# Supplementary material for: Mutant IL7R collaborates with MYC to induce T-cell acute lymphoblastic leukemia
Source: Leukemia. 2022 May 17;36(6):1533–40. doi: 10.1038/s41375-022-01590-5 (PMC9162918; doi:10.1038/s41375-022-01590-5)
Supplement: Supplementary file 2 — Supplementary Table 1 [file 41375_2022_1590_MOESM2_ESM.xlsx]

## Sheet: Sheet1
Supplementary Table 1. Primer sequences.
Primers used for the amplification and cloning of transgenes
Origin		Primer name	Primer Sequence (5'-3')
human		IL7R-Fwrd	GGGGACAAGTTTGTACAAAAAAGCAGGCTTCGCCACCATGACAATTCTAGGTACAACTTTTGGC	Mosaic transgenic zebrafish
		IL7R-Rev	GGGGACCACTTTGTACAAGAAAGCTGGGTGCTAGCCGGGGTTTTGGTAGAAGCT
human		IL7R-Fwrd	GGGGACAAGTTTGTACAAAAAAGCAGGCTTCGCCACCATGACAATTCTAGGTACAACTTTTGGC	Stable transgenic zebrafish
		IL7RwoSTOP-Rev	GGGGACCACTTTGTACAAGAAAGCTGGGTGCAAGCCGGGGTTTTGGTAGAAGCT
Primers used for RTqPCR in zebrafish
Species	Gene	Strand	Primer Sequence (5'-3')
zebrafish	β-actin	Fwrd	GCTGTTTTCCCCTCCATTGTT
		Rev	TCCCATGCCAACCATCACT
zebrafish	ef1α	Fwrd	GAGACCAGCAAATACTACGTC
		Rev	GGAGATACCAGCCTCAAACTC
zebrafish	cd4	Fwrd	TCTTGCTTGTTGCATTCGCC
		Rev	TCCCTTTGGCTGTTTGTTATTGT
zebrafish	cd8	Fwrd	CGAAAAAGGAGCAAAGCCCAT
		Rev	ATGGTGGGGACATCGTCTTG
zebrafish	rag2	Fwrd	TGAGACTCAGAAGCGCATGG
		Rev	ACCAAGTACGACTGTGGCTG
zebrafish	lck	Fwrd	GCCGAAGAAGATCTCGATGGT
		Rev	TCCCCATGTTTACGTATTTTGTCG
zebrafish	tcr-α	Fwrd	CTTAAAACGTCGGCTGTCCG
		Rev	TGAACAAACGCCTGTCTCCT
zebrafish	tcr-β	Fwrd	AGTTGCAGGTGGATATGACCG
		Rev	ATGACAAGGCCATACAGTCCG
zebrafish	igm	Fwrd	CCGAATACAGTGCCACAAGC
		Rev	TCTCCCTGCTATCTTTCCGC
zebrafish	pax5	Fwrd	AAGGCAGTTACTCCACACCC
		Rev	ACCGTACTCCTGCTGAAACAC
zebrafish	cd79a	Fwrd	ATGCCATTCGCTGGTCTTCA
		Rev	CCCTCGCTGAGGTTCAAAGT
zebrafish	cd37	Fwrd	GTCACTGGGGAAAGAAACGGA
		Rev	TTCCAACCACAGCATTCTTCCT
