# Supplementary material for: Mutant IL7R collaborates with MYC to induce T-cell acute lymphoblastic leukemia
Source: Leukemia. 2022 May 17;36(6):1533–40. doi: 10.1038/s41375-022-01590-5 (PMC9162918; doi:10.1038/s41375-022-01590-5)
Supplement: Supplementary file 3 — Supplementary Table 2 [file 41375_2022_1590_MOESM3_ESM.xlsx]

## Sheet: clonotypes.TRB
Supplementary Table 2. Productive TCR-β gene rearrangements
Manuscript notation	sample	disease	tissue	type	cloneId	cloneCount	cloneFraction	targetSequences	aaSeqCDR3	allVHitsWithScore	allDHitsWithScore	allJHitsWithScore	rearrangement	TRB.equitability_per_sample
Mutant IL-7R T-ALL	CG1-P2mut-STABLE-1	Leukemia	whole_body	stable	0	1373	0.309862	TGTGCTGCCAGGACAGGGCAGTACGACCCAGCATACTTT	CAARTGQYDPAYF	TRBV47(668.1)	TRBD(35)	TRBJ14(204.8)	productive	0.401756
Mutant IL-7R T-ALL	CG1-P2mut-STABLE-1	Leukemia	whole_body	stable	1	1258	0.283909	TGTGCCGCAGGACAGGGCACTGCCAGTCCAGCAGTCTTT	CAAGQGTASPAVF	TRBV21(537.9)	TRBD(40)	TRBJ28(229.4)	productive	0.401756
Mutant IL-7R T-ALL	CG1-P2mut-STABLE-1	Leukemia	whole_body	stable	2	826	0.186414	TGTGCAGCTAGGACAGACACGCAAGCATACTTC	CAARTDTQAYF	TRBV24(683.9)	TRBD(25)	TRBJ8(191.3)	productive	0.401756
Mutant IL-7R T-ALL	CG1-P2mut-STABLE-1	Leukemia	whole_body	stable	4	451	0.101783	TGTGCTGCGTATTATGGACAGGGCACTGCCAGTCCAGCAGTCTTT	CAAYYGQGTASPAVF	TRBV28(716.9)	TRBD(40)	TRBJ28(221.5)	productive	0.401756
Mutant IL-7R T-ALL	CG1-P2mut-STABLE-1	Leukemia	whole_body	stable	5	62	0.0139923	TGTGCCGCACACTCTGGTAGTTATCCAGCTTACTTC	CAAHSGSYPAYF	TRBV21(518.2)		TRBJ17(243.6)	productive	0.401756
Mutant IL-7R T-ALL	CG1-P2mut-STABLE-1	Leukemia	whole_body	stable	9	10	0.00225683	TGTGCTTCAAGTCGGACAGACACGCAAGCATACTTC	CASSRTDTQAYF	TRBV50(707)	TRBD(30)	TRBJ8(194.4)	productive	0.401756
Mutant IL-7R T-ALL	CG1-P2mut-STABLE-1	Leukemia	whole_body	stable	13	6	0.0013541	TGCGCAGCGTTTTCAGACACGCAAGCATACTTC	CAAFSDTQAYF	TRBV25(564.6)		TRBJ8(227)	productive	0.401756
Mutant IL-7R T-ALL	CG1-P2mut-STABLE-1	Leukemia	whole_body	stable	16	4	0.000902731	TGTGCTGCTAGTTTAAGACAGGGCACTGCCAGTCCAGCAGTCTTT	CAASLRQGTASPAVF	TRBV40(596.8)	TRBD(35)	TRBJ28(205)	productive	0.401756
Mutant IL-7R T-ALL	CG1-P2mut-STABLE-1	Leukemia	whole_body	stable	25	3	0.000677048	TGTGCAGCGAGCGGGACAGACACGCAAGCATACTTC	CAASGTDTQAYF	TRBV31(698.7),TRBV36(698.7)	TRBD(40)	TRBJ8(225)	productive	0.401756
Mutant IL-7R T-ALL	CG1-P2mut-STABLE-1	Leukemia	whole_body	stable	87	2	0.000451365	TGCGCTTCAAGCATTGGGGGCACTGCCAGTCCAGCAGTCTTT	CASSIGGTASPAVF	TRBV51(668.5)		TRBJ28(180)	productive	0.401756
Mutant IL-7R T-ALL	CG1-P2mut-STABLE-1	Leukemia	whole_body	stable	89	2	0.000451365	TGTGCCGCATTTTGGGGCACTGCCAGTCCAGCAGTCTTT	CAAFWGTASPAVF	TRBV21(803)		TRBJ28(180)	productive	0.401756
Mutant IL-7R T-ALL	CG1-P2mut-STABLE-1	Leukemia	whole_body	stable	90	2	0.000451365	TGTGCAAAGCAGGACAGCAATGCTGATCGAGCATACTTT	CAKQDSNADRAYF	TRBV16(330)		TRBJ3(255)	productive	0.401756
Mutant IL-7R T-ALL	CG1-P2mut-STABLE-1	Leukemia	whole_body	stable	93	2	0.000451365	TGTGCTGTCAGTACCTCTGGTTATCCTGCATACTTT	CAVSTSGYPAYF	TRBV44(1045)		TRBJ20(270)	productive	0.401756
Mutant IL-7R T-ALL	CG1-P2mut-STABLE-1	Leukemia	whole_body	stable	94	2	0.000451365	TGTGCCACAAGCACAGACACGCAAGCATACTTC	CATSTDTQAYF	TRBV49(475)		TRBJ8(225)	productive	0.401756
Mutant IL-7R T-ALL	CG1-P2mut-STABLE-1	Leukemia	whole_body	stable	393	1	0.000225683	TGTGCTGCTAGAATAACAGGAACCTCTGGTTATCCTGCATACTTT	CAARITGTSGYPAYF	TRBV39(175)		TRBJ20(264)	productive	0.401756
Mutant IL-7R T-ALL	CG1-P2mut-STABLE-1	Leukemia	whole_body	stable	395	1	0.000225683	TGTGCTGTCAGTATACAGGGCACTGCCAGTCCAGCAGTCTTT	CAVSIQGTASPAVF	TRBV46(1054)	TRBD(30)	TRBJ28(250)	productive	0.401756
Mutant IL-7R T-ALL	CG1-P2mut-STABLE-1	Leukemia	whole_body	stable	396	1	0.000225683	TGTGCTGCGAGAGAATGGGGCACTGCCAGTCCAGCAGTCTTT	CAAREWGTASPAVF	TRBV29(270)		TRBJ28(250)	productive	0.401756
Mutant IL-7R T-ALL	CG1-P2mut-STABLE-1	Leukemia	whole_body	stable	400	1	0.000225683	TGTTCAGTGAGTTCCGGGACAGACACGCAAGCATACTTC	CSVSSGTDTQAYF	TRBV5(1051)	TRBD(45)	TRBJ8(120)	productive	0.401756
Mutant IL-7R T-ALL	CG1-P2mut-STABLE-1	Leukemia	whole_body	stable	401	1	0.000225683	TGTGCCGCAGGACAGGGCACTGCCAGTCCAGCAGTCTTT	CAAGQGTASPAVF	TRBV37(80)	TRBD(40)	TRBJ28(250)	productive	0.401756
Mutant IL-7R T-ALL	CG1-P2mut-STABLE-1	Leukemia	whole_body	stable	402	1	0.000225683	TGTGCAGCCAGACAGGGCACTGCCAGTCCAGCAGTCTTT	CAARQGTASPAVF	TRBV52(623)	TRBD(30)	TRBJ28(250)	productive	0.401756
Mutant IL-7R T-ALL	CG1-P2mut-STABLE-1	Leukemia	whole_body	stable	403	1	0.000225683	TGTGCAGCGTATTACCGGACAGACACGCAAGCATACTTC	CAAYYRTDTQAYF	TRBV3(344)	TRBD(30)	TRBJ8(225)	productive	0.401756
Mutant IL-7R T-ALL	CG1-P2mut-STABLE-1	Leukemia	whole_body	stable	404	1	0.000225683	TGTGCAGCGAGTATCAGTGGCTATGGTCAGGCTTATTTC	CAASISGYGQAYF	TRBV31(990),TRBV36(990)		TRBJ19(245)	productive	0.401756
Mutant IL-7R T-ALL	CG1-P2mut-STABLE-1	Leukemia	whole_body	stable	405	1	0.000225683	TGTGCAGCAGGACAGGGCACTGCCAGTCCAGCAGTCTTT	CAAGQGTASPAVF	TRBV37(94)	TRBD(40)	TRBJ28(250)	productive	0.401756
Mutant IL-7R T-ALL	CG1-P2mut-STABLE-1	Leukemia	whole_body	stable	412	1	0.000225683	TGTTCAGTGAGTGGGACAGACACGCAAGCATACTTC	CSVSGTDTQAYF	TRBV5(810)	TRBD(30)	TRBJ8(225)	productive	0.401756
Mutant IL-7R T-ALL	CG1-P2mut-STABLE-1	Leukemia	whole_body	stable	415	1	0.000225683	TGTGCTGTCAGTATACAGGCCAATCCAGCAATCTTT	CAVSIQANPAIF	TRBV46(361)		TRBJ30(230)	productive	0.401756
Mutant IL-7R T-ALL	CG1-P2mut-STABLE-1	Leukemia	whole_body	stable	416	1	0.000225683	TGTGCTGCCAGCAAAGCAGACACGCAAGCATACTTC	CAASKADTQAYF	TRBV17(335)		TRBJ8(225)	productive	0.401756
Mutant IL-7R T-ALL	CG1-P2mut-STABLE-1	Leukemia	whole_body	stable	417	1	0.000225683	TGTGCAGCTTCTGGGACAGACACGCAAGCATACTTC	CAASGTDTQAYF	TRBV26(1126)	TRBD(35)	TRBJ8(110)	productive	0.401756
Mutant IL-7R T-ALL	CG1-P2mut-STABLE-1	Leukemia	whole_body	stable	419	1	0.000225683	TGTGCAGCACGTAGGACAGACACGCAAGCATACTTC	CAARRTDTQAYF	TRBV22(952)	TRBD(25)	TRBJ8(165)	productive	0.401756
Mutant IL-7R T-ALL	CG1-P2mut-STABLE-1	Leukemia	whole_body	stable	420	1	0.000225683	TGCGCTTCAAGCGGGACAGACACGCAAGCATACTTC	CASSGTDTQAYF	TRBV51(801)	TRBD(35)	TRBJ8(225)	productive	0.401756
Mutant IL-7R T-ALL	CG1-P2mut-STABLE-1	Leukemia	whole_body	stable	423	1	0.000225683	TGTGCTGTCAGGACTGGCAACCCAGCATTCTTT	CAVRTGNPAFF	TRBV42(405)		TRBJ24(245)	productive	0.401756
Mutant IL-7R T-ALL	CG1-P2mut-STABLE-1	Leukemia	whole_body	stable	424	1	0.000225683	TGTGCTGCTAGTACAGACACGCAAGCATACTTC	CAASTDTQAYF	TRBV4(130)		TRBJ8(225)	productive	0.401756
Mutant IL-7R T-ALL	CG1-P2mut-STABLE-1	Leukemia	whole_body	stable	425	1	0.000225683	TGTGCTGCAACACAAACTCAACCTGCATACTTT	CAATQTQPAYF	TRBV20(860)		TRBJ25(260),TRBJ26(244)	productive	0.401756
Mutant IL-7R T-ALL	CG1-P2mut-STABLE-1	Leukemia	whole_body	stable	426	1	0.000225683	TGTGCCGCAGGGACAGACACGCAAGCATACTTC	CAAGTDTQAYF	TRBV21(225)	TRBD(35)	TRBJ8(225)	productive	0.401756
Mutant IL-7R T-ALL	CG1-P2mut-STABLE-1	Leukemia	whole_body	stable	427	1	0.000225683	TGTGCAGCTTCTTCAGACACGCAAGCATACTTC	CAASSDTQAYF	TRBV26(490)		TRBJ8(229)	productive	0.401756
Mutant IL-7R T-ALL	CG1-P2mut-STABLE-1	Leukemia	whole_body	stable	428	1	0.000225683	TGTGCAGCTAGGACAGACACGCAAGCATACTTC	CAARTDTQAYF	TRBV15(80)	TRBD(30)	TRBJ8(225)	productive	0.401756
Mutant IL-7R T-ALL	CG1-P2mut-STABLE-1	Leukemia	whole_body	stable	429	1	0.000225683	TGCGCTTCAAGCACAGACACGCAAGCATACTTC	CASSTDTQAYF	TRBV51(519)		TRBJ8(225)	productive	0.401756
Mutant IL-7R T-ALL	CG1-P2mut-STABLE-1	Leukemia	whole_body	stable	430	1	0.000225683	TGTGCTGCCAGCAACAGACCTGCATACTTT	CAASNRPAYF	TRBV17(352)		TRBJ33(86)	productive	0.401756
Mutant IL-7R T-ALL	CG1-P2mut-STABLE-1	Leukemia	whole_body	stable	431	1	0.000225683	TGTGCAGCTAGTCTCAATCCAGCAATCTTT	CAASLNPAIF	TRBV32(697)		TRBJ30(220)	productive	0.401756
Mutant IL-7R T-ALL	CG1-P2mut-STABLE-1	Leukemia	whole_body	stable	432	1	0.000225683	TGTGCAAGGACAGACACGCAAGCATACTTC	CARTDTQAYF	TRBV20(759)	TRBD(30)	TRBJ8(125)	productive	0.401756
Mutant IL-7R T-ALL	CG1-P2mut-STABLE-2	Leukemia	whole_body	stable	0	1698	0.704564	TGCGCAGCAGGGACAGGGGGGAACAATGCCAATCCAGCAATCTTT	CAAGTGGNNANPAIF	TRBV13(486.1)	TRBD(55)	TRBJ30(230.3)	productive	0.244692
Mutant IL-7R T-ALL	CG1-P2mut-STABLE-2	Leukemia	whole_body	stable	1	59	0.0244813	TGTGCTGCGAGAGGACAGGGTAGTTATCCAGCTTACTTC	CAARGQGSYPAYF	TRBV29(606.1)	TRBD(25)	TRBJ17(208.7)	productive	0.244692
Mutant IL-7R T-ALL	CG1-P2mut-STABLE-2	Leukemia	whole_body	stable	2	45	0.0186722	TGTGCAGCTTATCCGGGGAACAATGCCAATCCAGCAATCTTT	CAAYPGNNANPAIF	TRBV1(595.3)	TRBD(25)	TRBJ30(249.7)	productive	0.244692
Mutant IL-7R T-ALL	CG1-P2mut-STABLE-2	Leukemia	whole_body	stable	3	21	0.00871369	TGTGCAGCCAGACAGGGTAGTTATCCAGCTTACTTC	CAARQGSYPAYF	TRBV52(364.4)		TRBJ17(226.4)	productive	0.244692
Mutant IL-7R T-ALL	CG1-P2mut-STABLE-2	Leukemia	whole_body	stable	4	14	0.00580913	TGTGCTGCGTATTGGGGTAGTTATCCAGCTTACTTC	CAAYWGSYPAYF	TRBV28(697.4)		TRBJ17(219.4)	productive	0.244692
Mutant IL-7R T-ALL	CG1-P2mut-STABLE-2	Leukemia	whole_body	stable	5	13	0.00539419	TGTGCAGCTAGACAGGGTAGTTATCCAGCTTACTTC	CAARQGSYPAYF	TRBV33(637.7)		TRBJ17(169.2)	productive	0.244692
Mutant IL-7R T-ALL	CG1-P2mut-STABLE-2	Leukemia	whole_body	stable	6	9	0.00373444	TGTGCAGCCAGTCAGGGTAGTTATCCAGCTTACTTC	CAASQGSYPAYF	TRBV52(467.3)		TRBJ17(230.6)	productive	0.244692
Mutant IL-7R T-ALL	CG1-P2mut-STABLE-2	Leukemia	whole_body	stable	7	8	0.0033195	TGTGCTGCTAGACAGGGTAGTTATCCAGCTTACTTC	CAARQGSYPAYF	TRBV39(718.8)		TRBJ17(220.5)	productive	0.244692
Mutant IL-7R T-ALL	CG1-P2mut-STABLE-2	Leukemia	whole_body	stable	8	8	0.0033195	TGTGCTGCGAGACAGGGTAGTTATCCAGCTTACTTC	CAARQGSYPAYF	TRBV29(390.3)		TRBJ17(137.5)	productive	0.244692
Mutant IL-7R T-ALL	CG1-P2mut-STABLE-2	Leukemia	whole_body	stable	11	7	0.00290456	TGTGCAGCTAGTCAGGGTAGTTATCCAGCTTACTTC	CAASQGSYPAYF	TRBV24(850.7)		TRBJ17(137.9)	productive	0.244692
Mutant IL-7R T-ALL	CG1-P2mut-STABLE-2	Leukemia	whole_body	stable	15	5	0.00207469	TGTTCAGTGAGCCAACAGGGGGCTGGTGCTTCTCAAGCTTTCTTT	CSVSQQGAGASQAFF	TRBV2(546)	TRBD(35)	TRBJ15(239)	productive	0.244692
Mutant IL-7R T-ALL	CG1-P2mut-STABLE-2	Leukemia	whole_body	stable	17	5	0.00207469	TGTGCAGCCAGACAGGGTAGTTATCCAGCTTACTCC	CAARQGSYPAYS	TRBV52(1208)		TRBJ17(99)	productive	0.244692
Mutant IL-7R T-ALL	CG1-P2mut-STABLE-2	Leukemia	whole_body	stable	18	5	0.00207469	TGTGCCGATAGTTATCCAGCTTACTTC	CADSYPAYF	TRBV21(296)		TRBJ17(235)	productive	0.244692
Mutant IL-7R T-ALL	CG1-P2mut-STABLE-2	Leukemia	whole_body	stable	27	4	0.00165975	TGTGCTGCTAGAAGACAGGGTAGTTATCCAGCTTACTTC	CAARRQGSYPAYF	TRBV39(888.5)		TRBJ17(228.8)	productive	0.244692
Mutant IL-7R T-ALL	CG1-P2mut-STABLE-2	Leukemia	whole_body	stable	28	4	0.00165975	TGTGCTGCGAGAGAACAGGGTAGTTATCCAGCTTACTTC	CAAREQGSYPAYF	TRBV29(768.5)		TRBJ17(212.5)	productive	0.244692
Mutant IL-7R T-ALL	CG1-P2mut-STABLE-2	Leukemia	whole_body	stable	29	4	0.00165975	TGTGCTGCCCGACAGGGTAGTTATCCAGCTTACTTC	CAARQGSYPAYF	TRBV14(387.8)		TRBJ17(233.8)	productive	0.244692
Mutant IL-7R T-ALL	CG1-P2mut-STABLE-2	Leukemia	whole_body	stable	30	4	0.00165975	TGTGCAGCTAGACAGGGTAGTTATCCAGCTTACTTC	CAARQGSYPAYF	TRBV41(729.5),TRBV45(697.5)		TRBJ17(212.5)	productive	0.244692
Mutant IL-7R T-ALL	CG1-P2mut-STABLE-2	Leukemia	whole_body	stable	31	4	0.00165975	TGTGCAGCAAGACAGGGTAGTTATCCAGCTTACTTC	CAARQGSYPAYF	TRBV34(315)	TRBD(25)	TRBJ17(245)	productive	0.244692
Mutant IL-7R T-ALL	CG1-P2mut-STABLE-2	Leukemia	whole_body	stable	32	4	0.00165975	TGCGCAGCACGACAGGGTAGTTATCCAGCTTACTTC	CAARQGSYPAYF	TRBV13(300.5)	TRBD(25)	TRBJ17(122.5)	productive	0.244692
Mutant IL-7R T-ALL	CG1-P2mut-STABLE-2	Leukemia	whole_body	stable	57	3	0.00124481	TGTGCAGCACGTAGTCAGGACACTGGTGCTTCTCAAGCTTTCTTT	CAARSQDTGASQAFF	TRBV22(135)		TRBJ15(254)	productive	0.244692
Mutant IL-7R T-ALL	CG1-P2mut-STABLE-2	Leukemia	whole_body	stable	58	3	0.00124481	TGTGCAGTGAGTGCAGGACAGGGTAGTTATCCAGCTTACTTC	CAVSAGQGSYPAYF	TRBV30(659.3),TRBV35(659.3)	TRBD(25)	TRBJ17(160)	productive	0.244692
Mutant IL-7R T-ALL	CG1-P2mut-STABLE-2	Leukemia	whole_body	stable	59	3	0.00124481	TGTGCAGCTAGTCGAAGACAGGGTAGTTATCCAGCTTACTTC	CAASRRQGSYPAYF	TRBV33(328.7)	TRBD(25)	TRBJ17(245)	productive	0.244692
Mutant IL-7R T-ALL	CG1-P2mut-STABLE-2	Leukemia	whole_body	stable	60	3	0.00124481	TGTGCAAAGCAGGATGCGGGGGGCGCCACGCAAGCATACTTC	CAKQDAGGATQAYF	TRBV16(130)	TRBD(30)	TRBJ8(220)	productive	0.244692
Mutant IL-7R T-ALL	CG1-P2mut-STABLE-2	Leukemia	whole_body	stable	62	3	0.00124481	TGTGCTGCCCGAGGACAGGGTAGTTATCCAGCTTACTTC	CAARGQGSYPAYF	TRBV14(686.7)	TRBD(25)	TRBJ17(245)	productive	0.244692
Mutant IL-7R T-ALL	CG1-P2mut-STABLE-2	Leukemia	whole_body	stable	63	3	0.00124481	TGTGCTGCATATGGACAGGGTAGTTATCCAGCTTACTTC	CAAYGQGSYPAYF	TRBV18(300)	TRBD(25)	TRBJ17(245)	productive	0.244692
Mutant IL-7R T-ALL	CG1-P2mut-STABLE-2	Leukemia	whole_body	stable	64	3	0.00124481	TGTGCAGTGAGTGCAGAGGGTAGTTATCCAGCTTACTTC	CAVSAEGSYPAYF	TRBV30(778.3),TRBV35(778.3)		TRBJ17(245)	productive	0.244692
Mutant IL-7R T-ALL	CG1-P2mut-STABLE-2	Leukemia	whole_body	stable	67	3	0.00124481	TGTGCTGTCAGACAGGGTAGTTATCCAGCTTACTTC	CAVRQGSYPAYF	TRBV44(950)		TRBJ17(245)	productive	0.244692
Mutant IL-7R T-ALL	CG1-P2mut-STABLE-2	Leukemia	whole_body	stable	68	3	0.00124481	TGTGCTGCTAGTTTGGGTAGTTATCCAGCTTACTTC	CAASLGSYPAYF	TRBV4(290)		TRBJ17(245)	productive	0.244692
Mutant IL-7R T-ALL	CG1-P2mut-STABLE-2	Leukemia	whole_body	stable	69	3	0.00124481	TGTGCTGCTAGACAGGGTAGTTATCCAGCTTACTTC	CAARQGSYPAYF	TRBV4(650)		TRBJ17(245)	productive	0.244692
Mutant IL-7R T-ALL	CG1-P2mut-STABLE-2	Leukemia	whole_body	stable	70	3	0.00124481	TGTGCAGCCAGTCCGGGTAGTTATCCAGCTTACTTC	CAASPGSYPAYF	TRBV52(602.7)		TRBJ17(245)	productive	0.244692
Mutant IL-7R T-ALL	CG1-P2mut-STABLE-2	Leukemia	whole_body	stable	71	3	0.00124481	TGTGCTGCGTATTATAGTTATCCAGCTTACTTC	CAAYYSYPAYF	TRBV28(783)		TRBJ17(235)	productive	0.244692
Mutant IL-7R T-ALL	CG1-P2mut-STABLE-2	Leukemia	whole_body	stable	159	2	0.000829876	TGTTCAGTGAGCCAAAGACAGGGTAGTTATCCAGCTTACTTC	CSVSQRQGSYPAYF	TRBV2(822)	TRBD(25)	TRBJ17(245)	productive	0.244692
Mutant IL-7R T-ALL	CG1-P2mut-STABLE-2	Leukemia	whole_body	stable	160	2	0.000829876	TGTGCTGCTAGACAGGACACTGGTGCTTCTCAAGCTTTCTTT	CAARQDTGASQAFF	TRBV4(550)	TRBD(25)	TRBJ15(159)	productive	0.244692
Mutant IL-7R T-ALL	CG1-P2mut-STABLE-2	Leukemia	whole_body	stable	161	2	0.000829876	TGTGCTGCCCGAGGGACAGGGGGCGCCACGCAAGCATACTTC	CAARGTGGATQAYF	TRBV14(694)	TRBD(55)	TRBJ8(220)	productive	0.244692
Mutant IL-7R T-ALL	CG1-P2mut-STABLE-2	Leukemia	whole_body	stable	162	2	0.000829876	TGTGCTGCCAGCAAAGGACAGGGTAGTTATCCAGCTTACTTC	CAASKGQGSYPAYF	TRBV17(627)	TRBD(25)	TRBJ17(115)	productive	0.244692
Mutant IL-7R T-ALL	CG1-P2mut-STABLE-2	Leukemia	whole_body	stable	163	2	0.000829876	TGTGCTGCGTATTATAGACAGGGTAGTTATCCAGCTTACTTC	CAAYYRQGSYPAYF	TRBV28(1003)	TRBD(25)	TRBJ17(245)	productive	0.244692
Mutant IL-7R T-ALL	CG1-P2mut-STABLE-2	Leukemia	whole_body	stable	164	2	0.000829876	TGTGCAGCTAGACAGGACACTGGTGCTTCTCAAGCTTTCTTT	CAARQDTGASQAFF	TRBV32(717)	TRBD(25)	TRBJ15(254)	productive	0.244692
Mutant IL-7R T-ALL	CG1-P2mut-STABLE-2	Leukemia	whole_body	stable	165	2	0.000829876	TGTGCAGCCTATTCGGGACAGGGTAGTTATCCAGCTTACTTC	CAAYSGQGSYPAYF	TRBV15(535)	TRBD(40)	TRBJ17(245)	productive	0.244692
Mutant IL-7R T-ALL	CG1-P2mut-STABLE-2	Leukemia	whole_body	stable	170	2	0.000829876	TGTGCTGCTAGTATCCAGGGTAGTTATCCAGCTTACTTC	CAASIQGSYPAYF	TRBV27(538)		TRBJ17(245)	productive	0.244692
Mutant IL-7R T-ALL	CG1-P2mut-STABLE-2	Leukemia	whole_body	stable	171	2	0.000829876	TGTGCTGCTAGAACACAGGGTAGTTATCCAGCTTACTTC	CAARTQGSYPAYF	TRBV39(664)		TRBJ17(245)	productive	0.244692
Mutant IL-7R T-ALL	CG1-P2mut-STABLE-2	Leukemia	whole_body	stable	172	2	0.000829876	TGTGCTGCTAGAACAGGGGGCGCCACGCAAGCATACTTC	CAARTGGATQAYF	TRBV39(800)	TRBD(40)	TRBJ8(220)	productive	0.244692
Mutant IL-7R T-ALL	CG1-P2mut-STABLE-2	Leukemia	whole_body	stable	173	2	0.000829876	TGTGCAGCTAGTCTGACAGGGGGCGATCCTGCATACTTT	CAASLTGGDPAYF	TRBV32(349)	TRBD(30)	TRBJ31(182)	productive	0.244692
Mutant IL-7R T-ALL	CG1-P2mut-STABLE-2	Leukemia	whole_body	stable	174	2	0.000829876	TGTGCAGCCAGTCGACAGGGTAGTTATCCAGCTTACTTC	CAASRQGSYPAYF	TRBV52(132)	TRBD(25)	TRBJ17(245)	productive	0.244692
Mutant IL-7R T-ALL	CG1-P2mut-STABLE-2	Leukemia	whole_body	stable	175	2	0.000829876	TGTGCAGCGAGTATACAGGGTAGTTATCCAGCTTACTTC	CAASIQGSYPAYF	TRBV31(305.5),TRBV36(305.5)		TRBJ17(122.5)	productive	0.244692
Mutant IL-7R T-ALL	CG1-P2mut-STABLE-2	Leukemia	whole_body	stable	176	2	0.000829876	TGTGCAGCACCGGGACAGGGTAGTTATCCAGCTTACTTC	CAAPGQGSYPAYF	TRBV34(1034)	TRBD(45)	TRBJ17(245)	productive	0.244692
Mutant IL-7R T-ALL	CG1-P2mut-STABLE-2	Leukemia	whole_body	stable	177	2	0.000829876	TGTGCAGCAAGTGGACAGGGTAGTTATCCAGCTTACTTC	CAASGQGSYPAYF	TRBV34(560)	TRBD(25)	TRBJ17(122.5)	productive	0.244692
Mutant IL-7R T-ALL	CG1-P2mut-STABLE-2	Leukemia	whole_body	stable	186	2	0.000829876	TGTGCTGTCAGTATGGGTAGTTATCCAGCTTACTTC	CAVSMGSYPAYF	TRBV46(376)		TRBJ17(245)	productive	0.244692
Mutant IL-7R T-ALL	CG1-P2mut-STABLE-2	Leukemia	whole_body	stable	187	2	0.000829876	TGTGCTGCTAGTTATGGTAGTTATCCAGCTTACTTC	CAASYGSYPAYF	TRBV4(205),TRBV9(189)		TRBJ17(250)	productive	0.244692
Mutant IL-7R T-ALL	CG1-P2mut-STABLE-2	Leukemia	whole_body	stable	188	2	0.000829876	TGTGCTGCCCGAGAGGGTAGTTATCCAGCTTACTTC	CAAREGSYPAYF	TRBV14(105)		TRBJ17(245)	productive	0.244692
Mutant IL-7R T-ALL	CG1-P2mut-STABLE-2	Leukemia	whole_body	stable	189	2	0.000829876	TGTGCTGCCGGACAGGGTAGTTATCCAGCTTACTTC	CAAGQGSYPAYF	TRBV4(1169)	TRBD(30)	TRBJ17(235)	productive	0.244692
Mutant IL-7R T-ALL	CG1-P2mut-STABLE-2	Leukemia	whole_body	stable	190	2	0.000829876	TGTGCTGCCAGACAGGGTAGTTATCCAGCTTACTTC	CAARQGSYPAYF	TRBV47(873)		TRBJ17(182.5)	productive	0.244692
Mutant IL-7R T-ALL	CG1-P2mut-STABLE-2	Leukemia	whole_body	stable	191	2	0.000829876	TGTGCCGCATTTTGGGGTAGTTATCCAGCTTACTTC	CAAFWGSYPAYF	TRBV21(815)		TRBJ17(245)	productive	0.244692
Mutant IL-7R T-ALL	CG1-P2mut-STABLE-2	Leukemia	whole_body	stable	192	2	0.000829876	TGTGCAGCTAGTCAGGGTAGTTATCCAGCTTACTTC	CAASQGSYPAYF	TRBV32(495)		TRBJ17(245)	productive	0.244692
Mutant IL-7R T-ALL	CG1-P2mut-STABLE-2	Leukemia	whole_body	stable	193	2	0.000829876	TGTGCAGCTAGTCAGGGTAGTTATCCAGCTTACTTC	CAASQGSYPAYF	TRBV33(791)		TRBJ17(245)	productive	0.244692
Mutant IL-7R T-ALL	CG1-P2mut-STABLE-2	Leukemia	whole_body	stable	194	2	0.000829876	TGTGCAGCTAGTGAGGGTAGTTATCCAGCTTACTCC	CAASEGSYPAYS	TRBV24(1154)		TRBJ17(104)	productive	0.244692
Mutant IL-7R T-ALL	CG1-P2mut-STABLE-2	Leukemia	whole_body	stable	195	2	0.000829876	TGTGCAGCTAGACAGGGTAGTTATCCAGCTTACTTC	CAARQGSYPAYF	TRBV37(432)		TRBJ17(245)	productive	0.244692
Mutant IL-7R T-ALL	CG1-P2mut-STABLE-2	Leukemia	whole_body	stable	196	2	0.000829876	TGTGCAGCCAAACAGGGTAGTTATCCAGCTTACTTC	CAAKQGSYPAYF	TRBV52(392)		TRBJ17(245)	productive	0.244692
Mutant IL-7R T-ALL	CG1-P2mut-STABLE-2	Leukemia	whole_body	stable	197	2	0.000829876	TGCGCAGCAGGACAGGGTAGTTATCCAGCTTACTTC	CAAGQGSYPAYF	TRBV13(328)	TRBD(30)	TRBJ17(245)	productive	0.244692
Mutant IL-7R T-ALL	CG1-P2mut-STABLE-2	Leukemia	whole_body	stable	203	2	0.000829876	TGTGCTGCCCGAGGTAGTTATCCAGCTTACTTC	CAARGSYPAYF	TRBV14(575.5)		TRBJ17(120)	productive	0.244692
Mutant IL-7R T-ALL	CG1-P2mut-STABLE-2	Leukemia	whole_body	stable	204	2	0.000829876	TGTGCTGAACAGGGTAGTTATCCAGCTTACTTC	CAEQGSYPAYF	TRBV44(615)		TRBJ17(110)	productive	0.244692
Mutant IL-7R T-ALL	CG1-P2mut-STABLE-2	Leukemia	whole_body	stable	401	1	0.000414938	TGTGCAGTGAGCGGACAGGACACTGGTGCTTCTCAAGCTTTCTTT	CAVSGQDTGASQAFF	TRBV30(732),TRBV35(732)	TRBD(35)	TRBJ15(254)	productive	0.244692
Mutant IL-7R T-ALL	CG1-P2mut-STABLE-2	Leukemia	whole_body	stable	402	1	0.000414938	TGTGCAGCCAGAAGGACAAAAAATCAGTTCAGTTCTGCATACTTT	CAARRTKNQFSSAYF	TRBV52(427)	TRBD(25)	TRBJ10(260)	productive	0.244692
Mutant IL-7R T-ALL	CG1-P2mut-STABLE-2	Leukemia	whole_body	stable	405	1	0.000414938	TGTTCAGTGAGTGAAGGACAGGGTAGTTATCCAGCTTACCTC	CSVSEGQGSYPAYL	TRBV5(1265)	TRBD(25)	TRBJ17(104)	productive	0.244692
Mutant IL-7R T-ALL	CG1-P2mut-STABLE-2	Leukemia	whole_body	stable	406	1	0.000414938	TGTGCTGCCCGAGCGGGACAGGGTAGTTATCCAGCTTACTTC	CAARAGQGSYPAYF	TRBV14(1031)	TRBD(35)	TRBJ17(245)	productive	0.244692
Mutant IL-7R T-ALL	CG1-P2mut-STABLE-2	Leukemia	whole_body	stable	407	1	0.000414938	TGTGCTGCGAGAGAATTACAGGGTAGTTATCCAGCTTACTTC	CAARELQGSYPAYF	TRBV29(479)		TRBJ17(245)	productive	0.244692
Mutant IL-7R T-ALL	CG1-P2mut-STABLE-2	Leukemia	whole_body	stable	408	1	0.000414938	TGTGCTGCGAGAGAAGGACAGGGTAGTTATCCAGCTTACTTC	CAAREGQGSYPAYF	TRBV29(990)	TRBD(30)	TRBJ17(245)	productive	0.244692
Mutant IL-7R T-ALL	CG1-P2mut-STABLE-2	Leukemia	whole_body	stable	409	1	0.000414938	TGTGCAAAGCAGGACAGGACAACTACTTCTCCAGCTTATTTT	CAKQDRTTTSPAYF	TRBV16(405)		TRBJ11(255)	productive	0.244692
Mutant IL-7R T-ALL	CG1-P2mut-STABLE-2	Leukemia	whole_body	stable	417	1	0.000414938	TGTGCTGTCAGTGGACAGGGTAGTTATCCAGCTTACTTC	CAVSGQGSYPAYF	TRBV43(315)	TRBD(30)	TRBJ17(245)	productive	0.244692
Mutant IL-7R T-ALL	CG1-P2mut-STABLE-2	Leukemia	whole_body	stable	418	1	0.000414938	TGTGCTGCTAGTTTTCAGGGTAGTTATCCAGCTTACTTC	CAASFQGSYPAYF	TRBV40(370)		TRBJ17(245)	productive	0.244692
Mutant IL-7R T-ALL	CG1-P2mut-STABLE-2	Leukemia	whole_body	stable	419	1	0.000414938	TGTGCTGCTAGTCGACAGGGTAGTTATCCAGCTTACTTC	CAASRQGSYPAYF	TRBV4(310),TRBV9(278)	TRBD(25)	TRBJ17(245)	productive	0.244692
Mutant IL-7R T-ALL	CG1-P2mut-STABLE-2	Leukemia	whole_body	stable	420	1	0.000414938	TGTGCTGCTAGTGGACAGGGTAGTTATCCAGCTTACTTC	CAASGQGSYPAYF	TRBV40(310)	TRBD(30)	TRBJ17(245)	productive	0.244692
Mutant IL-7R T-ALL	CG1-P2mut-STABLE-2	Leukemia	whole_body	stable	421	1	0.000414938	TGTGCTGCTAGCCGACAGGGTAGTTATCCAGCTTACTTC	CAASRQGSYPAYF	TRBV4(864)	TRBD(25)	TRBJ17(245)	productive	0.244692
Mutant IL-7R T-ALL	CG1-P2mut-STABLE-2	Leukemia	whole_body	stable	422	1	0.000414938	TGTGCTGCTAGGGGACAGGGTAGTTATCCAGCTTACTTC	CAARGQGSYPAYF	TRBV40(290)	TRBD(35)	TRBJ17(245)	productive	0.244692
Mutant IL-7R T-ALL	CG1-P2mut-STABLE-2	Leukemia	whole_body	stable	423	1	0.000414938	TGTGCTGCCAGCAAACAGGGTAGTTATCCAGCTTACTTC	CAASKQGSYPAYF	TRBV17(302)		TRBJ17(245)	productive	0.244692
Mutant IL-7R T-ALL	CG1-P2mut-STABLE-2	Leukemia	whole_body	stable	425	1	0.000414938	TGTGCTGCGTATTATAAGGGTAGTTATCCAGCTTACTTC	CAAYYKGSYPAYF	TRBV28(838)		TRBJ17(245)	productive	0.244692
Mutant IL-7R T-ALL	CG1-P2mut-STABLE-2	Leukemia	whole_body	stable	426	1	0.000414938	TGTGCTGCATATTTACAGGGTAGTTATCCAGCTTACTTC	CAAYLQGSYPAYF	TRBV20(935)		TRBJ17(245)	productive	0.244692
Mutant IL-7R T-ALL	CG1-P2mut-STABLE-2	Leukemia	whole_body	stable	427	1	0.000414938	TGTGCTGCATATAAGCAGGGTAGTTATCCAGCTTACTTC	CAAYKQGSYPAYF	TRBV8(554)		TRBJ17(220)	productive	0.244692
Mutant IL-7R T-ALL	CG1-P2mut-STABLE-2	Leukemia	whole_body	stable	428	1	0.000414938	TGTGCAGCTAGTGCAGGGGGCGCCACGCAAGCATACTTC	CAASAGGATQAYF	TRBV24(260)	TRBD(30)	TRBJ8(220)	productive	0.244692
Mutant IL-7R T-ALL	CG1-P2mut-STABLE-2	Leukemia	whole_body	stable	429	1	0.000414938	TGTGCAGCCTATGGACAGGGTAGTTATCCAGCTTACTTC	CAAYGQGSYPAYF	TRBV15(510)	TRBD(30)	TRBJ17(210)	productive	0.244692
Mutant IL-7R T-ALL	CG1-P2mut-STABLE-2	Leukemia	whole_body	stable	430	1	0.000414938	TGTGCAGCGTATTTACAGGGTAGTTATCCAGCTTACTTC	CAAYLQGSYPAYF	TRBV3(683)		TRBJ17(245)	productive	0.244692
Mutant IL-7R T-ALL	CG1-P2mut-STABLE-2	Leukemia	whole_body	stable	431	1	0.000414938	TGTGCAGCGAGTATGCAGGGTAGTTATCCAGCTTACTTC	CAASMQGSYPAYF	TRBV31(865),TRBV36(865)		TRBJ17(245)	productive	0.244692
Mutant IL-7R T-ALL	CG1-P2mut-STABLE-2	Leukemia	whole_body	stable	432	1	0.000414938	TGTGCAGCATATTATCAGGGTAGTTATCCAGCTTACTTC	CAAYYQGSYPAYF	TRBV6(409)		TRBJ17(245)	productive	0.244692
Mutant IL-7R T-ALL	CG1-P2mut-STABLE-2	Leukemia	whole_body	stable	433	1	0.000414938	TGTGCAGCAAGTGATCAGGGTAGTTATCCAGCTTACTTC	CAASDQGSYPAYF	TRBV34(618)		TRBJ17(245)	productive	0.244692
Mutant IL-7R T-ALL	CG1-P2mut-STABLE-2	Leukemia	whole_body	stable	434	1	0.000414938	TGTGCAGCAAGTAGACAGGGTAGTTATCCAGCTTACTTC	CAASRQGSYPAYF	TRBV34(1089)	TRBD(25)	TRBJ17(245)	productive	0.244692
Mutant IL-7R T-ALL	CG1-P2mut-STABLE-2	Leukemia	whole_body	stable	450	1	0.000414938	TGTTCAGTGAGCCAAGGTAGTTATCCAGCTTACTTC	CSVSQGSYPAYF	TRBV2(255)		TRBJ17(245)	productive	0.244692
Mutant IL-7R T-ALL	CG1-P2mut-STABLE-2	Leukemia	whole_body	stable	451	1	0.000414938	TGTGCTGTCGGACAGGGTAGTTATCCAGCTTACTTC	CAVGQGSYPAYF	TRBV43(270),TRBV46(238)	TRBD(30)	TRBJ17(245)	productive	0.244692
Mutant IL-7R T-ALL	CG1-P2mut-STABLE-2	Leukemia	whole_body	stable	452	1	0.000414938	TGTGCTGTCAGAGACAACTACGATCCAGCATACTTT	CAVRDNYDPAYF	TRBV44(497)		TRBJ12(167)	productive	0.244692
Mutant IL-7R T-ALL	CG1-P2mut-STABLE-2	Leukemia	whole_body	stable	453	1	0.000414938	TGTGCTGCTACAGGGGGCGCCACGCAAGCATACTTC	CAATGGATQAYF	TRBV39(490)	TRBD(40)	TRBJ8(210)	productive	0.244692
Mutant IL-7R T-ALL	CG1-P2mut-STABLE-2	Leukemia	whole_body	stable	454	1	0.000414938	TGTGCTGCTAGTTGGGGTAGTTATCCAGCTTACTTC	CAASWGSYPAYF	TRBV40(115)		TRBJ17(245)	productive	0.244692
Mutant IL-7R T-ALL	CG1-P2mut-STABLE-2	Leukemia	whole_body	stable	455	1	0.000414938	TGTGCTGCCAGCAAAGGGAATTATCAAGCCTACTTT	CAASKGNYQAYF	TRBV17(680)		TRBJ4(135)	productive	0.244692
Mutant IL-7R T-ALL	CG1-P2mut-STABLE-2	Leukemia	whole_body	stable	456	1	0.000414938	TGTGCTGCGAGAGAGGGTAGTTATCCAGCTTACTTC	CAAREGSYPAYF	TRBV29(679)		TRBJ17(245)	productive	0.244692
Mutant IL-7R T-ALL	CG1-P2mut-STABLE-2	Leukemia	whole_body	stable	457	1	0.000414938	TGTGCTGCATATGACAGGGGCGATCCTGCATACTTT	CAAYDRGDPAYF	TRBV18(840)		TRBJ31(182)	productive	0.244692
Mutant IL-7R T-ALL	CG1-P2mut-STABLE-2	Leukemia	whole_body	stable	458	1	0.000414938	TGTGCTGCAAGGCAGGGTAGTTATCCAGCTTACTTC	CAARQGSYPAYF	TRBV12(805)		TRBJ17(245)	productive	0.244692
Mutant IL-7R T-ALL	CG1-P2mut-STABLE-2	Leukemia	whole_body	stable	459	1	0.000414938	TGTGCCGCATTTCAGGGTAGTTATCCAGCTTACTTC	CAAFQGSYPAYF	TRBV21(325)		TRBJ17(245)	productive	0.244692
Mutant IL-7R T-ALL	CG1-P2mut-STABLE-2	Leukemia	whole_body	stable	460	1	0.000414938	TGTGCCACAAGTACACAAACTCAACCTGCATACTTT	CATSTQTQPAYF	TRBV49(275)		TRBJ25(270),TRBJ26(254)	productive	0.244692
Mutant IL-7R T-ALL	CG1-P2mut-STABLE-2	Leukemia	whole_body	stable	461	1	0.000414938	TGTGCCACAAGACAGGGTAGTTGTCCAGCTTACTTC	CATRQGSCPAYF	TRBV49(435)		TRBJ17(229)	productive	0.244692
Mutant IL-7R T-ALL	CG1-P2mut-STABLE-2	Leukemia	whole_body	stable	463	1	0.000414938	TGTGCAGTCAGACAGGGTAGTTATCCAGCTTACTTC	CAVRQGSYPAYF	TRBV52(463)	TRBD(25)	TRBJ17(245)	productive	0.244692
Mutant IL-7R T-ALL	CG1-P2mut-STABLE-2	Leukemia	whole_body	stable	464	1	0.000414938	TGTGCAGCTGGACAGGGTAGTTATCCAGCTTACTTC	CAAGQGSYPAYF	TRBV3(113)	TRBD(30)	TRBJ17(245)	productive	0.244692
Mutant IL-7R T-ALL	CG1-P2mut-STABLE-2	Leukemia	whole_body	stable	465	1	0.000414938	TGTGCAGCTAGACAGGGTAGTTATCCAGCTTACTTC	CAARQGSYPAYF	TRBV38(455)		TRBJ17(245)	productive	0.244692
Mutant IL-7R T-ALL	CG1-P2mut-STABLE-2	Leukemia	whole_body	stable	466	1	0.000414938	TGTGCAGCCAGACAGGGTAGTTATCCATCTTACTTC	CAARQGSYPSYF	TRBV52(661)		TRBJ17(229)	productive	0.244692
Mutant IL-7R T-ALL	CG1-P2mut-STABLE-2	Leukemia	whole_body	stable	468	1	0.000414938	TGTGCAGCAAGTGGGGGTAGTTATCCAGCTTACTTC	CAASGGSYPAYF	TRBV34(249)		TRBJ17(245)	productive	0.244692
Mutant IL-7R T-ALL	CG1-P2mut-STABLE-2	Leukemia	whole_body	stable	469	1	0.000414938	TGCGCTTCAAGACAGGGTAGTTATCCAGCTTACTTC	CASRQGSYPAYF	TRBV51(209)		TRBJ17(245)	productive	0.244692
Mutant IL-7R T-ALL	CG1-P2mut-STABLE-2	Leukemia	whole_body	stable	470	1	0.000414938	TGCGCCGCAGGACAGGGTAGTTATCCAGCTTACTTC	CAAGQGSYPAYF	TRBV19(923)	TRBD(30)	TRBJ17(115)	productive	0.244692
Mutant IL-7R T-ALL	CG1-P2mut-STABLE-2	Leukemia	whole_body	stable	482	1	0.000414938	TGTTCAGTGAGTGAAGATTATCCAGCTTACTTC	CSVSEDYPAYF	TRBV5(900)		TRBJ17(220)	productive	0.244692
Mutant IL-7R T-ALL	CG1-P2mut-STABLE-2	Leukemia	whole_body	stable	483	1	0.000414938	TGTGCTGCGTATTTTAGTTATCCAGCTTACTTC	CAAYFSYPAYF	TRBV28(1137)		TRBJ17(235)	productive	0.244692
Mutant IL-7R T-ALL	CG1-P2mut-STABLE-2	Leukemia	whole_body	stable	484	1	0.000414938	TGTGCTGGACAGGGTAGTTATCCAGCTTACTTC	CAGQGSYPAYF	TRBV28(279)	TRBD(25)	TRBJ17(245)	productive	0.244692
Mutant IL-7R T-ALL	CG1-P2mut-STABLE-2	Leukemia	whole_body	stable	486	1	0.000414938	TGTGCTGCATATTACAGACCTGCATACTTT	CAAYYRPAYF	TRBV18(538)		TRBJ33(95)	productive	0.244692
Mutant IL-7R T-ALL	CG1-P2mut-STABLE-3	Leukemia	whole_body	stable	0	2581	0.510887	TGTGCAGCTAGTCTCAATCCAGCAATCTTT	CAASLNPAIF	TRBV32(659.7)		TRBJ30(195.3)	productive	0.303836
Mutant IL-7R T-ALL	CG1-P2mut-STABLE-3	Leukemia	whole_body	stable	1	1968	0.389549	TGTGCAGCGTATTATGGGTTATCTCAACCTGCATACTTT	CAAYYGLSQPAYF	TRBV3(597.2)		TRBJ26(209.4),TRBJ25(199.6)	productive	0.303836
Mutant IL-7R T-ALL	CG1-P2mut-STABLE-3	Leukemia	whole_body	stable	2	46	0.0091053	TGTGCAAAGCAGGACAGCAATGCTGATCGAGCATACTTT	CAKQDSNADRAYF	TRBV16(728.7)		TRBJ3(212.5)	productive	0.303836
Mutant IL-7R T-ALL	CG1-P2mut-STABLE-3	Leukemia	whole_body	stable	94	2	0.000395883	TGTGCAGCTAGACAGGGCTCTGGCTTACAAGCTTACTTC	CAARQGSGLQAYF	TRBV41(365),TRBV45(365)		TRBJ2(254)	productive	0.303836
Mutant IL-7R T-ALL	CG1-P2mut-STABLE-3	Leukemia	whole_body	stable	95	2	0.000395883	TGTGCAGCTTATGCCAATCCAGCAATCTTT	CAAYANPAIF	TRBV1(660)		TRBJ30(105)	productive	0.303836
Mutant IL-7R T-ALL	CG1-P2mut-STABLE-3	Leukemia	whole_body	stable	96	2	0.000395883	TGTGCAGCTAGTCTCAATCCAGCAATCTTT	CAASLNPAIF	TRBV37(87.5)		TRBJ30(220)	productive	0.303836
Mutant IL-7R T-ALL	CG1-P2mut-STABLE-3	Leukemia	whole_body	stable	405	1	0.000197941	TGTGCCGCATTCGGACAGGGCTCTGGCTTACAAGCTTACTTC	CAAFGQGSGLQAYF	TRBV21(365)		TRBJ2(254)	productive	0.303836
Mutant IL-7R T-ALL	CG1-P2mut-STABLE-3	Leukemia	whole_body	stable	406	1	0.000197941	TGTGCCACAAGCACAGGGAACTATGGCGATCCTGCATACTTT	CATSTGNYGDPAYF	TRBV49(384)	TRBD(25)	TRBJ31(187)	productive	0.303836
Mutant IL-7R T-ALL	CG1-P2mut-STABLE-3	Leukemia	whole_body	stable	407	1	0.000197941	TGCGCTTCAAGCATTCAGGGCTCTGGCTTACAAGCTTACTTC	CASSIQGSGLQAYF	TRBV51(902)		TRBJ2(254)	productive	0.303836
Mutant IL-7R T-ALL	CG1-P2mut-STABLE-3	Leukemia	whole_body	stable	410	1	0.000197941	TGTGCAGCGTATTATGGGTTATCTCAACCTGCATACTTT	CAAYYGLSQPAYF	TRBV6(84)		TRBJ26(235),TRBJ25(225)	productive	0.303836
Mutant IL-7R T-ALL	CG1-P2mut-STABLE-3	Leukemia	whole_body	stable	411	1	0.000197941	TGTGCAGCAAGTGAGGGCTCTGGCTTACAAGCTTACTTC	CAASEGSGLQAYF	TRBV34(781)		TRBJ2(123)	productive	0.303836
Mutant IL-7R T-ALL	CG1-P2mut-STABLE-3	Leukemia	whole_body	stable	412	1	0.000197941	TGTGCAGCAAAACAGGGCTCTGGCTTACAAGCTTACTTC	CAAKQGSGLQAYF	TRBV34(817)		TRBJ2(254)	productive	0.303836
Mutant IL-7R T-ALL	CG1-P2mut-STABLE-4	Leukemia	whole_body	stable	0	4392	0.454376	TGTGCTGCATACAACACTGGCAACCCAGCATTCTTT	CAAYNTGNPAFF	TRBV20(577.8)		TRBJ24(233.9)	productive	0.194175
Mutant IL-7R T-ALL	CG1-P2mut-STABLE-4	Leukemia	whole_body	stable	1	3240	0.335196	TGTGCAGCGTATACACAAACTCAACCTGCATACTTT	CAAYTQTQPAYF	TRBV3(608.2)		TRBJ25(235.4),TRBJ26(218.4)	productive	0.194175
Mutant IL-7R T-ALL	CG1-P2mut-STABLE-4	Leukemia	whole_body	stable	4	17	0.00175874	TGTGCTGCGTATTACAGGGCAACTACTTCTCCAGCTTATTTT	CAAYYRATTSPAYF	TRBV28(687.8)	TRBD(25)	TRBJ11(252.6)	productive	0.194175
Mutant IL-7R T-ALL	CG1-P2mut-STABLE-4	Leukemia	whole_body	stable	6	14	0.00144838	TGTGCAGCCAGTCACAGGGCAACTACTTCTCCAGCTTATTTT	CAASHRATTSPAYF	TRBV52(478.6)	TRBD(30)	TRBJ11(217.5)	productive	0.194175
Mutant IL-7R T-ALL	CG1-P2mut-STABLE-4	Leukemia	whole_body	stable	13	8	0.000827643	TGTGCAGCTTCTTATGACAGGGCAACTACTTCTCCAGCTTATTTT	CAASYDRATTSPAYF	TRBV26(627.5)	TRBD(30)	TRBJ11(219.4)	productive	0.194175
Mutant IL-7R T-ALL	CG1-P2mut-STABLE-4	Leukemia	whole_body	stable	14	8	0.000827643	TGCGCCGCATATAGGGCAACTACTTCTCCAGCTTATTTT	CAAYRATTSPAYF	TRBV19(574.9)		TRBJ11(186.3)	productive	0.194175
Mutant IL-7R T-ALL	CG1-P2mut-STABLE-4	Leukemia	whole_body	stable	18	7	0.000724188	TGTGCCACAAGCAGGGCAACTACTTCTCCAGCTTATTTT	CATSRATTSPAYF	TRBV49(532.9)		TRBJ11(255)	productive	0.194175
Mutant IL-7R T-ALL	CG1-P2mut-STABLE-4	Leukemia	whole_body	stable	19	7	0.000724188	TGTGCAGCGTATACACAAACTCAACCTGCATACTTT	CAAYTQTQPAYF	TRBV3(418)		TRBJ26(459)	productive	0.194175
Mutant IL-7R T-ALL	CG1-P2mut-STABLE-4	Leukemia	whole_body	stable	20	6	0.000620732	TGTGCAGCACGTAGGGACAGGGCAACTACTTCTCCAGCTTATTTT	CAARRDRATTSPAYF	TRBV22(229.8)	TRBD(40)	TRBJ11(255)	productive	0.194175
Mutant IL-7R T-ALL	CG1-P2mut-STABLE-4	Leukemia	whole_body	stable	22	6	0.000620732	TGTGCAGCATACAGGGCAACTACTTCTCCAGCTTATTTT	CAAYRATTSPAYF	TRBV6(631)	TRBD(25)	TRBJ11(213.3)	productive	0.194175
Mutant IL-7R T-ALL	CG1-P2mut-STABLE-4	Leukemia	whole_body	stable	32	5	0.000517277	TGTGCTGCGTATTATAAGGACAGGGCAACTACTTCTCCAGCTTATTTT	CAAYYKDRATTSPAYF	TRBV28(900.2)	TRBD(40)	TRBJ11(251.8)	productive	0.194175
Mutant IL-7R T-ALL	CG1-P2mut-STABLE-4	Leukemia	whole_body	stable	34	5	0.000517277	TGTGCTGCATATGAGAGGGCAACTACTTCTCCAGCTTATTTT	CAAYERATTSPAYF	TRBV18(470.8)		TRBJ11(236)	productive	0.194175
Mutant IL-7R T-ALL	CG1-P2mut-STABLE-4	Leukemia	whole_body	stable	54	4	0.000413822	TGTGCAGCGTATTCGGACAGGGCAACTACTTCTCCAGCTTATTTT	CAAYSDRATTSPAYF	TRBV3(781.5)	TRBD(40)	TRBJ11(251)	productive	0.194175
Mutant IL-7R T-ALL	CG1-P2mut-STABLE-4	Leukemia	whole_body	stable	58	4	0.000413822	TGTGCAGCGTATACACAAACTCAACCTGCATACTTT	CAAYTQTQPAYF	TRBV34(83.8)		TRBJ25(265),TRBJ26(249)	productive	0.194175
Mutant IL-7R T-ALL	CG1-P2mut-STABLE-4	Leukemia	whole_body	stable	134	3	0.000310366	TGTGCTGCGTATTATCGGGACAGGGCAACTACTTCTCCAGCTTATTTT	CAAYYRDRATTSPAYF	TRBV28(550.7)	TRBD(50)	TRBJ11(255)	productive	0.194175
Mutant IL-7R T-ALL	CG1-P2mut-STABLE-4	Leukemia	whole_body	stable	137	3	0.000310366	TGTGCTGCCAGCAAAGACAGGGCAACTACTTCTCCAGCTTATTTT	CAASKDRATTSPAYF	TRBV17(498)	TRBD(30)	TRBJ11(255)	productive	0.194175
Mutant IL-7R T-ALL	CG1-P2mut-STABLE-4	Leukemia	whole_body	stable	138	3	0.000310366	TGTGCTGCGTATCGGGACAGGGCAACTACTTCTCCAGCTTATTTT	CAAYRDRATTSPAYF	TRBV28(528.7)	TRBD(50)	TRBJ11(220)	productive	0.194175
Mutant IL-7R T-ALL	CG1-P2mut-STABLE-4	Leukemia	whole_body	stable	140	3	0.000310366	TGTGCCGCATTTTACAGGGCAACTACTTCTCCAGCTTATTTT	CAAFYRATTSPAYF	TRBV21(340)	TRBD(25)	TRBJ11(255)	productive	0.194175
Mutant IL-7R T-ALL	CG1-P2mut-STABLE-4	Leukemia	whole_body	stable	141	3	0.000310366	TGTGCAGTGAGCGACAGGGCAACTACTTCTCCAGCTTATTTT	CAVSDRATTSPAYF	TRBV30(522),TRBV35(522)	TRBD(35)	TRBJ11(255)	productive	0.194175
Mutant IL-7R T-ALL	CG1-P2mut-STABLE-4	Leukemia	whole_body	stable	142	3	0.000310366	TGTGCAGCATATTACAGGGCAACTACTTCTCCAGCTTATTTT	CAAYYRATTSPAYF	TRBV6(404)	TRBD(25)	TRBJ11(255)	productive	0.194175
Mutant IL-7R T-ALL	CG1-P2mut-STABLE-4	Leukemia	whole_body	stable	143	3	0.000310366	TGTGCAAAGCAGGATGGGGCAACTACTTCTCCAGCTTATTTT	CAKQDGATTSPAYF	TRBV16(521.7)		TRBJ11(166.7)	productive	0.194175
Mutant IL-7R T-ALL	CG1-P2mut-STABLE-4	Leukemia	whole_body	stable	147	3	0.000310366	TGTTCAGTGAGTGAAGATAATGCCAATCCAGCAATCTTT	CSVSEDNANPAIF	TRBV5(896)		TRBJ30(245)	productive	0.194175
Mutant IL-7R T-ALL	CG1-P2mut-STABLE-4	Leukemia	whole_body	stable	148	3	0.000310366	TGTGCTGCCGACAGGGCAACTACTTCTCCAGCTTATTTT	CAADRATTSPAYF	TRBV8(319)	TRBD(35)	TRBJ11(255)	productive	0.194175
Mutant IL-7R T-ALL	CG1-P2mut-STABLE-4	Leukemia	whole_body	stable	149	3	0.000310366	TGTGCCGCATACAGGGCAACTACTTCTCCAGCTTATTTT	CAAYRATTSPAYF	TRBV21(233.3)	TRBD(30)	TRBJ11(255)	productive	0.194175
Mutant IL-7R T-ALL	CG1-P2mut-STABLE-4	Leukemia	whole_body	stable	150	3	0.000310366	TGTGCAGCCTACAGGGCAACTACTTCTCCAGCTTATTTT	CAAYRATTSPAYF	TRBV15(708.3)	TRBD(25)	TRBJ11(255)	productive	0.194175
Mutant IL-7R T-ALL	CG1-P2mut-STABLE-4	Leukemia	whole_body	stable	151	3	0.000310366	TGTGCAGCCCACAGGGCAACTACTTCTCCAGCTTATTTT	CAAHRATTSPAYF	TRBV15(329.7)	TRBD(30)	TRBJ11(255)	productive	0.194175
Mutant IL-7R T-ALL	CG1-P2mut-STABLE-4	Leukemia	whole_body	stable	153	3	0.000310366	TGTGCTGCGTATTATCCAGCTTATTTT	CAAYYPAYF	TRBV28(552.3)		TRBJ11(170)	productive	0.194175
Mutant IL-7R T-ALL	CG1-P2mut-STABLE-4	Leukemia	whole_body	stable	512	2	0.000206911	TGTTCAGTGAGTGAAGATAACAGGGCAACTACTTCTCCAGCTTATTTT	CSVSEDNRATTSPAYF	TRBV5(315)	TRBD(30)	TRBJ11(255)	productive	0.194175
Mutant IL-7R T-ALL	CG1-P2mut-STABLE-4	Leukemia	whole_body	stable	513	2	0.000206911	TGTGCTGCGTATTATATTGACAGGGCAACTACTTCTCCAGCTTATTTT	CAAYYIDRATTSPAYF	TRBV28(686)	TRBD(35)	TRBJ11(127.5)	productive	0.194175
Mutant IL-7R T-ALL	CG1-P2mut-STABLE-4	Leukemia	whole_body	stable	520	2	0.000206911	TGTGCTGCTAGAAGCACAGACTCTGGTAGTTATCCAGCTTACTTC	CAARSTDSGSYPAYF	TRBV39(1035)		TRBJ17(265)	productive	0.194175
Mutant IL-7R T-ALL	CG1-P2mut-STABLE-4	Leukemia	whole_body	stable	521	2	0.000206911	TGTGCTGCTAGAAGGGACAGGGCAACTACTTCTCCAGCTTATTTT	CAARRDRATTSPAYF	TRBV39(760)	TRBD(40)	TRBJ11(255)	productive	0.194175
Mutant IL-7R T-ALL	CG1-P2mut-STABLE-4	Leukemia	whole_body	stable	522	2	0.000206911	TGTGCTGCCAGCCGGGACAGGGCAACTACTTCTCCAGCTTATTTT	CAASRDRATTSPAYF	TRBV17(529)	TRBD(50)	TRBJ11(127.5)	productive	0.194175
Mutant IL-7R T-ALL	CG1-P2mut-STABLE-4	Leukemia	whole_body	stable	524	2	0.000206911	TGTGCTGTCAGTATAAGGGCAACTACTTCTCCAGCTTATTTT	CAVSIRATTSPAYF	TRBV46(1191)		TRBJ11(220)	productive	0.194175
Mutant IL-7R T-ALL	CG1-P2mut-STABLE-4	Leukemia	whole_body	stable	525	2	0.000206911	TGTGCTGCTAGTTTCAGGGCAACTACTTCTCCAGCTTATTTT	CAASFRATTSPAYF	TRBV40(752)	TRBD(25)	TRBJ11(255)	productive	0.194175
Mutant IL-7R T-ALL	CG1-P2mut-STABLE-4	Leukemia	whole_body	stable	526	2	0.000206911	TGTGCTGCTAGGGACAGGGCAACTACTTCTCCAGCTTATTTT	CAARDRATTSPAYF	TRBV39(820)	TRBD(40)	TRBJ11(255)	productive	0.194175
Mutant IL-7R T-ALL	CG1-P2mut-STABLE-4	Leukemia	whole_body	stable	527	2	0.000206911	TGTGCTGCGTATTATAGGGCAACTACTTCTCCAGCTTATTTT	CAAYYRATTSPAYF	TRBV28(976)		TRBJ11(237.5)	productive	0.194175
Mutant IL-7R T-ALL	CG1-P2mut-STABLE-4	Leukemia	whole_body	stable	528	2	0.000206911	TGTGCTGCATATTACAGGGCAACTACTTCTCCAGCTTATTTT	CAAYYRATTSPAYF	TRBV20(468)	TRBD(25)	TRBJ11(202.5)	productive	0.194175
Mutant IL-7R T-ALL	CG1-P2mut-STABLE-4	Leukemia	whole_body	stable	529	2	0.000206911	TGTGCTGCATATAACAGGGCAACTACTTCTCCAGCTTATTTT	CAAYNRATTSPAYF	TRBV20(667)	TRBD(30)	TRBJ11(255)	productive	0.194175
Mutant IL-7R T-ALL	CG1-P2mut-STABLE-4	Leukemia	whole_body	stable	530	2	0.000206911	TGTGCAGCTTCTTACAGGGCAACTACTTCTCCAGCTTATTTT	CAASYRATTSPAYF	TRBV26(941)	TRBD(25)	TRBJ11(255)	productive	0.194175
Mutant IL-7R T-ALL	CG1-P2mut-STABLE-4	Leukemia	whole_body	stable	531	2	0.000206911	TGTGCAGCTTATCCAGACTCTGGTAGTTATCCAGCTTACTTC	CAAYPDSGSYPAYF	TRBV1(810)		TRBJ17(269)	productive	0.194175
Mutant IL-7R T-ALL	CG1-P2mut-STABLE-4	Leukemia	whole_body	stable	532	2	0.000206911	TGTGCAGCTAGGGACAGGGCAACTACTTCTCCAGCTTATTTT	CAARDRATTSPAYF	TRBV41(1002),TRBV45(970)	TRBD(40)	TRBJ11(190)	productive	0.194175
Mutant IL-7R T-ALL	CG1-P2mut-STABLE-4	Leukemia	whole_body	stable	533	2	0.000206911	TGTGCAGCCAATCACAGGGCAACTACTTCTCCAGCTTATTTT	CAANHRATTSPAYF	TRBV52(422)	TRBD(30)	TRBJ11(255)	productive	0.194175
Mutant IL-7R T-ALL	CG1-P2mut-STABLE-4	Leukemia	whole_body	stable	537	2	0.000206911	TGTGCTGCTAACAGGGCAACTACTTCTCCAGCTTATTTT	CAANRATTSPAYF	TRBV27(514)	TRBD(30)	TRBJ11(205)	productive	0.194175
Mutant IL-7R T-ALL	CG1-P2mut-STABLE-4	Leukemia	whole_body	stable	538	2	0.000206911	TGTGCTGCCAGCATAACACAAACTCAACCTGCATACTTT	CAASITQTQPAYF	TRBV17(369)		TRBJ25(260),TRBJ26(244)	productive	0.194175
Mutant IL-7R T-ALL	CG1-P2mut-STABLE-4	Leukemia	whole_body	stable	539	2	0.000206911	TGTGCTGCGTACAGGGCAACTACTTCTCCAGCTTATTTT	CAAYRATTSPAYF	TRBV28(1073.5)	TRBD(25)	TRBJ11(125.5)	productive	0.194175
Mutant IL-7R T-ALL	CG1-P2mut-STABLE-4	Leukemia	whole_body	stable	540	2	0.000206911	TGTGCAGCGAGTAGGGCAACTACTTCTCCAGCTTATTTT	CAASRATTSPAYF	TRBV31(296),TRBV36(296)		TRBJ11(127.5)	productive	0.194175
Mutant IL-7R T-ALL	CG1-P2mut-STABLE-4	Leukemia	whole_body	stable	541	2	0.000206911	TGTGCAGCATACAGGGCAACTACTTCTCCAGCTTATTTT	CAAYRATTSPAYF	TRBV10(755)	TRBD(25)	TRBJ11(255)	productive	0.194175
Mutant IL-7R T-ALL	CG1-P2mut-STABLE-4	Leukemia	whole_body	stable	542	2	0.000206911	TGCGCTTCAAGCAGGGCAACTACTTCTCCAGCTTATTTT	CASSRATTSPAYF	TRBV51(322),TRBV50(282)		TRBJ11(127.5)	productive	0.194175
Mutant IL-7R T-ALL	CG1-P2mut-STABLE-4	Leukemia	whole_body	stable	545	2	0.000206911	TGTGCAGCTTCTGGTGCCGGTTCTCAGGCTTTCTTC	CAASGAGSQAFF	TRBV1(310)		TRBJ13(259)	productive	0.194175
Mutant IL-7R T-ALL	CG1-P2mut-STABLE-4	Leukemia	whole_body	stable	546	2	0.000206911	TGTGCAGCCAGTCCTGGTGCTTCTCAAGCTTTCTTT	CAASPGASQAFF	TRBV52(960)		TRBJ15(239)	productive	0.194175
Mutant IL-7R T-ALL	CG1-P2mut-STABLE-4	Leukemia	whole_body	stable	547	2	0.000206911	TGCGCCGCTAATCGTGACCCAGCATACTTT	CAANRDPAYF	TRBV19(839)		TRBJ29(234)	productive	0.194175
Mutant IL-7R T-ALL	CG1-P2mut-STABLE-4	Leukemia	whole_body	stable	548	2	0.000206911	TGTGCAGCTTATAGACCTGCATACTTT	CAAYRPAYF	TRBV1(305)		TRBJ33(215)	productive	0.194175
Mutant IL-7R T-ALL	CG1-P2mut-STABLE-4	Leukemia	whole_body	stable	1886	1	0.000103455	TGTGCAGCTTCTTATGGGACAGACTCTGGTAGTTATCCAGCTTACTTC	CAASYGTDSGSYPAYF	TRBV26(985)	TRBD(30)	TRBJ17(265)	productive	0.194175
Mutant IL-7R T-ALL	CG1-P2mut-STABLE-4	Leukemia	whole_body	stable	1918	1	0.000103455	TGTTCAGTGAGTGGGACAGACTCTGGTAGTTATCCAGCTTACTTC	CSVSGTDSGSYPAYF	TRBV5(808)	TRBD(30)	TRBJ17(200)	productive	0.194175
Mutant IL-7R T-ALL	CG1-P2mut-STABLE-4	Leukemia	whole_body	stable	1919	1	0.000103455	TGTGCTGCTAGAAGATCCAGGGCAACTACTTCTCCAGCTTATTTT	CAARRSRATTSPAYF	TRBV39(235)	TRBD(25)	TRBJ11(255)	productive	0.194175
Mutant IL-7R T-ALL	CG1-P2mut-STABLE-4	Leukemia	whole_body	stable	1920	1	0.000103455	TGTGCTGCCAGCAAAGGCAGGGCAACTACTTCTCCAGCTTATTTT	CAASKGRATTSPAYF	TRBV17(109)	TRBD(25)	TRBJ11(255)	productive	0.194175
Mutant IL-7R T-ALL	CG1-P2mut-STABLE-4	Leukemia	whole_body	stable	1921	1	0.000103455	TGTGCTGCGTATTATACAGACTCTGGTAGTTATCCAGCTTACTTC	CAAYYTDSGSYPAYF	TRBV28(389)		TRBJ17(265)	productive	0.194175
Mutant IL-7R T-ALL	CG1-P2mut-STABLE-4	Leukemia	whole_body	stable	1922	1	0.000103455	TGTGCCACAAGCCGGGACAGGGCAACTACTTCTCCAGCTTATTTT	CATSRDRATTSPAYF	TRBV49(650)	TRBD(50)	TRBJ11(255)	productive	0.194175
Mutant IL-7R T-ALL	CG1-P2mut-STABLE-4	Leukemia	whole_body	stable	1924	1	0.000103455	TGTGCAGTGAGTGGGGACAGGGCAACTACTTCTCCAGCTTATTTT	CAVSGDRATTSPAYF	TRBV30(499),TRBV35(499)	TRBD(45)	TRBJ11(190)	productive	0.194175
Mutant IL-7R T-ALL	CG1-P2mut-STABLE-4	Leukemia	whole_body	stable	1925	1	0.000103455	TGTGCAGCTTATGGGACAGACTCTGGTAGTTATCCAGCTTACTTC	CAAYGTDSGSYPAYF	TRBV1(304)	TRBD(30)	TRBJ17(265)	productive	0.194175
Mutant IL-7R T-ALL	CG1-P2mut-STABLE-4	Leukemia	whole_body	stable	1926	1	0.000103455	TGTGCAGCATATTCGCACAGGGCAACTACTTCTCCAGCTTATTTT	CAAYSHRATTSPAYF	TRBV10(344)	TRBD(30)	TRBJ11(255)	productive	0.194175
Mutant IL-7R T-ALL	CG1-P2mut-STABLE-4	Leukemia	whole_body	stable	1927	1	0.000103455	TGCGCTTCAAGCATTTCAGACTCTGGTAGTTATCCAGCTTACTTC	CASSISDSGSYPAYF	TRBV51(164),TRBV50(148)		TRBJ17(265)	productive	0.194175
Mutant IL-7R T-ALL	CG1-P2mut-STABLE-4	Leukemia	whole_body	stable	1928	1	0.000103455	TGCGCAGCGTTTGGGACAGACTCTGGTAGTTATCCAGCTTACTTC	CAAFGTDSGSYPAYF	TRBV25(165)	TRBD(35)	TRBJ17(265)	productive	0.194175
Mutant IL-7R T-ALL	CG1-P2mut-STABLE-4	Leukemia	whole_body	stable	1949	1	0.000103455	TGTTCAGTGAGTGAAGGGGCAACTACTTCTCCAGCTTATTTT	CSVSEGATTSPAYF	TRBV5(845)		TRBJ11(213)	productive	0.194175
Mutant IL-7R T-ALL	CG1-P2mut-STABLE-4	Leukemia	whole_body	stable	1950	1	0.000103455	TGTGCTGTCATGGACAGGGCAACTACTTCTCCAGCTTATTTT	CAVMDRATTSPAYF	TRBV44(335)	TRBD(40)	TRBJ11(255)	productive	0.194175
Mutant IL-7R T-ALL	CG1-P2mut-STABLE-4	Leukemia	whole_body	stable	1951	1	0.000103455	TGTGCTGTCAGTGACAGGGCAACTACTTTTCCAGCTTATTTT	CAVSDRATTFPAYF	TRBV44(1160)	TRBD(35)	TRBJ11(174)	productive	0.194175
Mutant IL-7R T-ALL	CG1-P2mut-STABLE-4	Leukemia	whole_body	stable	1952	1	0.000103455	TGTGCTGTCAGTACAGACTCTGGTAGTTATCCAGCTTACTTC	CAVSTDSGSYPAYF	TRBV43(300)		TRBJ17(265)	productive	0.194175
Mutant IL-7R T-ALL	CG1-P2mut-STABLE-4	Leukemia	whole_body	stable	1953	1	0.000103455	TGTGCTGTCAGGGACAGGGCAACTACTTCTCCAGCTTATTTT	CAVRDRATTSPAYF	TRBV44(710)	TRBD(40)	TRBJ11(255)	productive	0.194175
Mutant IL-7R T-ALL	CG1-P2mut-STABLE-4	Leukemia	whole_body	stable	1954	1	0.000103455	TGTGCTGCTAGTTTATGGGCAACTACTTCTCCAGCTTATTTT	CAASLWATTSPAYF	TRBV40(1233)		TRBJ11(220)	productive	0.194175
Mutant IL-7R T-ALL	CG1-P2mut-STABLE-4	Leukemia	whole_body	stable	1955	1	0.000103455	TGTGCTGCTAGTGACAGGGCAACTACTTCTCCAGCTTATTTT	CAASDRATTSPAYF	TRBV40(175)	TRBD(35)	TRBJ11(255)	productive	0.194175
Mutant IL-7R T-ALL	CG1-P2mut-STABLE-4	Leukemia	whole_body	stable	1956	1	0.000103455	TGTGCTGCTAGTATCAGGGCAACTACTTCTCCAGCTTATTTT	CAASIRATTSPAYF	TRBV4(1054)	TRBD(25)	TRBJ11(255)	productive	0.194175
Mutant IL-7R T-ALL	CG1-P2mut-STABLE-4	Leukemia	whole_body	stable	1957	1	0.000103455	TGTGCTGCTAGGGACAGGGCAACTACTTCTCCAGCTTATTTT	CAARDRATTSPAYF	TRBV27(304)	TRBD(45)	TRBJ11(255)	productive	0.194175
Mutant IL-7R T-ALL	CG1-P2mut-STABLE-4	Leukemia	whole_body	stable	1958	1	0.000103455	TGTGCTGCCCGGGACAGGGCAACTACTTCTCCAGCTTATTTT	CAARDRATTSPAYF	TRBV14(703)	TRBD(40)	TRBJ11(255)	productive	0.194175
Mutant IL-7R T-ALL	CG1-P2mut-STABLE-4	Leukemia	whole_body	stable	1959	1	0.000103455	TGTGCTGCCCGAGCGGACTCTGGTAGTTATCCAGCTTACTTC	CAARADSGSYPAYF	TRBV14(169)		TRBJ17(265)	productive	0.194175
Mutant IL-7R T-ALL	CG1-P2mut-STABLE-4	Leukemia	whole_body	stable	1960	1	0.000103455	TGTGCTGCGTATTATTTCAGTGGCTATGGTCAGGCTTATTTC	CAAYYFSGYGQAYF	TRBV28(384)		TRBJ19(250)	productive	0.194175
Mutant IL-7R T-ALL	CG1-P2mut-STABLE-4	Leukemia	whole_body	stable	1961	1	0.000103455	TGTGCTGCGAGGGACAGGGCAACTACTTCTCCAGCTTATTTT	CAARDRATTSPAYF	TRBV29(915)	TRBD(40)	TRBJ11(255)	productive	0.194175
Mutant IL-7R T-ALL	CG1-P2mut-STABLE-4	Leukemia	whole_body	stable	1962	1	0.000103455	TGTGCTGCGAGAGAATGGGCAACTACTTCTCCAGCTTATTTT	CAAREWATTSPAYF	TRBV29(691)		TRBJ11(255)	productive	0.194175
Mutant IL-7R T-ALL	CG1-P2mut-STABLE-4	Leukemia	whole_body	stable	1963	1	0.000103455	TGTGCTGCGAGAGAAGGGGCAACTACTTCTCCAGCTTATTTT	CAAREGATTSPAYF	TRBV29(455)		TRBJ11(255)	productive	0.194175
Mutant IL-7R T-ALL	CG1-P2mut-STABLE-4	Leukemia	whole_body	stable	1964	1	0.000103455	TGTGCTGCATATAGCAGGGCAACTACTTCTCCAGCTTATTTT	CAAYSRATTSPAYF	TRBV8(1012)	TRBD(25)	TRBJ11(255)	productive	0.194175
Mutant IL-7R T-ALL	CG1-P2mut-STABLE-4	Leukemia	whole_body	stable	1965	1	0.000103455	TGTGCTGCATATAACAGGGCAACTACTTCTCCAGCTTATTTT	CAAYNRATTSPAYF	TRBV8(1202)	TRBD(25)	TRBJ11(190)	productive	0.194175
Mutant IL-7R T-ALL	CG1-P2mut-STABLE-4	Leukemia	whole_body	stable	1966	1	0.000103455	TGTGCTGCAAGGGACAGGGCAACTACTTCTCCAGCTTATTTT	CAARDRATTSPAYF	TRBV20(710)	TRBD(45)	TRBJ11(255)	productive	0.194175
Mutant IL-7R T-ALL	CG1-P2mut-STABLE-4	Leukemia	whole_body	stable	1967	1	0.000103455	TGTGCCGCATTTAACAGGGCAACTACTTCTCCAGCTTATTTT	CAAFNRATTSPAYF	TRBV21(400)	TRBD(30)	TRBJ11(255)	productive	0.194175
Mutant IL-7R T-ALL	CG1-P2mut-STABLE-4	Leukemia	whole_body	stable	1968	1	0.000103455	TGTGCAGTGAGTGAGAGGGCAACTACTTCTCCAGCTTATTTT	CAVSERATTSPAYF	TRBV30(101),TRBV35(101)		TRBJ11(255)	productive	0.194175
Mutant IL-7R T-ALL	CG1-P2mut-STABLE-4	Leukemia	whole_body	stable	1969	1	0.000103455	TGTGCAGTGAGCTACAGGGCAACTACTTCTCCAGCTTATTTT	CAVSYRATTSPAYF	TRBV30(89),TRBV35(89)	TRBD(30)	TRBJ11(255)	productive	0.194175
Mutant IL-7R T-ALL	CG1-P2mut-STABLE-4	Leukemia	whole_body	stable	1970	1	0.000103455	TGTGCAGTGAGGGACAGGGCAACTACTTCTCCAGCTTATTTT	CAVRDRATTSPAYF	TRBV30(375),TRBV35(375)	TRBD(40)	TRBJ11(255)	productive	0.194175
Mutant IL-7R T-ALL	CG1-P2mut-STABLE-4	Leukemia	whole_body	stable	1971	1	0.000103455	TGTGCAGCTTCTTATAGGGCAACTACTTCTCCAGCTTATTTT	CAASYRATTSPAYF	TRBV26(430)		TRBJ11(255)	productive	0.194175
Mutant IL-7R T-ALL	CG1-P2mut-STABLE-4	Leukemia	whole_body	stable	1973	1	0.000103455	TGTGCAGCTTCCGACAGGGCAACTACTTCTCCAGCTTATTTT	CAASDRATTSPAYF	TRBV26(1105)	TRBD(35)	TRBJ11(190)	productive	0.194175
Mutant IL-7R T-ALL	CG1-P2mut-STABLE-4	Leukemia	whole_body	stable	1974	1	0.000103455	TGTGCAGCTAGTCCAGACTCTGGTAGTTATCCAGCTTACTTC	CAASPDSGSYPAYF	TRBV37(277)		TRBJ17(269)	productive	0.194175
Mutant IL-7R T-ALL	CG1-P2mut-STABLE-4	Leukemia	whole_body	stable	1975	1	0.000103455	TGTGCAGCTAGTGACAGGGCAACTACTTCTCCAGCTTATTTT	CAASDRATTSPAYF	TRBV41(120),TRBV45(120)	TRBD(35)	TRBJ11(255)	productive	0.194175
Mutant IL-7R T-ALL	CG1-P2mut-STABLE-4	Leukemia	whole_body	stable	1976	1	0.000103455	TGTGCAGCTAGGGACAGGGCAACTACTTCTCCAGCTTATTTT	CAARDRATTSPAYF	TRBV33(962)	TRBD(40)	TRBJ11(255)	productive	0.194175
Mutant IL-7R T-ALL	CG1-P2mut-STABLE-4	Leukemia	whole_body	stable	1977	1	0.000103455	TGTGCAGCTAGGGACAGGGCAACTACTTCTCCAGCTTATTTT	CAARDRATTSPAYF	TRBV37(379),TRBV38(379)	TRBD(40)	TRBJ11(255)	productive	0.194175
Mutant IL-7R T-ALL	CG1-P2mut-STABLE-4	Leukemia	whole_body	stable	1978	1	0.000103455	TGTGCAGCCTATTACAGGGCAACTACTTCTCCAGCTTATTTT	CAAYYRATTSPAYF	TRBV15(1085)	TRBD(25)	TRBJ11(255)	productive	0.194175
Mutant IL-7R T-ALL	CG1-P2mut-STABLE-4	Leukemia	whole_body	stable	1979	1	0.000103455	TGTGCAGCCAGGACAGACTCTGGTAGTTATCCAGCTTACTTC	CAARTDSGSYPAYF	TRBV52(442)	TRBD(25)	TRBJ17(265)	productive	0.194175
Mutant IL-7R T-ALL	CG1-P2mut-STABLE-4	Leukemia	whole_body	stable	1980	1	0.000103455	TGTGCAGCGTATTCCCGGGCAACTACTTCTCCAGCTTATTTT	CAAYSRATTSPAYF	TRBV3(1152)	TRBD(30)	TRBJ11(215)	productive	0.194175
Mutant IL-7R T-ALL	CG1-P2mut-STABLE-4	Leukemia	whole_body	stable	1981	1	0.000103455	TGTGCAGCGTATTACAGGGCAACTACTTCTCCAGCTTATTTT	CAAYYRATTSPAYF	TRBV3(1196)	TRBD(25)	TRBJ11(70)	productive	0.194175
Mutant IL-7R T-ALL	CG1-P2mut-STABLE-4	Leukemia	whole_body	stable	1982	1	0.000103455	TGTGCAGCGTATGACAGGGCAACTACTTCTCCAGCTTATTTT	CAAYDRATTSPAYF	TRBV3(657)	TRBD(35)	TRBJ11(255)	productive	0.194175
Mutant IL-7R T-ALL	CG1-P2mut-STABLE-4	Leukemia	whole_body	stable	1983	1	0.000103455	TGTGCAGCGAGTATCAGGGCAACTACTTCTCCAGCTTATTTT	CAASIRATTSPAYF	TRBV31(477),TRBV36(477)	TRBD(25)	TRBJ11(255)	productive	0.194175
Mutant IL-7R T-ALL	CG1-P2mut-STABLE-4	Leukemia	whole_body	stable	1984	1	0.000103455	TGTGCAGCATATTTCAGGGCAACTACTTCTCCAGCTTATTTT	CAAYFRATTSPAYF	TRBV6(598)	TRBD(25)	TRBJ11(255)	productive	0.194175
Mutant IL-7R T-ALL	CG1-P2mut-STABLE-4	Leukemia	whole_body	stable	1985	1	0.000103455	TGTGCAGCATATTACAGGGCAACTACTTCTCCAGCTTATTTT	CAAYYRATTSPAYF	TRBV10(877)	TRBD(25)	TRBJ11(255)	productive	0.194175
Mutant IL-7R T-ALL	CG1-P2mut-STABLE-4	Leukemia	whole_body	stable	1986	1	0.000103455	TGTGCAGCATATAACAGGGCAACTACTTCTCCAGCTTATTTT	CAAYNRATTSPAYF	TRBV6(777)	TRBD(30)	TRBJ11(255)	productive	0.194175
Mutant IL-7R T-ALL	CG1-P2mut-STABLE-4	Leukemia	whole_body	stable	1987	1	0.000103455	TGTGCAGCACCGGACAGGGCAACTACTTCTCCAGCTTATTTT	CAAPDRATTSPAYF	TRBV6(548)	TRBD(40)	TRBJ11(255)	productive	0.194175
Mutant IL-7R T-ALL	CG1-P2mut-STABLE-4	Leukemia	whole_body	stable	1988	1	0.000103455	TGTGCAGCACGGGACAGGGCAACTACTTCTCCAGCTTATTTT	CAARDRATTSPAYF	TRBV6(644)	TRBD(50)	TRBJ11(255)	productive	0.194175
Mutant IL-7R T-ALL	CG1-P2mut-STABLE-4	Leukemia	whole_body	stable	1989	1	0.000103455	TGTGCAGCAAGGGACAGGGCAACTACTTCTCCAGCTTATTTT	CAARDRATTSPAYF	TRBV10(105),TRBV34(100)	TRBD(45)	TRBJ11(255)	productive	0.194175
Mutant IL-7R T-ALL	CG1-P2mut-STABLE-4	Leukemia	whole_body	stable	1990	1	0.000103455	TGTGCAAAGCGGGACAGGGCAACTACTTCTCCAGCTTATTTT	CAKRDRATTSPAYF	TRBV16(154)	TRBD(25)	TRBJ11(255)	productive	0.194175
Mutant IL-7R T-ALL	CG1-P2mut-STABLE-4	Leukemia	whole_body	stable	1991	1	0.000103455	TGTGCAAAGCAGGACAGGGCAACTACTTCTCCAGCTTATTTT	CAKQDRATTSPAYF	TRBV16(390)	TRBD(25)	TRBJ11(255)	productive	0.194175
Mutant IL-7R T-ALL	CG1-P2mut-STABLE-4	Leukemia	whole_body	stable	1992	1	0.000103455	TGCGCTTCAGGGGACAGGGCAACTACTTCTCCAGCTTATTTT	CASGDRATTSPAYF	TRBV51(429)	TRBD(45)	TRBJ11(255)	productive	0.194175
Mutant IL-7R T-ALL	CG1-P2mut-STABLE-4	Leukemia	whole_body	stable	1993	1	0.000103455	TGCGCCGCATATTACAGGGCAACTACTTCTCCAGCTTATTTT	CAAYYRATTSPAYF	TRBV19(267)	TRBD(30)	TRBJ11(255)	productive	0.194175
Mutant IL-7R T-ALL	CG1-P2mut-STABLE-4	Leukemia	whole_body	stable	2015	1	0.000103455	TGTGCTGCTAGTTACTCTGGTAGTTATCCAGCTTACTTC	CAASYSGSYPAYF	TRBV40(125)		TRBJ17(265)	productive	0.194175
Mutant IL-7R T-ALL	CG1-P2mut-STABLE-4	Leukemia	whole_body	stable	2016	1	0.000103455	TGTGCTGCTAGTATTAACAATTTCAATCCTGCATACTTT	CAASINNFNPAYF	TRBV27(328)		TRBJ22(254),TRBJ21(238)	productive	0.194175
Mutant IL-7R T-ALL	CG1-P2mut-STABLE-4	Leukemia	whole_body	stable	2017	1	0.000103455	TGTGCTGCTAGACAGGCAACTACTTCTCCAGCTTATTTT	CAARQATTSPAYF	TRBV39(200)		TRBJ11(255)	productive	0.194175
Mutant IL-7R T-ALL	CG1-P2mut-STABLE-4	Leukemia	whole_body	stable	2018	1	0.000103455	TGTGCTGCCAGCAGGGCAACTACTTCTCCAGCTTATTTT	CAASRATTSPAYF	TRBV47(733)	TRBD(25)	TRBJ11(255)	productive	0.194175
Mutant IL-7R T-ALL	CG1-P2mut-STABLE-4	Leukemia	whole_body	stable	2019	1	0.000103455	TGTGCTGCGTATTGGGCAACTACTTCTCCAGCTTATTTT	CAAYWATTSPAYF	TRBV28(1158)		TRBJ11(255)	productive	0.194175
Mutant IL-7R T-ALL	CG1-P2mut-STABLE-4	Leukemia	whole_body	stable	2020	1	0.000103455	TGTGCTGCGGACAGGGCAACTACTTCTCCAGCTTATTTT	CAADRATTSPAYF	TRBV28(1278)	TRBD(35)	TRBJ11(155)	productive	0.194175
Mutant IL-7R T-ALL	CG1-P2mut-STABLE-4	Leukemia	whole_body	stable	2021	1	0.000103455	TGTGCTGCATTCCGGGCAACTACTTCTCCAGCTTATTTT	CAAFRATTSPAYF	TRBV8(349)	TRBD(25)	TRBJ11(255)	productive	0.194175
Mutant IL-7R T-ALL	CG1-P2mut-STABLE-4	Leukemia	whole_body	stable	2022	1	0.000103455	TGTGCTGCATATAGGGCAACTACTTCTCCAGCTTATTTT	CAAYRATTSPAYF	TRBV8(359)		TRBJ11(255)	productive	0.194175
Mutant IL-7R T-ALL	CG1-P2mut-STABLE-4	Leukemia	whole_body	stable	2023	1	0.000103455	TGTGCTGCATACAGGGCAACTACTTCTCCAGCTTATTTT	CAAYRATTSPAYF	TRBV20(310)	TRBD(25)	TRBJ11(255)	productive	0.194175
Mutant IL-7R T-ALL	CG1-P2mut-STABLE-4	Leukemia	whole_body	stable	2024	1	0.000103455	TGTGCTGCAGACAGGGCAACTACTTCTCCAGCTTATTTT	CAADRATTSPAYF	TRBV47(1181)	TRBD(35)	TRBJ11(215)	productive	0.194175
Mutant IL-7R T-ALL	CG1-P2mut-STABLE-4	Leukemia	whole_body	stable	2025	1	0.000103455	TGTGCTGCAAGCAGGGCAACTACTTCTCCAGCTTATTTT	CAASRATTSPAYF	TRBV48(120)		TRBJ11(255)	productive	0.194175
Mutant IL-7R T-ALL	CG1-P2mut-STABLE-4	Leukemia	whole_body	stable	2026	1	0.000103455	TGTGCTGCAAACAGGGCAACTACTTCTCCAGCTTATTTT	CAANRATTSPAYF	TRBV18(280)	TRBD(30)	TRBJ11(255)	productive	0.194175
Mutant IL-7R T-ALL	CG1-P2mut-STABLE-4	Leukemia	whole_body	stable	2027	1	0.000103455	TGTGCCGCATTTTATGCAACTACTTCTCCAGCTTATTTT	CAAFYATTSPAYF	TRBV21(470)		TRBJ11(255)	productive	0.194175
Mutant IL-7R T-ALL	CG1-P2mut-STABLE-4	Leukemia	whole_body	stable	2028	1	0.000103455	TGTGCCGCATCAGACTCTGGTAGTTATCCAGCTTACTTC	CAASDSGSYPAYF	TRBV21(120)		TRBJ17(265)	productive	0.194175
Mutant IL-7R T-ALL	CG1-P2mut-STABLE-4	Leukemia	whole_body	stable	2029	1	0.000103455	TGTGCCACAGACAGGGCAACTACTTCTCCAGCTTATTTT	CATDRATTSPAYF	TRBV49(215)	TRBD(35)	TRBJ11(255)	productive	0.194175
Mutant IL-7R T-ALL	CG1-P2mut-STABLE-4	Leukemia	whole_body	stable	2030	1	0.000103455	TGTGCAGCTTCTTGGGCAACTACTTCTCCAGCTTATTTT	CAASWATTSPAYF	TRBV26(1145)		TRBJ11(255)	productive	0.194175
Mutant IL-7R T-ALL	CG1-P2mut-STABLE-4	Leukemia	whole_body	stable	2031	1	0.000103455	TGTGCAGCTTATAGGGCAACTACTTCTCCAGCTTATTTT	CAAYRATTSPAYF	TRBV1(490)		TRBJ11(240)	productive	0.194175
Mutant IL-7R T-ALL	CG1-P2mut-STABLE-4	Leukemia	whole_body	stable	2032	1	0.000103455	TGTGCAGCTAGTGGGGCAACTACTTCTCCAGCTTATTTT	CAASGATTSPAYF	TRBV37(273)		TRBJ11(255)	productive	0.194175
Mutant IL-7R T-ALL	CG1-P2mut-STABLE-4	Leukemia	whole_body	stable	2033	1	0.000103455	TGTGCAGCTAACAGGGCAACTACTTCTCCAGCTTATTTT	CAANRATTSPAYF	TRBV41(135),TRBV45(135)	TRBD(30)	TRBJ11(255)	productive	0.194175
Mutant IL-7R T-ALL	CG1-P2mut-STABLE-4	Leukemia	whole_body	stable	2034	1	0.000103455	TGTGCAGCCTATAGGGCAACTACTTCTCCAGCTTATTTT	CAAYRATTSPAYF	TRBV15(1105)		TRBJ11(255)	productive	0.194175
Mutant IL-7R T-ALL	CG1-P2mut-STABLE-4	Leukemia	whole_body	stable	2035	1	0.000103455	TGTGCAGCCTACTATAATAATCGTGACCCAGCATACTTT	CAAYYNNRDPAYF	TRBV15(884)		TRBJ29(239)	productive	0.194175
Mutant IL-7R T-ALL	CG1-P2mut-STABLE-4	Leukemia	whole_body	stable	2036	1	0.000103455	TGTGCAGCGGACAGGGCAACTACTTCTCCAGCTTATTTT	CAADRATTSPAYF	TRBV41(90),TRBV45(90)	TRBD(40)	TRBJ11(255)	productive	0.194175
Mutant IL-7R T-ALL	CG1-P2mut-STABLE-4	Leukemia	whole_body	stable	2037	1	0.000103455	TGTGCAGCATATAGGGCAACTACTTCTCCAGCTTATTTT	CAAYRATTSPAYF	TRBV10(544)		TRBJ11(255)	productive	0.194175
Mutant IL-7R T-ALL	CG1-P2mut-STABLE-4	Leukemia	whole_body	stable	2038	1	0.000103455	TGTGCAGCAGACAGGGCAACTACTTCTCCAGCTTATTTT	CAADRATTSPAYF	TRBV6(644)	TRBD(35)	TRBJ11(255)	productive	0.194175
Mutant IL-7R T-ALL	CG1-P2mut-STABLE-4	Leukemia	whole_body	stable	2039	1	0.000103455	TGTGCAGCAAACAGGGCAACTACTTCTCCAGCTTATTTT	CAANRATTSPAYF	TRBV10(319)	TRBD(30)	TRBJ11(255)	productive	0.194175
Mutant IL-7R T-ALL	CG1-P2mut-STABLE-4	Leukemia	whole_body	stable	2040	1	0.000103455	TGTGCAAAGCAGGACTCTGGTAGTTATCCAGCTTACTTC	CAKQDSGSYPAYF	TRBV16(1050)		TRBJ17(265)	productive	0.194175
Mutant IL-7R T-ALL	CG1-P2mut-STABLE-4	Leukemia	whole_body	stable	2041	1	0.000103455	TGCGCTTCAAACAGGGCAACTACTTCTCCAGCTTATTTT	CASNRATTSPAYF	TRBV51(349)	TRBD(30)	TRBJ11(255)	productive	0.194175
Mutant IL-7R T-ALL	CG1-P2mut-STABLE-4	Leukemia	whole_body	stable	2042	1	0.000103455	TGCGCAGCGTTGGGGGCAACTACTTCTCCAGCTTATTTT	CAALGATTSPAYF	TRBV25(505)	TRBD(25)	TRBJ11(255)	productive	0.194175
Mutant IL-7R T-ALL	CG1-P2mut-STABLE-4	Leukemia	whole_body	stable	2043	1	0.000103455	TGCGCAGCATCTAGGGCAACTACTTCTCCAGCTTATTTT	CAASRATTSPAYF	TRBV13(616)		TRBJ11(155)	productive	0.194175
Mutant IL-7R T-ALL	CG1-P2mut-STABLE-4	Leukemia	whole_body	stable	2049	1	0.000103455	TGTGCTGTCAGTACACAAACTCAACCTGCATACTTT	CAVSTQTQPAYF	TRBV43(260)		TRBJ25(260),TRBJ26(244)	productive	0.194175
Mutant IL-7R T-ALL	CG1-P2mut-STABLE-4	Leukemia	whole_body	stable	2050	1	0.000103455	TGTGCTGCTAGGGCAACTACTTCTCCAGCTTATTTT	CAARATTSPAYF	TRBV27(1277)		TRBJ11(125)	productive	0.194175
Mutant IL-7R T-ALL	CG1-P2mut-STABLE-4	Leukemia	whole_body	stable	2051	1	0.000103455	TGTGCTGCATACAACACTGGCAACCCAGCATTCTTT	CAAYNTGNPAFF	TRBV12(80)		TRBJ24(260)	productive	0.194175
Mutant IL-7R T-ALL	CG1-P2mut-STABLE-4	Leukemia	whole_body	stable	2052	1	0.000103455	TGTGCTGACAGGGCAACTACTTCTCCAGCTTATTTT	CADRATTSPAYF	TRBV8(279)	TRBD(30)	TRBJ11(255)	productive	0.194175
Mutant IL-7R T-ALL	CG1-P2mut-STABLE-4	Leukemia	whole_body	stable	2053	1	0.000103455	TGTGCAGCTAGGGCAACTACTTCTCCAGCTTATTTT	CAARATTSPAYF	TRBV38(229),TRBV32(213)		TRBJ11(255)	productive	0.194175
Mutant IL-7R T-ALL	CG1-P2mut-STABLE-4	Leukemia	whole_body	stable	2054	1	0.000103455	TGCGCAGCGTTTAACATGGGAAGTGAAGCACACTTT	CAAFNMGSEAHF	TRBV25(330)		TRBJ18(270)	productive	0.194175
Mutant IL-7R T-ALL	CG1-P2mut-STABLE-4	Leukemia	whole_body	stable	2056	1	0.000103455	TGTTCAGTGAGTGAGACTTCTCCAGCTTATTTT	CSVSETSPAYF	TRBV5(961)		TRBJ11(230)	productive	0.194175
Mutant IL-7R T-ALL	CG1-P2mut-STABLE-4	Leukemia	whole_body	stable	2057	1	0.000103455	TGTTCAGTGAGTGAAGGCGATCCTGCATACTTT	CSVSEGDPAYF	TRBV5(1136)		TRBJ31(182)	productive	0.194175
Mutant IL-7R T-ALL	CG1-P2mut-STABLE-4	Leukemia	whole_body	stable	2058	1	0.000103455	TGTTCAGTGAGACAATCTCAACCTGCATACTTT	CSVRQSQPAYF	TRBV5(981)		TRBJ26(250),TRBJ25(234)	productive	0.194175
Mutant IL-7R T-ALL	CG1-P2mut-STABLE-4	Leukemia	whole_body	stable	2059	1	0.000103455	TGTGCTGTCAGTAGAACTCAATCTGCATACTTT	CAVSRTQSAYF	TRBV44(495)		TRBJ25(219),TRBJ26(209)	productive	0.194175
Mutant IL-7R T-ALL	CG1-P2mut-STABLE-4	Leukemia	whole_body	stable	2060	1	0.000103455	TGTGCTGCCAGCAATGCCAATCCAGCAATCTTT	CAASNANPAIF	TRBV17(239)		TRBJ30(250)	productive	0.194175
Mutant IL-7R T-ALL	CG1-P2mut-STABLE-4	Leukemia	whole_body	stable	2061	1	0.000103455	TGTGCTGCATATGTTGCCAATCCAGCAATCTTT	CAAYVANPAIF	TRBV18(300)		TRBJ30(235)	productive	0.194175
Mutant IL-7R T-ALL	CG1-P2mut-STABLE-4	Leukemia	whole_body	stable	2062	1	0.000103455	TGTGCAGCATATTATGCCAATCCAGCAATCTTT	CAAYYANPAIF	TRBV10(215)		TRBJ30(240)	productive	0.194175
Mutant IL-7R T-ALL	CG1-P2mut-STABLE-4	Leukemia	whole_body	stable	2063	1	0.000103455	TGTGACAGGGCAACTACTTCTCCAGCTTATTTT	CDRATTSPAYF	TRBV33(932)	TRBD(30)	TRBJ11(255)	productive	0.194175
Mutant IL-7R T-ALL	CG1-P2mut-STABLE-4	Leukemia	whole_body	stable	2068	1	0.000103455	TGTGCTGCCAGCAACAGACCTGCATACTTT	CAASNRPAYF	TRBV17(521)		TRBJ33(235)	productive	0.194175
Mutant IL-7R T-ALL	CG1-P2mut-STABLE-4	Leukemia	whole_body	stable	2069	1	0.000103455	TGCGCCGCATATGACAGACCTGCATACTTT	CAAYDRPAYF	TRBV19(898)		TRBJ33(225)	productive	0.194175
Mutant IL-7R T-ALL	CG1-P2mut-STABLE-4	Leukemia	whole_body	stable	2070	1	0.000103455	GACAGGGCAACTACTTCTCCAGCTTATTTT	DRATTSPAYF	TRBV41(644),TRBV45(612)	TRBD(35)	TRBJ11(130)	productive	0.194175
Mutant IL-7R T-ALL	CG1-P2mut-STABLE-5	Leukemia	whole_body	stable	1	2343	0.356621	TGTGCTGCCAGCAAAGGGAATTATCAAGCCTACTTT	CAASKGNYQAYF	TRBV17(451.9)		TRBJ4(180.2)	productive	0.17504
Mutant IL-7R T-ALL	CG1-P2mut-STABLE-5	Leukemia	whole_body	stable	2	475	0.0722983	TGTGCAGCGAGTATATCTCAACCTGCATACTTT	CAASISQPAYF	TRBV31(581.2),TRBV36(581.2)		TRBJ26(206.7),TRBJ25(196.7)	productive	0.17504
Mutant IL-7R T-ALL	CG1-P2mut-STABLE-5	Leukemia	whole_body	stable	5	13	0.00197869	TGTGCTGCGTATTATAGGCCTGGCAATGCTGATCGAGCATACTTT	CAAYYRPGNADRAYF	TRBV28(688.2)		TRBJ3(248.1)	productive	0.17504
Mutant IL-7R T-ALL	CG1-P2mut-STABLE-5	Leukemia	whole_body	stable	6	8	0.00121766	TGTGCTGCGTATAACAGGGTTGGCTATGGTCAGGCTTATTTC	CAAYNRVGYGQAYF	TRBV28(534.4)	TRBD(30)	TRBJ19(218.8)	productive	0.17504
Mutant IL-7R T-ALL	CG1-P2mut-STABLE-5	Leukemia	whole_body	stable	9	6	0.000913242	TGTGCTGCCAGCAAAGGGAATTATCAAGCCTACTTT	CAASKGNYQAYF	TRBV47(84.2)		TRBJ4(198)	productive	0.17504
Mutant IL-7R T-ALL	CG1-P2mut-STABLE-5	Leukemia	whole_body	stable	21	3	0.000456621	TGTGCAGCATATTACAGTACACAATCTCAACCTGCATACTTT	CAAYYSTQSQPAYF	TRBV10(974)		TRBJ26(260),TRBJ25(244)	productive	0.17504
Mutant IL-7R T-ALL	CG1-P2mut-STABLE-5	Leukemia	whole_body	stable	99	2	0.000304414	TGTGCAAAGCAGGATGCTGCCAGCAAAGGGAATTATCAAGCCTACTTT	CAKQDAASKGNYQAYF	TRBV16(549.5)		TRBJ4(196)	productive	0.17504
Mutant IL-7R T-ALL	CG1-P2mut-STABLE-5	Leukemia	whole_body	stable	102	2	0.000304414	TGTGCAAAGCAGGATGCTGGCAACCCAGCATTCTTT	CAKQDAGNPAFF	TRBV16(705)		TRBJ24(240)	productive	0.17504
Mutant IL-7R T-ALL	CG1-P2mut-STABLE-5	Leukemia	whole_body	stable	103	2	0.000304414	TGTGCCGCACCCAATGCCAATCCAGCAATCTTT	CAAPNANPAIF	TRBV21(790)		TRBJ30(250)	productive	0.17504
Mutant IL-7R T-ALL	CG1-P2mut-STABLE-5	Leukemia	whole_body	stable	104	2	0.000304414	TGTGCAGCGAGTATATCTCAACCTGCATACTTT	CAASISQPAYF	TRBV6(85)		TRBJ26(235),TRBJ25(225)	productive	0.17504
Mutant IL-7R T-ALL	CG1-P2mut-STABLE-5	Leukemia	whole_body	stable	416	1	0.000152207	TGTGCAAAGCAAGCTGCCAGCAAAGGGAATTATCAAGCCTACTTT	CAKQAASKGNYQAYF	TRBV16(1114)		TRBJ4(198)	productive	0.17504
Mutant IL-7R T-ALL	CG1-P2mut-STABLE-5	Leukemia	whole_body	stable	418	1	0.000152207	TGTGCTGCTAGTTTAACAAACAATGTCAATCCTGCATACTTT	CAASLTNNVNPAYF	TRBV4(1089)		TRBJ21(250)	productive	0.17504
Mutant IL-7R T-ALL	CG1-P2mut-STABLE-5	Leukemia	whole_body	stable	419	1	0.000152207	TGTGCTGCCCGAGCCAGCAAAGGGAATTATCAAGCCTACTTT	CAARASKGNYQAYF	TRBV14(659)		TRBJ4(198)	productive	0.17504
Mutant IL-7R T-ALL	CG1-P2mut-STABLE-5	Leukemia	whole_body	stable	420	1	0.000152207	TGTGCAGCTTCCGGACAGGGGAATTTCAATCCTGCATACTTT	CAASGQGNFNPAYF	TRBV26(250)	TRBD(45)	TRBJ22(229),TRBJ21(213)	productive	0.17504
Mutant IL-7R T-ALL	CG1-P2mut-STABLE-5	Leukemia	whole_body	stable	421	1	0.000152207	TGCGCAGCATCTGCCAGCAAAGGGAATTATCAAGCCTACTTT	CAASASKGNYQAYF	TRBV13(447)		TRBJ4(198)	productive	0.17504
Mutant IL-7R T-ALL	CG1-P2mut-STABLE-5	Leukemia	whole_body	stable	423	1	0.000152207	TGTGCTGCCAGGACAGGGCAGTACGACCCAGCATACTTT	CAARTGQYDPAYF	TRBV47(893)	TRBD(35)	TRBJ14(245)	productive	0.17504
Mutant IL-7R T-ALL	CG1-P2mut-STABLE-5	Leukemia	whole_body	stable	424	1	0.000152207	TGTGCAGCCTCCAGCAAAGGGAATTATCAAGCCTACTTT	CAASSKGNYQAYF	TRBV15(1005)		TRBJ4(198)	productive	0.17504
Mutant IL-7R T-ALL	CG1-P2mut-STABLE-5	Leukemia	whole_body	stable	425	1	0.000152207	TGTGCAAAGCAGGGGACTGGTGCTTCTCAAGCTTTCTTT	CAKQGTGASQAFF	TRBV16(400)		TRBJ15(244)	productive	0.17504
Mutant IL-7R T-ALL	CG1-P2mut-STABLE-5	Leukemia	whole_body	stable	426	1	0.000152207	TGTGCAAAGCAGGAGGGGAATTTCAATCCTGCATACTTT	CAKQEGNFNPAYF	TRBV16(271)		TRBJ22(229),TRBJ21(213)	productive	0.17504
Mutant IL-7R T-ALL	CG1-P2mut-STABLE-5	Leukemia	whole_body	stable	427	1	0.000152207	TGTGCAAAGCAGGAAGGTGCCGGTTCTCAGGCTTTCTTC	CAKQEGAGSQAFF	TRBV16(925)		TRBJ13(244)	productive	0.17504
Mutant IL-7R T-ALL	CG1-P2mut-STABLE-5	Leukemia	whole_body	stable	428	1	0.000152207	TGTGCAAAGCAGGAAAACAACTACGATCCAGCATACTTT	CAKQENNYDPAYF	TRBV16(695)		TRBJ12(200)	productive	0.17504
Mutant IL-7R T-ALL	CG1-P2mut-STABLE-5	Leukemia	whole_body	stable	430	1	0.000152207	TGTGCAGCTTATGGTGCCGGTTCTCAGGCTTTCTTC	CAAYGAGSQAFF	TRBV1(815)		TRBJ13(249)	productive	0.17504
Mutant IL-7R T-ALL	CG1-P2mut-STABLE-5	Leukemia	whole_body	stable	431	1	0.000152207	TGTGCAGCCTCTGGTGCCGGTTCTCAGGCTTTCTTC	CAASGAGSQAFF	TRBV15(95),TRBV22(85),TRBV24(85)		TRBJ13(264)	productive	0.17504
Mutant IL-7R T-ALL	CG1-P2mut-STABLE-5	Leukemia	whole_body	stable	432	1	0.000152207	TGTGCAGCCTATTATAATGCCAATCCAGCAATCTTT	CAAYYNANPAIF	TRBV15(410)		TRBJ30(245)	productive	0.17504
Mutant IL-7R T-ALL	CG1-P2mut-STABLE-5	Leukemia	whole_body	stable	433	1	0.000152207	TGTGCAAAGCAGGATGAGGACGATCCAGCATACTTT	CAKQDEDDPAYF	TRBV16(760)		TRBJ12(225)	productive	0.17504
Mutant IL-7R T-ALL	CG1-P2mut-STABLE-5	Leukemia	whole_body	stable	434	1	0.000152207	TGTGCAAAGCAGGATAACTACGATCCAGCATACTTT	CAKQDNYDPAYF	TRBV16(379)		TRBJ12(245)	productive	0.17504
Mutant IL-7R T-ALL	CG1-P2mut-STABLE-5	Leukemia	whole_body	stable	435	1	0.000152207	TGTGCAGCCTATTATGCCAATCCAGCAATCTTT	CAAYYANPAIF	TRBV15(435)		TRBJ30(240)	productive	0.17504
Mutant IL-7R T-ALL	CG1-P2mut-STABLE-5	Leukemia	whole_body	stable	436	1	0.000152207	TGTGCAGCCTATTATAACAGACCTGCATACTTT	CAAYYNRPAYF	TRBV15(1125)		TRBJ33(230)	productive	0.17504
Mutant IL-7R T-ALL	CG1-P2mut-STABLE-5	Leukemia	whole_body	stable	437	1	0.000152207	TGTGCTGCTAGTTTTAGACCTGCATACTTT	CAASFRPAYF	TRBV40(1158)		TRBJ33(85),TRBJ25(75),TRBJ26(75)	productive	0.17504
Mutant IL-7R T-ALL	CG1-P2mut-STABLE-5	Leukemia	whole_body	stable	438	1	0.000152207	TGTGCCGCATTTGACAGACCTGCATACTTT	CAAFDRPAYF	TRBV21(725)		TRBJ33(225)	productive	0.17504
Mutant IL-7R T-ALL	CG1-P2mut-STABLE-5	Leukemia	whole_body	stable	439	1	0.000152207	TGTGCAGCCTATTACAGACCTGCATACTTT	CAAYYRPAYF	TRBV15(610)		TRBJ33(225)	productive	0.17504
Mutant IL-7R T-ALL	CG1-P2mut-STABLE-5	Leukemia	whole_body	stable	440	1	0.000152207	TGTGCAGCCTATAACAGACCTGCATACTTT	CAAYNRPAYF	TRBV15(150)		TRBJ33(230)	productive	0.17504
Myc+IL7R	Tu-AB-mMyc+P1mut-4	Leukemia	whole_body	mosaic	8	3	0.0405405	TGTGCAGCTAGTACTAGCTACGCAAAACTAGAATTT	CAASTSYAKLEF	TRBV24(805)		TRBJb2.1(265)	productive	0.92062
Myc+IL7R	Tu-AB-mMyc+P1mut-4	Leukemia	whole_body	mosaic	25	2	0.027027	TGTGCAGTGAGTACTAGCTACGCAAAACTAGAATTT	CAVSTSYAKLEF	TRBV30(455),TRBV35(455)		TRBJb2.1(265)	productive	0.92062
Myc+IL7R	Tu-AB-mMyc+P1mut-4	Leukemia	whole_body	mosaic	80	1	0.0135135	TGCGCCGCATATGACAGGGGTGGTGCTTCTCAAGCTTTCTTT	CAAYDRGGASQAFF	TRBV21(88)	TRBD(40)	TRBJ15(234)	productive	0.92062
Myc+IL7R	Tu-AB-mMyc+P1mut-5	Leukemia	whole_body	mosaic	6	18	0.0138249	TGTGCTGCTAGTTTCTCTGGTGGAGGTGCTCAGGCTTTCTTC	CAASFSGGGAQAFF	TRBV40(393.9)		TRBJ13(213.4)	productive	0.920388
Myc+IL7R	Tu-AB-mMyc+P1mut-5	Leukemia	whole_body	mosaic	7	17	0.0130568	TGTGCTGCGTATGGGACAGGGGGCAACTACAATCCAGCATACTTT	CAAYGTGGNYNPAYF	TRBV28(638.4)	TRBD(55)	TRBJ12(189.5)	productive	0.920388
Myc+IL7R	Tu-AB-mMyc+P1mut-5	Leukemia	whole_body	mosaic	8	16	0.0122888	TGTGCAGTGAGTGGGTCAAACACGCAAGCATACTTC	CAVSGSNTQAYF	TRBV30(764.9),TRBV35(764.9)		TRBJ8(220.3)	productive	0.920388
Myc+IL7R	Tu-AB-mMyc+P1mut-5	Leukemia	whole_body	mosaic	12	10	0.00768049	TGTGCTGTCAGTATGCCTGGTACTTATCCAGCTTACTTC	CAVSMPGTYPAYF	TRBV46(657.8)		TRBJ17(239)	productive	0.920388
Myc+IL7R	Tu-AB-mMyc+P1mut-5	Leukemia	whole_body	mosaic	14	9	0.00691244	TGTGCAGCTAGTGATACTAGCTACGCAAAACTAGAATTT	CAASDTSYAKLEF	TRBV24(834)		TRBJb2.1(263.9)	productive	0.920388
Myc+IL7R	Tu-AB-mMyc+P1mut-5	Leukemia	whole_body	mosaic	15	9	0.00691244	TGTGCTTCAAGTCGTAGCTACGCAAAACTAGAATTT	CASSRSYAKLEF	TRBV50(463.6)		TRBJb2.1(235.6)	productive	0.920388
Myc+IL7R	Tu-AB-mMyc+P1mut-5	Leukemia	whole_body	mosaic	19	7	0.00537634	TGTGCCACAAGCAGGGGTACTAGCTACGCAAAACTAGAATTT	CATSRGTSYAKLEF	TRBV49(482.9)		TRBJb2.1(209.3)	productive	0.920388
Myc+IL7R	Tu-AB-mMyc+P1mut-5	Leukemia	whole_body	mosaic	20	7	0.00537634	TGTGCAGTGAGTGGACAGGGTGGAAGCAGCCAGGCTTTCTTT	CAVSGQGGSSQAFF	TRBV30(503.8),TRBV35(503.8)	TRBD(35)	TRBJ7(234)	productive	0.920388
Myc+IL7R	Tu-AB-mMyc+P1mut-5	Leukemia	whole_body	mosaic	24	6	0.00460829	TGTGCAGCAAGTGACTCTGGTAGTTATCCAGCTTACTTC	CAASDSGSYPAYF	TRBV34(830)		TRBJ17(200)	productive	0.920388
Myc+IL7R	Tu-AB-mMyc+P1mut-5	Leukemia	whole_body	mosaic	25	6	0.00460829	TGTGCTGTCAGTAACAATGCCAATCCAGCAATCTTT	CAVSNNANPAIF	TRBV46(464.7)		TRBJ30(260)	productive	0.920388
Myc+IL7R	Tu-AB-mMyc+P1mut-5	Leukemia	whole_body	mosaic	28	5	0.00384025	TGTGCTGTCAGGGACAGTAACAATGCCAATCCAGCAATCTTT	CAVRDSNNANPAIF	TRBV42(810.8)	TRBD(30)	TRBJ30(207)	productive	0.920388
Myc+IL7R	Tu-AB-mMyc+P1mut-5	Leukemia	whole_body	mosaic	29	5	0.00384025	TGTGCTGCTAGGGACAGCTCTGGTAGTTATCCAGCTTACTTC	CAARDSSGSYPAYF	TRBV40(526.8)		TRBJ17(238)	productive	0.920388
Myc+IL7R	Tu-AB-mMyc+P1mut-5	Leukemia	whole_body	mosaic	30	5	0.00384025	TGTGCAGCACGTAGATCTACTAGCTACGCAAAACTAGAATTT	CAARRSTSYAKLEF	TRBV22(689.6)		TRBJb2.1(193)	productive	0.920388
Myc+IL7R	Tu-AB-mMyc+P1mut-5	Leukemia	whole_body	mosaic	31	5	0.00384025	TGCGCAGCGTTTTGGACAGGGGGGAACACGCAAGCATACTTC	CAAFWTGGNTQAYF	TRBV25(295)	TRBD(50)	TRBJ8(230)	productive	0.920388
Myc+IL7R	Tu-AB-mMyc+P1mut-5	Leukemia	whole_body	mosaic	32	5	0.00384025	TGTGCTGCTAGGGACAGGGCTGGCAGTGTTGCATATTTC	CAARDRAGSVAYF	TRBV9(396)	TRBD(40)	TRBJ16(190)	productive	0.920388
Myc+IL7R	Tu-AB-mMyc+P1mut-5	Leukemia	whole_body	mosaic	33	5	0.00384025	TGTGCTGTCAGGACAGCCAATTATCAAGCCTACTTT	CAVRTANYQAYF	TRBV42(551.8)		TRBJ4(207.8)	productive	0.920388
Myc+IL7R	Tu-AB-mMyc+P1mut-5	Leukemia	whole_body	mosaic	34	5	0.00384025	TGTGCCACAGACACTGGCAACCCAGCATTCTTT	CATDTGNPAFF	TRBV49(527)		TRBJ24(218)	productive	0.920388
Myc+IL7R	Tu-AB-mMyc+P1mut-5	Leukemia	whole_body	mosaic	49	4	0.0030722	TGTGCAGTGAGTGGACAGGGGGCCTCTGGTTATCCTGCATACTTT	CAVSGQGASGYPAYF	TRBV30(808),TRBV35(808)	TRBD(45)	TRBJ20(255)	productive	0.920388
Myc+IL7R	Tu-AB-mMyc+P1mut-5	Leukemia	whole_body	mosaic	51	4	0.0030722	TGTGCAGTGAGTGCAGCCACCGGCTATGGTCAGGCTTATTTC	CAVSAATGYGQAYF	TRBV30(348.8),TRBV35(348.8)		TRBJ19(259)	productive	0.920388
Myc+IL7R	Tu-AB-mMyc+P1mut-5	Leukemia	whole_body	mosaic	52	4	0.0030722	TGTGCAGCGAGGGACAGGGGGTCAAACACGCAAGCATACTTC	CAARDRGSNTQAYF	TRBV31(447.3),TRBV36(447.3)	TRBD(55)	TRBJ8(245)	productive	0.920388
Myc+IL7R	Tu-AB-mMyc+P1mut-5	Leukemia	whole_body	mosaic	53	4	0.0030722	TGTGCAGCATGGGACAGTAACAATGCCAATCCAGCAATCTTT	CAAWDSNNANPAIF	TRBV10(569.8)	TRBD(35)	TRBJ30(238.8)	productive	0.920388
Myc+IL7R	Tu-AB-mMyc+P1mut-5	Leukemia	whole_body	mosaic	57	4	0.0030722	TGTGCTGTCAGTACAGGGAACTACGATCCAGCATACTTT	CAVSTGNYDPAYF	TRBV43(696.5)		TRBJ12(221.3)	productive	0.920388
Myc+IL7R	Tu-AB-mMyc+P1mut-5	Leukemia	whole_body	mosaic	58	4	0.0030722	TGTGCTGCTAGTTTCAACAATGTCAATCCTGCATACTTT	CAASFNNVNPAYF	TRBV9(936)		TRBJ21(248.8)	productive	0.920388
Myc+IL7R	Tu-AB-mMyc+P1mut-5	Leukemia	whole_body	mosaic	59	4	0.0030722	TGTGCTGCTAGTTTAGGGGCTGGTTATCCTGCATACTTT	CAASLGAGYPAYF	TRBV40(322.3)		TRBJ20(240),TRBJ21(210)	productive	0.920388
Myc+IL7R	Tu-AB-mMyc+P1mut-5	Leukemia	whole_body	mosaic	60	4	0.0030722	TGTGCTGCGTATTATAACAATGCCAATCCAGCAATCTTT	CAAYYNNANPAIF	TRBV28(850)		TRBJ30(213.8)	productive	0.920388
Myc+IL7R	Tu-AB-mMyc+P1mut-5	Leukemia	whole_body	mosaic	61	4	0.0030722	TGTGCAGCTAGTCAGGGGGCTGGCAGTGTTGCATATTTC	CAASQGAGSVAYF	TRBV33(841.8)	TRBD(30)	TRBJ16(216.3)	productive	0.920388
Myc+IL7R	Tu-AB-mMyc+P1mut-5	Leukemia	whole_body	mosaic	65	4	0.0030722	TGTGCTGCTAACAACTACGATCCAGCATACTTT	CAANNYDPAYF	TRBV39(720)		TRBJ12(265)	productive	0.920388
Myc+IL7R	Tu-AB-mMyc+P1mut-5	Leukemia	whole_body	mosaic	105	3	0.00230415	TGTGCTGTCAGCCGGGACAGGACACAAACTCAACCTGCATACTTT	CAVSRDRTQTQPAYF	TRBV42(561.7)	TRBD(50)	TRBJ25(138.3),TRBJ26(122.3)	productive	0.920388
Myc+IL7R	Tu-AB-mMyc+P1mut-5	Leukemia	whole_body	mosaic	108	3	0.00230415	TGTGCTGTCAGACAGGGGGCTGGTGCTTCTCAAGCTTTCTTT	CAVRQGAGASQAFF	TRBV44(288.3)	TRBD(40)	TRBJ15(255)	productive	0.920388
Myc+IL7R	Tu-AB-mMyc+P1mut-5	Leukemia	whole_body	mosaic	109	3	0.00230415	TGTGCTGCCAGGGACAGTACCTCTGGTTATCCTGCATACTTT	CAARDSTSGYPAYF	TRBV47(943.7)	TRBD(25)	TRBJ20(166.7)	productive	0.920388
Myc+IL7R	Tu-AB-mMyc+P1mut-5	Leukemia	whole_body	mosaic	110	3	0.00230415	TGTGCAGCTAGGGACAGTAACAATGTCAATCCTGCATACTTT	CAARDSNNVNPAYF	TRBV38(676)	TRBD(30)	TRBJ21(265)	productive	0.920388
Myc+IL7R	Tu-AB-mMyc+P1mut-5	Leukemia	whole_body	mosaic	115	3	0.00230415	TGTGCTGCTGACAGGGCTGGTAGTTATCCAGCTTACTTC	CAADRAGSYPAYF	TRBV4(444.7)	TRBD(35)	TRBJ17(255)	productive	0.920388
Myc+IL7R	Tu-AB-mMyc+P1mut-5	Leukemia	whole_body	mosaic	116	3	0.00230415	TGTGCTGCCAGGGACACTGGTGCTTCTCAAGCTTTCTTT	CAARDTGASQAFF	TRBV27(774.3)		TRBJ15(270)	productive	0.920388
Myc+IL7R	Tu-AB-mMyc+P1mut-5	Leukemia	whole_body	mosaic	117	3	0.00230415	TGTGCAGCACGTAGGGGGCAAACTCAACCTGCATACTTT	CAARRGQTQPAYF	TRBV22(771.3)		TRBJ25(245),TRBJ26(229)	productive	0.920388
Myc+IL7R	Tu-AB-mMyc+P1mut-5	Leukemia	whole_body	mosaic	122	3	0.00230415	TGTGCTGCTAGAAGGGACAACAGACCTGCATACTTT	CAARRDNRPAYF	TRBV39(486.7)		TRBJ33(240)	productive	0.920388
Myc+IL7R	Tu-AB-mMyc+P1mut-5	Leukemia	whole_body	mosaic	123	3	0.00230415	TGTGCTGCATGGACAGCCAATTATCAAGCCTACTTT	CAAWTANYQAYF	TRBV20(573.3)	TRBD(25)	TRBJ4(190.3)	productive	0.920388
Myc+IL7R	Tu-AB-mMyc+P1mut-5	Leukemia	whole_body	mosaic	124	3	0.00230415	TGTGCTGCATATACTAGCTACGCAAAACTAGAATTT	CAAYTSYAKLEF	TRBV20(785.7)		TRBJb2.1(275)	productive	0.920388
Myc+IL7R	Tu-AB-mMyc+P1mut-5	Leukemia	whole_body	mosaic	227	2	0.0015361	TGTGCTGCCCGAGCCGGGACAGCCACCGGCTATGGTCAGGCTTATTTC	CAARAGTATGYGQAYF	TRBV14(825)	TRBD(35)	TRBJ19(154)	productive	0.920388
Myc+IL7R	Tu-AB-mMyc+P1mut-5	Leukemia	whole_body	mosaic	229	2	0.0015361	TGCGCTTCAAGTCGTGGACACTCTGGTGGAGGTGCTCAGGCTTTCTTC	CASSRGHSGGGAQAFF	TRBV51(419)		TRBJ13(243)	productive	0.920388
Myc+IL7R	Tu-AB-mMyc+P1mut-5	Leukemia	whole_body	mosaic	233	2	0.0015361	TGTTCAGTGAGGGGACAGGGGGCCCAGTACGACCCAGCATACTTT	CSVRGQGAQYDPAYF	TRBV2(714)	TRBD(65)	TRBJ14(245)	productive	0.920388
Myc+IL7R	Tu-AB-mMyc+P1mut-5	Leukemia	whole_body	mosaic	239	2	0.0015361	TGTGCTGCGTATTATGGACAGAACACTGCCAGTCCAGCAGTCTTT	CAAYYGQNTASPAVF	TRBV28(544)	TRBD(30)	TRBJ28(260)	productive	0.920388
Myc+IL7R	Tu-AB-mMyc+P1mut-5	Leukemia	whole_body	mosaic	240	2	0.0015361	TGTGCTGCGTATGGGACAGGGGGTAACTACAATCCAGCATACTTT	CAAYGTGGNYNPAYF	TRBV28(1099)	TRBD(55)	TRBJ12(203)	productive	0.920388
Myc+IL7R	Tu-AB-mMyc+P1mut-5	Leukemia	whole_body	mosaic	243	2	0.0015361	TGCGCAGCATCTGGGACAGGTACACAAACTCAACCTGCATACTTT	CAASGTGTQTQPAYF	TRBV13(399.5)	TRBD(35)	TRBJ25(270),TRBJ26(254)	productive	0.920388
Myc+IL7R	Tu-AB-mMyc+P1mut-5	Leukemia	whole_body	mosaic	252	2	0.0015361	TGTGCTGCTAGGGACAGCTCTGGTACTTATCCAGCTTACTTC	CAARDSSGTYPAYF	TRBV39(1175)		TRBJ17(134)	productive	0.920388
Myc+IL7R	Tu-AB-mMyc+P1mut-5	Leukemia	whole_body	mosaic	253	2	0.0015361	TGTGCTGCCAGTATGGGGGCTGGTGCTTCTCAAGCTTTCTTT	CAASMGAGASQAFF	TRBV47(405)	TRBD(25)	TRBJ15(255)	productive	0.920388
Myc+IL7R	Tu-AB-mMyc+P1mut-5	Leukemia	whole_body	mosaic	254	2	0.0015361	TGTGCTGCATATTGGACAGGGCAGTTCAGTTCTGCATACTTT	CAAYWTGQFSSAYF	TRBV20(355)	TRBD(40)	TRBJ10(245)	productive	0.920388
Myc+IL7R	Tu-AB-mMyc+P1mut-5	Leukemia	whole_body	mosaic	255	2	0.0015361	TGTGCCGCATTTGACAGGGACAACTACAATCCAGCATACTTT	CAAFDRDNYNPAYF	TRBV21(482.5)	TRBD(35)	TRBJ12(153.5)	productive	0.920388
Myc+IL7R	Tu-AB-mMyc+P1mut-5	Leukemia	whole_body	mosaic	256	2	0.0015361	TGTGCCACAAGCCACTCTGGTGGAGGTGCTCAGGCTTTCTTC	CATSHSGGGAQAFF	TRBV49(1089.5)		TRBJ13(220.5)	productive	0.920388
Myc+IL7R	Tu-AB-mMyc+P1mut-5	Leukemia	whole_body	mosaic	257	2	0.0015361	TGTGCAGTGAGTGGACAGGGGGCTGGCAACCCAGCATTCTTT	CAVSGQGAGNPAFF	TRBV30(265),TRBV35(265)	TRBD(45)	TRBJ24(240)	productive	0.920388
Myc+IL7R	Tu-AB-mMyc+P1mut-5	Leukemia	whole_body	mosaic	258	2	0.0015361	TGTGCAGTGAGTGACAGCTCTGGTAGTTATCCAGCTTACTTC	CAVSDSSGSYPAYF	TRBV30(540.5),TRBV35(540.5)		TRBJ17(270)	productive	0.920388
Myc+IL7R	Tu-AB-mMyc+P1mut-5	Leukemia	whole_body	mosaic	259	2	0.0015361	TGTGCAGCGTATTACAGTAACAATGCCAATCCAGCAATCTTT	CAAYYSNNANPAIF	TRBV3(650)		TRBJ30(260)	productive	0.920388
Myc+IL7R	Tu-AB-mMyc+P1mut-5	Leukemia	whole_body	mosaic	260	2	0.0015361	TGTGCAGCGAGTACAGATACTAGCTACGCAAAACTAGAATTT	CAASTDTSYAKLEF	TRBV31(159),TRBV36(159)		TRBJb2.1(270)	productive	0.920388
Myc+IL7R	Tu-AB-mMyc+P1mut-5	Leukemia	whole_body	mosaic	261	2	0.0015361	TGTGCAAAGCAGGATGCAGGGAATGCCAATCCAGCAATCTTT	CAKQDAGNANPAIF	TRBV16(363)		TRBJ30(245)	productive	0.920388
Myc+IL7R	Tu-AB-mMyc+P1mut-5	Leukemia	whole_body	mosaic	266	2	0.0015361	TGTGCTGCTAGTTTCACTGGTGCTTCTCAAGCTTTCTTT	CAASFTGASQAFF	TRBV40(799)		TRBJ15(265)	productive	0.920388
Myc+IL7R	Tu-AB-mMyc+P1mut-5	Leukemia	whole_body	mosaic	267	2	0.0015361	TGTGCTGCCCGAGCCAGGGCTGGCTTACAAGCTTACTTC	CAARARAGLQAYF	TRBV14(478.5)	TRBD(25)	TRBJ2(240)	productive	0.920388
Myc+IL7R	Tu-AB-mMyc+P1mut-5	Leukemia	whole_body	mosaic	268	2	0.0015361	TGTGCTGCCAGGGACAACATGGGAAGTGAAGCACACTTT	CAARDNMGSEAHF	TRBV27(392.5)		TRBJ18(260)	productive	0.920388
Myc+IL7R	Tu-AB-mMyc+P1mut-5	Leukemia	whole_body	mosaic	269	2	0.0015361	TGTGCTGCAGACAGGGCTGGTAGTTATCCAGCTTACTTC	CAADRAGSYPAYF	TRBV20(720)	TRBD(35)	TRBJ17(255)	productive	0.920388
Myc+IL7R	Tu-AB-mMyc+P1mut-5	Leukemia	whole_body	mosaic	272	2	0.0015361	TGTGCAGCACGGGACAGGGCTGGCTTACAAGCTTACTTC	CAARDRAGLQAYF	TRBV22(322.5)	TRBD(40)	TRBJ2(235)	productive	0.920388
Myc+IL7R	Tu-AB-mMyc+P1mut-5	Leukemia	whole_body	mosaic	274	2	0.0015361	TGCGCAGCGTTTACAGGGGGAAGCAGCCAGGCTTTCTTT	CAAFTGGSSQAFF	TRBV25(1007)	TRBD(30)	TRBJ7(229)	productive	0.920388
Myc+IL7R	Tu-AB-mMyc+P1mut-5	Leukemia	whole_body	mosaic	275	2	0.0015361	TGCGCAGCGTTGGACAGGGCTGGCTTACAAGCTTACTTC	CAALDRAGLQAYF	TRBV25(250)	TRBD(40)	TRBJ2(240)	productive	0.920388
Myc+IL7R	Tu-AB-mMyc+P1mut-5	Leukemia	whole_body	mosaic	285	2	0.0015361	TGTGCTGCTAGGGACAGTCTCAGTCCTGCACACTTT	CAARDSLSPAHF	TRBV9(573)		TRBJ23(119)	productive	0.920388
Myc+IL7R	Tu-AB-mMyc+P1mut-5	Leukemia	whole_body	mosaic	286	2	0.0015361	TGTGCCGCATTGACTGGTAGTTATCCAGCTTACTTC	CAALTGSYPAYF	TRBV21(777.5)		TRBJ17(255)	productive	0.920388
Myc+IL7R	Tu-AB-mMyc+P1mut-5	Leukemia	whole_body	mosaic	289	2	0.0015361	TGTGCAGTGAGTACTAGCTACGCAAAACTAGAATTT	CAVSTSYAKLEF	TRBV30(498),TRBV35(498)		TRBJb2.1(265)	productive	0.920388
Myc+IL7R	Tu-AB-mMyc+P1mut-5	Leukemia	whole_body	mosaic	292	2	0.0015361	TGCGCACAGGCCACCGGCTATGGTCAGGCTTATTTC	CAQATGYGQAYF	TRBV13(483)		TRBJ19(264)	productive	0.920388
Myc+IL7R	Tu-AB-mMyc+P1mut-5	Leukemia	whole_body	mosaic	300	2	0.0015361	TGTGCCGCATTTTGCTACGCAAAACTAGAATTT	CAAFCYAKLEF	TRBV21(1020)		TRBJb2.1(240)	productive	0.920388
Myc+IL7R	Tu-AB-mMyc+P1mut-5	Leukemia	whole_body	mosaic	301	2	0.0015361	TGTGCAGCTAGTGGCTACGCAAAACTAGAATTT	CAASGYAKLEF	TRBV24(725)		TRBJb2.1(240)	productive	0.920388
Myc+IL7R	Tu-AB-mMyc+P1mut-5	Leukemia	whole_body	mosaic	303	2	0.0015361	TGTGCAGTGAGTGATTATCAAGCCTACTTT	CAVSDYQAYF	TRBV30(359),TRBV35(359)		TRBJ4(193)	productive	0.920388
Myc+IL7R	Tu-AB-mMyc+P1mut-5	Leukemia	whole_body	mosaic	621	1	0.000768049	TGTGCTGCCAGTATCATGGACAGTAACAATGCCAATCCAGCAATCTTT	CAASIMDSNNANPAIF	TRBV27(860)	TRBD(25)	TRBJ30(260)	productive	0.920388
Myc+IL7R	Tu-AB-mMyc+P1mut-5	Leukemia	whole_body	mosaic	622	1	0.000768049	TGTGCAGTGAGTGCCGGGACAGGGGGTGGTGCTTCTCAAGCTTTCTTT	CAVSAGTGGGASQAFF	TRBV30(360),TRBV35(360)	TRBD(60)	TRBJ15(250)	productive	0.920388
Myc+IL7R	Tu-AB-mMyc+P1mut-5	Leukemia	whole_body	mosaic	624	1	0.000768049	TGCGCTTCAAGCATTGGACACTCTGGTGGAGGTGCTCAGGCTTTCTTC	CASSIGHSGGGAQAFF	TRBV51(344)		TRBJ13(253)	productive	0.920388
Myc+IL7R	Tu-AB-mMyc+P1mut-5	Leukemia	whole_body	mosaic	656	1	0.000768049	TGTGCTGTCAGTACAGGGGGCTTTGGAAGCAGCCAGGCTTTCTTT	CAVSTGGFGSSQAFF	TRBV46(314),TRBV43(292)	TRBD(30)	TRBJ7(254)	productive	0.920388
Myc+IL7R	Tu-AB-mMyc+P1mut-5	Leukemia	whole_body	mosaic	657	1	0.000768049	TGTGCTGCGTATTATGGGGCTGGTGGAGGTGCTCAGGCTTTCTTC	CAAYYGAGGGAQAFF	TRBV28(598)		TRBJ13(238)	productive	0.920388
Myc+IL7R	Tu-AB-mMyc+P1mut-5	Leukemia	whole_body	mosaic	659	1	0.000768049	TGTGCAGTGAGTGGACAGGGGGACAATGCCAATCCAGCAATCTTT	CAVSGQGDNANPAIF	TRBV30(468),TRBV35(468)	TRBD(45)	TRBJ30(255)	productive	0.920388
Myc+IL7R	Tu-AB-mMyc+P1mut-5	Leukemia	whole_body	mosaic	661	1	0.000768049	TGTGCAAAGCAGGACAGGGGGCGCGACTACAATCCAGCATACTTT	CAKQDRGRDYNPAYF	TRBV16(389)	TRBD(40)	TRBJ12(224)	productive	0.920388
Myc+IL7R	Tu-AB-mMyc+P1mut-5	Leukemia	whole_body	mosaic	664	1	0.000768049	TGCGCAGCAGGGACAGGGGGGAACAATGCCAATCCAGCAATCTTT	CAAGTGGNNANPAIF	TRBV13(897)	TRBD(55)	TRBJ30(255)	productive	0.920388
Myc+IL7R	Tu-AB-mMyc+P1mut-5	Leukemia	whole_body	mosaic	685	1	0.000768049	TGTGCTGTCAGGACAGATACTAGCTACGCAAAACTAGAATTT	CAVRTDTSYAKLEF	TRBV46(545)	TRBD(25)	TRBJb2.1(180)	productive	0.920388
Myc+IL7R	Tu-AB-mMyc+P1mut-5	Leukemia	whole_body	mosaic	686	1	0.000768049	TGTGCTGTCAGACACTCTGGTGGAGGTGCTCAGGCTTTCTTC	CAVRHSGGGAQAFF	TRBV46(949)		TRBJ13(253)	productive	0.920388
Myc+IL7R	Tu-AB-mMyc+P1mut-5	Leukemia	whole_body	mosaic	687	1	0.000768049	TGTGCTGCTAGTTTGGGTAACACTGGCAACCCAGCATTCTTT	CAASLGNTGNPAFF	TRBV9(674)		TRBJ24(265)	productive	0.920388
Myc+IL7R	Tu-AB-mMyc+P1mut-5	Leukemia	whole_body	mosaic	688	1	0.000768049	TGTGCTGCTAGAAGACAGGACAATGTCAATCCTGCATACTTT	CAARRQDNVNPAYF	TRBV39(860)		TRBJ21(255)	productive	0.920388
Myc+IL7R	Tu-AB-mMyc+P1mut-5	Leukemia	whole_body	mosaic	689	1	0.000768049	TGTGCTGCGTATTATAGGGGTGGTGCTTCTCAAGCTTTCTTT	CAAYYRGGASQAFF	TRBV28(765)		TRBJ15(250)	productive	0.920388
Myc+IL7R	Tu-AB-mMyc+P1mut-5	Leukemia	whole_body	mosaic	690	1	0.000768049	TGTGCTGCGAGAGGGACAGGGGGCAACAGACCTGCATACTTT	CAARGTGGNRPAYF	TRBV29(599)	TRBD(50)	TRBJ33(235)	productive	0.920388
Myc+IL7R	Tu-AB-mMyc+P1mut-5	Leukemia	whole_body	mosaic	691	1	0.000768049	TGTGCTGCGAGAGGACAGGCTAGCTACGCAAAACTAGAATTT	CAARGQASYAKLEF	TRBV29(480)	TRBD(30)	TRBJb2.1(255)	productive	0.920388
Myc+IL7R	Tu-AB-mMyc+P1mut-5	Leukemia	whole_body	mosaic	692	1	0.000768049	TGTGCTGCATATAACAGTAACAATGCCAATCCAGCAATCTTT	CAAYNSNNANPAIF	TRBV8(1204)		TRBJ30(85)	productive	0.920388
Myc+IL7R	Tu-AB-mMyc+P1mut-5	Leukemia	whole_body	mosaic	693	1	0.000768049	TGTGCTGCAGACAGGGGGCGCACTGGCAACCCAGCATTCTTT	CAADRGRTGNPAFF	TRBV20(530)	TRBD(50)	TRBJ24(250)	productive	0.920388
Myc+IL7R	Tu-AB-mMyc+P1mut-5	Leukemia	whole_body	mosaic	694	1	0.000768049	TGTGCCGCATTGACAGGGGCTGGTGCTTCTCAAGCTTTCTTT	CAALTGAGASQAFF	TRBV21(460)	TRBD(40)	TRBJ15(234)	productive	0.920388
Myc+IL7R	Tu-AB-mMyc+P1mut-5	Leukemia	whole_body	mosaic	696	1	0.000768049	TGTGCAGTGAGTGACAGGACACAAACTCAACCTGCATACTTT	CAVSDRTQTQPAYF	TRBV30(315),TRBV35(315)	TRBD(25)	TRBJ25(260),TRBJ26(244)	productive	0.920388
Myc+IL7R	Tu-AB-mMyc+P1mut-5	Leukemia	whole_body	mosaic	697	1	0.000768049	TGTGCAGCTAGGACAGGCACTGGTGCTTCTCAAGCTTTCTTT	CAARTGTGASQAFF	TRBV33(499)	TRBD(30)	TRBJ15(189)	productive	0.920388
Myc+IL7R	Tu-AB-mMyc+P1mut-5	Leukemia	whole_body	mosaic	698	1	0.000768049	TGTGCAGCGTATTATATGGATCAGTACGACCCAGCATACTTT	CAAYYMDQYDPAYF	TRBV3(522)		TRBJ14(260)	productive	0.920388
Myc+IL7R	Tu-AB-mMyc+P1mut-5	Leukemia	whole_body	mosaic	699	1	0.000768049	TGTGCAGCAAGTGATCAGGGGTCCAATTATCAAGCCTACTTT	CAASDQGSNYQAYF	TRBV34(1214)		TRBJ4(85)	productive	0.920388
Myc+IL7R	Tu-AB-mMyc+P1mut-5	Leukemia	whole_body	mosaic	703	1	0.000768049	TGTGCAAAGCAGGATGCAGGCATGGGAAGTGAAGCACACTTT	CAKQDAGMGSEAHF	TRBV16(498)		TRBJ18(245)	productive	0.920388
Myc+IL7R	Tu-AB-mMyc+P1mut-5	Leukemia	whole_body	mosaic	707	1	0.000768049	TGCGCAGCGTTTTGGGGCTCTGGTAGTTATCCAGCTTACTTC	CAAFWGSGSYPAYF	TRBV25(375)		TRBJ17(270)	productive	0.920388
Myc+IL7R	Tu-AB-mMyc+P1mut-5	Leukemia	whole_body	mosaic	718	1	0.000768049	TGTTCAGTGAGTGAGGACAGTCTCAGTCCTGCACACTTT	CSVSEDSLSPAHF	TRBV5(798)		TRBJ23(239)	productive	0.920388
Myc+IL7R	Tu-AB-mMyc+P1mut-5	Leukemia	whole_body	mosaic	719	1	0.000768049	TGTTCAGTGAGTGAAGGGGGCAACAGACCTGCATACTTT	CSVSEGGNRPAYF	TRBV2(109)	TRBD(30)	TRBJ33(235)	productive	0.920388
Myc+IL7R	Tu-AB-mMyc+P1mut-5	Leukemia	whole_body	mosaic	720	1	0.000768049	TGTTCAGTGAGGACGAGCTCAAACACGCAAGCATACTTC	CSVRTSSNTQAYF	TRBV5(753)		TRBJ8(265)	productive	0.920388
Myc+IL7R	Tu-AB-mMyc+P1mut-5	Leukemia	whole_body	mosaic	724	1	0.000768049	TGTGCTGTCAGTATAAACATGGGAAGTGAAGCACACTTT	CAVSINMGSEAHF	TRBV42(495)		TRBJ18(260)	productive	0.920388
Myc+IL7R	Tu-AB-mMyc+P1mut-5	Leukemia	whole_body	mosaic	725	1	0.000768049	TGTGCTGTCAGTAAGAACACTGCCAGTCCAGCAGTCTTT	CAVSKNTASPAVF	TRBV44(345)		TRBJ28(260)	productive	0.920388
Myc+IL7R	Tu-AB-mMyc+P1mut-5	Leukemia	whole_body	mosaic	726	1	0.000768049	TGTGCTGTCAGGGACTCTGGTAGTTATCCAGCTTACTTC	CAVRDSGSYPAYF	TRBV46(894)		TRBJ17(265)	productive	0.920388
Myc+IL7R	Tu-AB-mMyc+P1mut-5	Leukemia	whole_body	mosaic	727	1	0.000768049	TGTGCTGTCAGGGACAGGGCTACTTCTCCAGCTTATTTT	CAVRDRATSPAYF	TRBV42(1160)	TRBD(40)	TRBJ11(135)	productive	0.920388
Myc+IL7R	Tu-AB-mMyc+P1mut-5	Leukemia	whole_body	mosaic	728	1	0.000768049	TGTGCTGCTAGGGACAGCACTGGCAACCCAGCATTCTTT	CAARDSTGNPAFF	TRBV4(424)	TRBD(30)	TRBJ24(155)	productive	0.920388
Myc+IL7R	Tu-AB-mMyc+P1mut-5	Leukemia	whole_body	mosaic	729	1	0.000768049	TGTGCTGCTAGGACAGGGAGCTACGCAAAACTAGAATTT	CAARTGSYAKLEF	TRBV40(105)	TRBD(35)	TRBJb2.1(245)	productive	0.920388
Myc+IL7R	Tu-AB-mMyc+P1mut-5	Leukemia	whole_body	mosaic	730	1	0.000768049	TGTGCTGCTAGAAGGGGGCAAACTCAACCTGCATACTTT	CAARRGQTQPAYF	TRBV39(560)		TRBJ25(245),TRBJ26(229)	productive	0.920388
Myc+IL7R	Tu-AB-mMyc+P1mut-5	Leukemia	whole_body	mosaic	731	1	0.000768049	TGTGCTGCTAGAAGGACAGCCAATTATCAAGCCTACTTT	CAARRTANYQAYF	TRBV39(175)		TRBJ4(213)	productive	0.920388
Myc+IL7R	Tu-AB-mMyc+P1mut-5	Leukemia	whole_body	mosaic	732	1	0.000768049	TGTGCTGCCAGTCCGGGACAGGGCAGACCTGCATACTTT	CAASPGQGRPAYF	TRBV52(534)	TRBD(45)	TRBJ33(220)	productive	0.920388
Myc+IL7R	Tu-AB-mMyc+P1mut-5	Leukemia	whole_body	mosaic	733	1	0.000768049	TGTGCTGCCAGTCATACCTCTGGTTATCCTGCATACTTT	CAASHTSGYPAYF	TRBV52(1124)		TRBJ20(225)	productive	0.920388
Myc+IL7R	Tu-AB-mMyc+P1mut-5	Leukemia	whole_body	mosaic	734	1	0.000768049	TGTGCTGCCAGTACAGCAACTACTTCTCCAGCTTATTTT	CAASTATTSPAYF	TRBV27(309)		TRBJ11(255)	productive	0.920388
Myc+IL7R	Tu-AB-mMyc+P1mut-5	Leukemia	whole_body	mosaic	735	1	0.000768049	TGTGCTGCCAGTACAGGCATGGGAAGTGAAGCACACTTT	CAASTGMGSEAHF	TRBV27(135)		TRBJ18(250)	productive	0.920388
Myc+IL7R	Tu-AB-mMyc+P1mut-5	Leukemia	whole_body	mosaic	736	1	0.000768049	TGTGCTGCCAGCAAGGGACAGGCTCAACCTGCATACTTT	CAASKGQAQPAYF	TRBV17(617)	TRBD(40)	TRBJ25(209),TRBJ26(209)	productive	0.920388
Myc+IL7R	Tu-AB-mMyc+P1mut-5	Leukemia	whole_body	mosaic	737	1	0.000768049	TGTGCTGCCAGCAAAGCTAGCTACGCAAAACTAGAATTT	CAASKASYAKLEF	TRBV17(144)		TRBJb2.1(255)	productive	0.920388
Myc+IL7R	Tu-AB-mMyc+P1mut-5	Leukemia	whole_body	mosaic	738	1	0.000768049	TGTGCTGCGAGAGAACAGGCAAACACGCAAGCATACTTC	CAAREQANTQAYF	TRBV29(1062)		TRBJ8(240)	productive	0.920388
Myc+IL7R	Tu-AB-mMyc+P1mut-5	Leukemia	whole_body	mosaic	739	1	0.000768049	TGTGCTGCATACAGGGACAACTACAATCCAGCATACTTT	CAAYRDNYNPAYF	TRBV8(90)	TRBD(25)	TRBJ12(223)	productive	0.920388
Myc+IL7R	Tu-AB-mMyc+P1mut-5	Leukemia	whole_body	mosaic	740	1	0.000768049	TGTGCTGCAGGACAGAACAATGCCAATCCAGCAATCTTT	CAAGQNNANPAIF	TRBV48(350)	TRBD(25)	TRBJ30(265)	productive	0.920388
Myc+IL7R	Tu-AB-mMyc+P1mut-5	Leukemia	whole_body	mosaic	741	1	0.000768049	TGTGCTGCAAGGGACAACACTGGCAGTGTTGCATATTTC	CAARDNTGSVAYF	TRBV48(746)		TRBJ16(260)	productive	0.920388
Myc+IL7R	Tu-AB-mMyc+P1mut-5	Leukemia	whole_body	mosaic	742	1	0.000768049	TGTGCCGCCTTGACAGGCAACTACAATCCAGCATACTTT	CAALTGNYNPAYF	TRBV15(588)	TRBD(30)	TRBJ12(218)	productive	0.920388
Myc+IL7R	Tu-AB-mMyc+P1mut-5	Leukemia	whole_body	mosaic	745	1	0.000768049	TGTGCAGCTAGGACAGGGGGCAATTATCAAGCCTACTTT	CAARTGGNYQAYF	TRBV33(719)	TRBD(45)	TRBJ4(203)	productive	0.920388
Myc+IL7R	Tu-AB-mMyc+P1mut-5	Leukemia	whole_body	mosaic	746	1	0.000768049	TGTGCAGCACGTAGTAACAATGCCAATCCAGCAATCTTT	CAARSNNANPAIF	TRBV22(334)		TRBJ30(260)	productive	0.920388
Myc+IL7R	Tu-AB-mMyc+P1mut-5	Leukemia	whole_body	mosaic	752	1	0.000768049	TGCGCTTCAAGTCGACAGGCAAACACGCAAGCATACTTC	CASSRQANTQAYF	TRBV51(1108)	TRBD(30)	TRBJ8(240)	productive	0.920388
Myc+IL7R	Tu-AB-mMyc+P1mut-5	Leukemia	whole_body	mosaic	753	1	0.000768049	TGCGCTTCAAGCATTACTAGCTACGCAAAACTAGAATTT	CASSITSYAKLEF	TRBV51(1022)		TRBJb2.1(265)	productive	0.920388
Myc+IL7R	Tu-AB-mMyc+P1mut-5	Leukemia	whole_body	mosaic	754	1	0.000768049	TGCGCTTCAAGGACAGGGAATCGTGAGCCTGCATACTTT	CASRTGNREPAYF	TRBV51(409)	TRBD(35)	TRBJ29(229),TRBJ27(200)	productive	0.920388
Myc+IL7R	Tu-AB-mMyc+P1mut-5	Leukemia	whole_body	mosaic	774	1	0.000768049	TGTTCAGTGAGTGAAAGCTACGCAAAACTAGAATTT	CSVSESYAKLEF	TRBV5(528)		TRBJb2.1(245)	productive	0.920388
Myc+IL7R	Tu-AB-mMyc+P1mut-5	Leukemia	whole_body	mosaic	778	1	0.000768049	TGTGCTGTCAGTATTAGCTACGCAAAACTAGAATTT	CAVSISYAKLEF	TRBV46(431)		TRBJb2.1(250)	productive	0.920388
Myc+IL7R	Tu-AB-mMyc+P1mut-5	Leukemia	whole_body	mosaic	779	1	0.000768049	TGTGCTGTCAGTAACACTGGCAACCCAGCATTCTTT	CAVSNTGNPAFF	TRBV46(1146)		TRBJ24(265)	productive	0.920388
Myc+IL7R	Tu-AB-mMyc+P1mut-5	Leukemia	whole_body	mosaic	780	1	0.000768049	TGTGCTGCTACAGGGAATCGTGAGCCTGCATACTTT	CAATGNREPAYF	TRBV4(170),TRBV9(154)	TRBD(25)	TRBJ29(229),TRBJ27(200)	productive	0.920388
Myc+IL7R	Tu-AB-mMyc+P1mut-5	Leukemia	whole_body	mosaic	781	1	0.000768049	TGTGCTGCTAGTTTCACTGGCAACCCAGCATTCTTT	CAASFTGNPAFF	TRBV40(734)		TRBJ24(70)	productive	0.920388
Myc+IL7R	Tu-AB-mMyc+P1mut-5	Leukemia	whole_body	mosaic	782	1	0.000768049	TGTGCTGCATACAACACTGGCAACCCAGCATTCTTT	CAAYNTGNPAFF	TRBV20(805)		TRBJ24(260)	productive	0.920388
Myc+IL7R	Tu-AB-mMyc+P1mut-5	Leukemia	whole_body	mosaic	784	1	0.000768049	TGTGCCACAAGCAGGAGCTACGCAAAACTAGAATTT	CATSRSYAKLEF	TRBV49(390)		TRBJb2.1(245)	productive	0.920388
Myc+IL7R	Tu-AB-mMyc+P1mut-5	Leukemia	whole_body	mosaic	785	1	0.000768049	TGTGCCACAAGCAACACTGGCAACCCAGCATTCTTT	CATSNTGNPAFF	TRBV49(420)		TRBJ24(260)	productive	0.920388
Myc+IL7R	Tu-AB-mMyc+P1mut-5	Leukemia	whole_body	mosaic	794	1	0.000768049	TGTGCAGCTTATGACAATGTCAATCCTGCATACTTT	CAAYDNVNPAYF	TRBV1(810)		TRBJ21(195)	productive	0.920388
Myc+IL7R	Tu-AB-mMyc+P1mut-5	Leukemia	whole_body	mosaic	795	1	0.000768049	TGTGCAGCGAGTACCTCTGGTTATCCTGCATACTTT	CAASTSGYPAYF	TRBV31(144),TRBV36(144)		TRBJ20(270)	productive	0.920388
Myc+IL7R	Tu-AB-mMyc+P1mut-5	Leukemia	whole_body	mosaic	800	1	0.000768049	TGTGCAAAGCAGGATGCTGGCAACCCAGCATTCTTT	CAKQDAGNPAFF	TRBV16(1148)		TRBJ24(240)	productive	0.920388
Myc+IL7R	Tu-AB-mMyc+P1mut-5	Leukemia	whole_body	mosaic	801	1	0.000768049	TGTGCAAAGCAGGATAGCTACGCAAAACTAGAATTT	CAKQDSYAKLEF	TRBV16(817)		TRBJb2.1(250)	productive	0.920388
Myc+IL7R	Tu-AB-mMyc+P1mut-5	Leukemia	whole_body	mosaic	805	1	0.000768049	TGCGCTTCAAGTCGTAGCTACGCAAAACTAGAATTT	CASSRSYAKLEF	TRBV51(224)		TRBJb2.1(250)	productive	0.920388
Myc+IL7R	Tu-AB-mMyc+P1mut-5	Leukemia	whole_body	mosaic	806	1	0.000768049	TGCGCTTCAAGCATTGCAGGGAATCCAGCAATCTTT	CASSIAGNPAIF	TRBV51(169)		TRBJ30(215)	productive	0.920388
Myc+IL7R	Tu-AB-mMyc+P1mut-5	Leukemia	whole_body	mosaic	821	1	0.000768049	TGTGCTGCGGGACAGGGCAGACCTGCATACTTT	CAAGQGRPAYF	TRBV14(800)	TRBD(45)	TRBJ33(220)	productive	0.920388
Myc+IL7R	Tu-AB-mMyc+P1mut-5	Leukemia	whole_body	mosaic	822	1	0.000768049	TGTGCCGCATTTAGCTACGCAAAACTAGAATTT	CAAFSYAKLEF	TRBV21(350)		TRBJb2.1(250)	productive	0.920388
Myc+IL7R	Tu-AB-mMyc+P1mut-5	Leukemia	whole_body	mosaic	844	1	0.000768049	TGTGCTGTCAGACAGGGTGAAGCACACTTT	CAVRQGEAHF	TRBV44(839)	TRBD(25)	TRBJ18(210)	productive	0.920388
Myc+IL7R	Tu-AB-mMyc+P1mut-6	Leukemia	whole_body	mosaic	7	12	0.0506329	TGTGCAGCTAGTACTAGCTACGCAAAACTAGAATTT	CAASTSYAKLEF	TRBV24(612)		TRBJb2.1(258.3)	productive	0.919342
Myc+IL7R	Tu-AB-mMyc+P1mut-6	Leukemia	whole_body	mosaic	9	10	0.0421941	TGTGCTGCGTATTATACTAGCTACGCAAAACTAGAATTT	CAAYYTSYAKLEF	TRBV28(776.7)		TRBJb2.1(270)	productive	0.919342
Myc+IL7R	Tu-AB-mMyc+P1mut-6	Leukemia	whole_body	mosaic	11	9	0.0379747	TGTGCTGCAAGCGCTAGCTACGCAAAACTAGAATTT	CAASASYAKLEF	TRBV48(433.1)		TRBJb2.1(225.6)	productive	0.919342
Myc+IL7R	Tu-AB-mMyc+P1mut-6	Leukemia	whole_body	mosaic	16	5	0.021097	TGTGCTGTCAGTACTAGCTACGCAAAACTAGAATTT	CAVSTSYAKLEF	TRBV46(595)		TRBJb2.1(265)	productive	0.919342
Myc+IL7R	Tu-AB-mMyc+P1mut-6	Leukemia	whole_body	mosaic	17	4	0.0168776	TGTGCTGCTAGTTTACATACTAGCTACGCAAAACTAGAATTT	CAASLHTSYAKLEF	TRBV4(711)		TRBJb2.1(243.8)	productive	0.919342
Myc+IL7R	Tu-AB-mMyc+P1mut-6	Leukemia	whole_body	mosaic	19	4	0.0168776	TGTGCTGCTAGTACTAGCTACGCAAAACTAGAATTT	CAASTSYAKLEF	TRBV40(397.5)		TRBJb2.1(265)	productive	0.919342
Myc+IL7R	Tu-AB-mMyc+P1mut-6	Leukemia	whole_body	mosaic	20	4	0.0168776	TGTGCAGCTAGTGCTAGCTACGCAAAACTAGAATTT	CAASASYAKLEF	TRBV24(680)		TRBJb2.1(228.8)	productive	0.919342
Myc+IL7R	Tu-AB-mMyc+P1mut-6	Leukemia	whole_body	mosaic	26	3	0.0126582	TGTGCTGTCAGTAGGGACAGGGCTAGCTACGCAAAACTAGAATTT	CAVSRDRASYAKLEF	TRBV44(325)	TRBD(45)	TRBJb2.1(255)	productive	0.919342
Myc+IL7R	Tu-AB-mMyc+P1mut-6	Leukemia	whole_body	mosaic	29	3	0.0126582	TGTGCTGTCAGTACTAGCTACGCAAAACTAGAATTT	CAVSTSYAKLEF	TRBV43(525)		TRBJb2.1(193.3)	productive	0.919342
Myc+IL7R	Tu-AB-mMyc+P1mut-6	Leukemia	whole_body	mosaic	30	3	0.0126582	TGTGCTGCCAGTACTAGCTACGCAAAACTAGAATTT	CAASTSYAKLEF	TRBV27(840)		TRBJb2.1(265)	productive	0.919342
Myc+IL7R	Tu-AB-mMyc+P1mut-6	Leukemia	whole_body	mosaic	31	3	0.0126582	TGTGCTGCGTATTATAGCTACGCAAAACTAGAATTT	CAAYYSYAKLEF	TRBV28(811.7)		TRBJb2.1(160)	productive	0.919342
Myc+IL7R	Tu-AB-mMyc+P1mut-6	Leukemia	whole_body	mosaic	32	3	0.0126582	TGTGCAGTGAGTGCTAGCTACGCAAAACTAGAATTT	CAVSASYAKLEF	TRBV30(353.3),TRBV35(353.3)		TRBJb2.1(255)	productive	0.919342
Myc+IL7R	Tu-AB-mMyc+P1mut-6	Leukemia	whole_body	mosaic	33	3	0.0126582	TGCGCTTCAAGCATTGGCTACGCAAAACTAGAATTT	CASSIGYAKLEF	TRBV51(340)		TRBJb2.1(240)	productive	0.919342
Myc+IL7R	Tu-AB-mMyc+P1mut-6	Leukemia	whole_body	mosaic	34	3	0.0126582	TGCGCTTCAAGCATTAGCTACGCAAAACTAGAATTT	CASSISYAKLEF	TRBV51(446.7)		TRBJb2.1(250)	productive	0.919342
Myc+IL7R	Tu-AB-mMyc+P1mut-6	Leukemia	whole_body	mosaic	35	3	0.0126582	TGCGCAGCATATACTAGCTACGCAAAACTAGAATTT	CAAYTSYAKLEF	TRBV13(497.3)		TRBJb2.1(270)	productive	0.919342
Myc+IL7R	Tu-AB-mMyc+P1mut-6	Leukemia	whole_body	mosaic	36	3	0.0126582	TGTGCCACAAGCAGCTACGCAAAACTAGAATTT	CATSSYAKLEF	TRBV49(440)		TRBJb2.1(245)	productive	0.919342
Myc+IL7R	Tu-AB-mMyc+P1mut-6	Leukemia	whole_body	mosaic	56	2	0.00843882	TGTTCAGTGAGTGAAGACAGTACTAGCTACGCAAAACTAGAATTT	CSVSEDSTSYAKLEF	TRBV5(510)		TRBJb2.1(262.5)	productive	0.919342
Myc+IL7R	Tu-AB-mMyc+P1mut-6	Leukemia	whole_body	mosaic	57	2	0.00843882	TGTGCTGCCCGAGGACAGGGGGCTAGCTACGCAAAACTAGAATTT	CAARGQGASYAKLEF	TRBV14(597)	TRBD(45)	TRBJb2.1(100)	productive	0.919342
Myc+IL7R	Tu-AB-mMyc+P1mut-6	Leukemia	whole_body	mosaic	58	2	0.00843882	TGTGCTGTCAGGACAGGGGGCTCAAACACGCAAGCATACTTC	CAVRTGGSNTQAYF	TRBV44(547.5)	TRBD(40)	TRBJ8(255)	productive	0.919342
Myc+IL7R	Tu-AB-mMyc+P1mut-6	Leukemia	whole_body	mosaic	59	2	0.00843882	TGCGCTTCAAGACAGGGGGCTAGCTACGCAAAACTAGAATTT	CASRQGASYAKLEF	TRBV51(511)	TRBD(40)	TRBJb2.1(191.5)	productive	0.919342
Myc+IL7R	Tu-AB-mMyc+P1mut-6	Leukemia	whole_body	mosaic	63	2	0.00843882	TGTGCAAAGCAGGATGCTAGCTACGCAAAACTAGAATTT	CAKQDASYAKLEF	TRBV16(396.5)		TRBJb2.1(255)	productive	0.919342
Myc+IL7R	Tu-AB-mMyc+P1mut-6	Leukemia	whole_body	mosaic	67	2	0.00843882	TGTGCTGCTAGTACTAGCTACGCAAAACTAGAATTT	CAASTSYAKLEF	TRBV4(332.5)		TRBJb2.1(242.5)	productive	0.919342
Myc+IL7R	Tu-AB-mMyc+P1mut-6	Leukemia	whole_body	mosaic	68	2	0.00843882	TGTGCTGCCCGAGCTAGCTACGCAAAACTAGAATTT	CAARASYAKLEF	TRBV14(522.5)		TRBJb2.1(167.5)	productive	0.919342
Myc+IL7R	Tu-AB-mMyc+P1mut-6	Leukemia	whole_body	mosaic	69	2	0.00843882	TGCGCTTCAAGCACTAGCTACGCAAAACTAGAATTT	CASSTSYAKLEF	TRBV51(578.5)		TRBJb2.1(260)	productive	0.919342
Myc+IL7R	Tu-AB-mMyc+P1mut-6	Leukemia	whole_body	mosaic	77	2	0.00843882	TGTGCTGCTAGCTACGCAAAACTAGAATTT	CAASYAKLEF	TRBV4(649.5)		TRBJb2.1(250)	productive	0.919342
Myc+IL7R	Tu-AB-mMyc+P1mut-6	Leukemia	whole_body	mosaic	78	2	0.00843882	TGTGCCGCATTTTACGCAAAACTAGAATTT	CAAFYAKLEF	TRBV21(467.5)		TRBJb2.1(217.5)	productive	0.919342
Myc+IL7R	Tu-AB-mMyc+P1mut-6	Leukemia	whole_body	mosaic	179	1	0.00421941	TGTGCTGCCAGTATCACAGGTACTAGCTACGCAAAACTAGAATTT	CAASITGTSYAKLEF	TRBV27(845)		TRBJb2.1(265)	productive	0.919342
Myc+IL7R	Tu-AB-mMyc+P1mut-6	Leukemia	whole_body	mosaic	180	1	0.00421941	TGTGCAGCTAGTGACAGGTATACTAGCTACGCAAAACTAGAATTT	CAASDRYTSYAKLEF	TRBV37(690)	TRBD(25)	TRBJb2.1(280)	productive	0.919342
Myc+IL7R	Tu-AB-mMyc+P1mut-6	Leukemia	whole_body	mosaic	181	1	0.00421941	TGCGCAGCGTTTGGACAGGGGGCTAGCTACGCAAAACTAGAATTT	CAAFGQGASYAKLEF	TRBV25(300)	TRBD(50)	TRBJb2.1(255)	productive	0.919342
Myc+IL7R	Tu-AB-mMyc+P1mut-6	Leukemia	whole_body	mosaic	192	1	0.00421941	TGTGCTGTCAGGGACAGTACTAGCTACGCAAAACTAGAATTT	CAVRDSTSYAKLEF	TRBV46(600)	TRBD(30)	TRBJb2.1(200)	productive	0.919342
Myc+IL7R	Tu-AB-mMyc+P1mut-6	Leukemia	whole_body	mosaic	193	1	0.00421941	TGTGCTGCGTATTATAGGACTAGCTACGCAAAACTAGAATTT	CAAYYRTSYAKLEF	TRBV28(100)		TRBJb2.1(260)	productive	0.919342
Myc+IL7R	Tu-AB-mMyc+P1mut-6	Leukemia	whole_body	mosaic	194	1	0.00421941	TGTGCAGTGAGTGGGACAACTAGCTACGCAAAACTAGAATTT	CAVSGTTSYAKLEF	TRBV30(350),TRBV35(350)	TRBD(25)	TRBJb2.1(260)	productive	0.919342
Myc+IL7R	Tu-AB-mMyc+P1mut-6	Leukemia	whole_body	mosaic	195	1	0.00421941	TGTGCAGCTAGGGACAGTACTAGCTACGCAAAACTAGAATTT	CAARDSTSYAKLEF	TRBV24(840)	TRBD(30)	TRBJb2.1(265)	productive	0.919342
Myc+IL7R	Tu-AB-mMyc+P1mut-6	Leukemia	whole_body	mosaic	196	1	0.00421941	TGTGCAGCTAGACAGGGGGCTAGCTACGCAAAACTAGAATTT	CAARQGASYAKLEF	TRBV24(205)	TRBD(40)	TRBJb2.1(255)	productive	0.919342
Myc+IL7R	Tu-AB-mMyc+P1mut-6	Leukemia	whole_body	mosaic	197	1	0.00421941	TGTGCAGCGAGGGACAGGGCTAGCTACGCAAAACTAGAATTT	CAARDRASYAKLEF	TRBV31(999),TRBV36(999)	TRBD(45)	TRBJb2.1(255)	productive	0.919342
Myc+IL7R	Tu-AB-mMyc+P1mut-6	Leukemia	whole_body	mosaic	198	1	0.00421941	TGTGCAAAGCAGGAGGGGGCTAGCTACGCAAAACTAGAATTT	CAKQEGASYAKLEF	TRBV16(694)	TRBD(25)	TRBJb2.1(255)	productive	0.919342
Myc+IL7R	Tu-AB-mMyc+P1mut-6	Leukemia	whole_body	mosaic	206	1	0.00421941	TGTGCTGTCAGCGGGACTAGCTACGCAAAACTAGAATTT	CAVSGTSYAKLEF	TRBV44(435)		TRBJb2.1(260)	productive	0.919342
Myc+IL7R	Tu-AB-mMyc+P1mut-6	Leukemia	whole_body	mosaic	207	1	0.00421941	TGTGCTGCTAGGGACACTAGCTACGCAAAACTAGAATTT	CAARDTSYAKLEF	TRBV9(490)		TRBJb2.1(240)	productive	0.919342
Myc+IL7R	Tu-AB-mMyc+P1mut-6	Leukemia	whole_body	mosaic	208	1	0.00421941	TGTGCTGCTAGAAGATCTAGCTACGCAAAACTAGAATTT	CAARRSSYAKLEF	TRBV39(532)		TRBJb2.1(255)	productive	0.919342
Myc+IL7R	Tu-AB-mMyc+P1mut-6	Leukemia	whole_body	mosaic	209	1	0.00421941	TGTGCTGCCCGACAGGGGGCTGGCTTACAAGCTTACTTC	CAARQGAGLQAYF	TRBV14(125)	TRBD(35)	TRBJ2(240)	productive	0.919342
Myc+IL7R	Tu-AB-mMyc+P1mut-6	Leukemia	whole_body	mosaic	210	1	0.00421941	TGTGCTGGACAGGGGGCTAGCTACGCAAAACTAGAATTT	CAGQGASYAKLEF	TRBV44(555)	TRBD(45)	TRBJb2.1(255)	productive	0.919342
Myc+IL7R	Tu-AB-mMyc+P1mut-6	Leukemia	whole_body	mosaic	211	1	0.00421941	TGTGCAGTGAGTGCAGCTAGCTACGCAAAACTAGAATTT	CAVSAASYAKLEF	TRBV30(330),TRBV35(330)		TRBJb2.1(255)	productive	0.919342
Myc+IL7R	Tu-AB-mMyc+P1mut-6	Leukemia	whole_body	mosaic	212	1	0.00421941	TGTGCAGCTAGTGCAGGGAGCTACGCAAAACTAGAATTT	CAASAGSYAKLEF	TRBV24(525)		TRBJb2.1(210)	productive	0.919342
Myc+IL7R	Tu-AB-mMyc+P1mut-6	Leukemia	whole_body	mosaic	213	1	0.00421941	TGTGCAGCTAGTGACACTAGCTACGCAAAACTAGAATTT	CAASDTSYAKLEF	TRBV24(330)		TRBJb2.1(260)	productive	0.919342
Myc+IL7R	Tu-AB-mMyc+P1mut-6	Leukemia	whole_body	mosaic	227	1	0.00421941	TGTGCTGCCAGTACTAGCTACGCAAAACTAGAATTT	CAASTSYAKLEF	TRBV52(280)		TRBJb2.1(265)	productive	0.919342
Myc+IL7R	Tu-AB-mMyc+P1mut-6	Leukemia	whole_body	mosaic	228	1	0.00421941	TGTGCTGCCAGCAAAGGGAATTATCAAGCCTACTTT	CAASKGNYQAYF	TRBV17(325)		TRBJ4(198)	productive	0.919342
Myc+IL7R	Tu-AB-mMyc+P1mut-6	Leukemia	whole_body	mosaic	229	1	0.00421941	TGTGCTGCGACAGGGAGCTACGCAAAACTAGAATTT	CAATGSYAKLEF	TRBV39(150)	TRBD(35)	TRBJb2.1(245)	productive	0.919342
Myc+IL7R	Tu-AB-mMyc+P1mut-6	Leukemia	whole_body	mosaic	230	1	0.00421941	TGTGCCGCATTTACTAGCTACGCAAAACTAGAATTT	CAAFTSYAKLEF	TRBV21(1005)		TRBJb2.1(265)	productive	0.919342
Myc+IL7R	Tu-AB-mMyc+P1mut-6	Leukemia	whole_body	mosaic	231	1	0.00421941	TGTGCCACAAGCACTAGCTACGCAAAACTAGAATTT	CATSTSYAKLEF	TRBV49(135)		TRBJb2.1(260)	productive	0.919342
Myc+IL7R	Tu-AB-mMyc+P1mut-6	Leukemia	whole_body	mosaic	232	1	0.00421941	TGTGCAGTGAGTACTAGCTACGCAAAACTAGAATTT	CAVSTSYAKLEF	TRBV30(155),TRBV35(155)		TRBJb2.1(265)	productive	0.919342
Myc+IL7R	Tu-AB-mMyc+P1mut-6	Leukemia	whole_body	mosaic	233	1	0.00421941	TGTGCAGCTTATACTAGCTACGCAAAACTAGAATTT	CAAYTSYAKLEF	TRBV1(585)		TRBJb2.1(180)	productive	0.919342
Myc+IL7R	Tu-AB-mMyc+P1mut-6	Leukemia	whole_body	mosaic	234	1	0.00421941	TGTGCAGCTAGTACTAGCTACGCAAAACTAGAATTT	CAASTSYAKLEF	TRBV32(1125)		TRBJb2.1(255)	productive	0.919342
Myc+IL7R	Tu-AB-mMyc+P1mut-6	Leukemia	whole_body	mosaic	235	1	0.00421941	TGTGCAGCGAGTACTAGCTACGCAAAACTAGAATTT	CAASTSYAKLEF	TRBV31(1283),TRBV36(1283)		TRBJb2.1(195)	productive	0.919342
Myc+IL7R	Tu-AB-mMyc+P1mut-6	Leukemia	whole_body	mosaic	236	1	0.00421941	TGTGCAAAGCAGGATAGCTACGCAAAACTAGAATTT	CAKQDSYAKLEF	TRBV16(715)		TRBJb2.1(250)	productive	0.919342
Myc+IL7R	Tu-AB-mMyc+P2mut-4	Leukemia	whole_body	mosaic	0	148	0.133094	TGTGCAGTGAGTGCTAGCTACGCAAAACTAGAATTT	CAVSASYAKLEF	TRBV30(553.6),TRBV35(553.6)		TRBJb2.1(243.4)	productive	0.689926
Myc+IL7R	Tu-AB-mMyc+P2mut-4	Leukemia	whole_body	mosaic	1	103	0.0926259	TGTGCTGTCAGTACTAGCTACGCAAAACTAGAATTT	CAVSTSYAKLEF	TRBV43(411.6)		TRBJb2.1(260.9)	productive	0.689926
Myc+IL7R	Tu-AB-mMyc+P2mut-4	Leukemia	whole_body	mosaic	5	78	0.0701439	TGTGCTGTCAGTACTAGCTACGCAAAACTAGAATTT	CAVSTSYAKLEF	TRBV42(481.8)		TRBJb2.1(251.6)	productive	0.689926
Myc+IL7R	Tu-AB-mMyc+P2mut-4	Leukemia	whole_body	mosaic	10	51	0.0458633	TGTGCAGCTAGTACTAGCTACGCAAAACTAGAATTT	CAASTSYAKLEF	TRBV24(694.2)		TRBJb2.1(239.2)	productive	0.689926
Myc+IL7R	Tu-AB-mMyc+P2mut-4	Leukemia	whole_body	mosaic	11	44	0.0395683	TGTGCAGCTAGTACTAGCTACGCAAAACTAGAATTT	CAASTSYAKLEF	TRBV32(682.1)		TRBJb2.1(254.6)	productive	0.689926
Myc+IL7R	Tu-AB-mMyc+P2mut-4	Leukemia	whole_body	mosaic	12	42	0.0377698	TGTGCTGCATATACTAGCTACGCAAAACTAGAATTT	CAAYTSYAKLEF	TRBV20(459.8)		TRBJb2.1(249)	productive	0.689926
Myc+IL7R	Tu-AB-mMyc+P2mut-4	Leukemia	whole_body	mosaic	13	39	0.0350719	TGCGCTTCAAGCAGCTACGCAAAACTAGAATTT	CASSSYAKLEF	TRBV51(526.8)		TRBJb2.1(226.4)	productive	0.689926
Myc+IL7R	Tu-AB-mMyc+P2mut-4	Leukemia	whole_body	mosaic	16	26	0.0233813	TGTGCAGTGAGTGATACTAGCTACGCAAAACTAGAATTT	CAVSDTSYAKLEF	TRBV30(110.2),TRBV35(110.2)		TRBJb2.1(268.7)	productive	0.689926
Myc+IL7R	Tu-AB-mMyc+P2mut-4	Leukemia	whole_body	mosaic	19	24	0.0215827	TGTGCTGCTACTAGCTACGCAAAACTAGAATTT	CAATSYAKLEF	TRBV4(548.4)		TRBJb2.1(258.2)	productive	0.689926
Myc+IL7R	Tu-AB-mMyc+P2mut-4	Leukemia	whole_body	mosaic	20	12	0.0107914	TGTGCTGCATATACTAGCTACGCAAAACTAGAATTT	CAAYTSYAKLEF	TRBV8(372.2)		TRBJb2.1(246.3)	productive	0.689926
Myc+IL7R	Tu-AB-mMyc+P2mut-4	Leukemia	whole_body	mosaic	21	8	0.00719424	TGTGCAGTGAGTGATACTAGCTACGCAAAACTAGAATTT	CAVSDTSYAKLEF	TRBV34(91)		TRBJb2.1(263.5)	productive	0.689926
Myc+IL7R	Tu-AB-mMyc+P2mut-4	Leukemia	whole_body	mosaic	22	7	0.00629496	TGTGCAAAGCAGGATGCTAGCTACGCAAAACTAGAATTT	CAKQDASYAKLEF	TRBV16(680.7)		TRBJb2.1(237.7)	productive	0.689926
Myc+IL7R	Tu-AB-mMyc+P2mut-4	Leukemia	whole_body	mosaic	26	6	0.00539568	TGTGCTGCTAGTACTAGCTACGCAAAACTAGAATTT	CAASTSYAKLEF	TRBV4(772.8)		TRBJb2.1(221.7)	productive	0.689926
Myc+IL7R	Tu-AB-mMyc+P2mut-4	Leukemia	whole_body	mosaic	44	3	0.00269784	TGTGCTGTCAGGGACAGGGCTGGCAGTGTTGCATATTTC	CAVRDRAGSVAYF	TRBV46(400)	TRBD(40)	TRBJ16(240)	productive	0.689926
Myc+IL7R	Tu-AB-mMyc+P2mut-4	Leukemia	whole_body	mosaic	139	2	0.00179856	TGTGCTGCGTATTATACAGGGACTAGCTACGCAAAACTAGAATTT	CAAYYTGTSYAKLEF	TRBV28(743)	TRBD(25)	TRBJb2.1(260)	productive	0.689926
Myc+IL7R	Tu-AB-mMyc+P2mut-4	Leukemia	whole_body	mosaic	141	2	0.00179856	TGTGCTGTCAGACAGGGGGCTGGTGCTTCTCAAGCTTTCTTT	CAVRQGAGASQAFF	TRBV46(310)	TRBD(40)	TRBJ15(239)	productive	0.689926
Myc+IL7R	Tu-AB-mMyc+P2mut-4	Leukemia	whole_body	mosaic	142	2	0.00179856	TGTGCTGCGAGAGAAGGGACTAGCTACGCAAAACTAGAATTT	CAAREGTSYAKLEF	TRBV29(535)		TRBJb2.1(260)	productive	0.689926
Myc+IL7R	Tu-AB-mMyc+P2mut-4	Leukemia	whole_body	mosaic	144	2	0.00179856	TGTGCAGCGAGTAGGGCTGGTGCTTCTCAAGCTTTCTTT	CAASRAGASQAFF	TRBV31(687.5),TRBV36(687.5)		TRBJ15(231)	productive	0.689926
Myc+IL7R	Tu-AB-mMyc+P2mut-4	Leukemia	whole_body	mosaic	146	2	0.00179856	TGTGCCGCATTTAGGGCTGGCAGTGTTGCATATTTC	CAAFRAGSVAYF	TRBV21(995)		TRBJ16(240)	productive	0.689926
Myc+IL7R	Tu-AB-mMyc+P2mut-4	Leukemia	whole_body	mosaic	551	1	0.000899281	TGTGCTGTCAGTATGGGACAGGGGGCTAGCTACGCAAAACTAGAATTT	CAVSMGQGASYAKLEF	TRBV42(255)	TRBD(50)	TRBJb2.1(255)	productive	0.689926
Myc+IL7R	Tu-AB-mMyc+P2mut-4	Leukemia	whole_body	mosaic	560	1	0.000899281	TGTGCTGTCAGTACAGGGGGTAACAATCTCAGTCCTGCACACTTT	CAVSTGGNNLSPAHF	TRBV42(470)	TRBD(35)	TRBJ23(265),TRBJ24(264)	productive	0.689926
Myc+IL7R	Tu-AB-mMyc+P2mut-4	Leukemia	whole_body	mosaic	561	1	0.000899281	TGTGCAAAGCAGGATGCAGGGACTAGCTACGCAAAACTAGAATTT	CAKQDAGTSYAKLEF	TRBV16(190)		TRBJb2.1(260)	productive	0.689926
Myc+IL7R	Tu-AB-mMyc+P2mut-4	Leukemia	whole_body	mosaic	562	1	0.000899281	TGCGCAGCGTTTTTACAGGGGGCTAGCTACGCAAAACTAGAATTT	CAAFLQGASYAKLEF	TRBV25(149)	TRBD(40)	TRBJb2.1(255)	productive	0.689926
Myc+IL7R	Tu-AB-mMyc+P2mut-4	Leukemia	whole_body	mosaic	566	1	0.000899281	TGTGCAGCTAGTCGGGACAGGGCTGGCAGTGTTGCATATTTC	CAASRDRAGSVAYF	TRBV32(940)	TRBD(45)	TRBJ16(115)	productive	0.689926
Myc+IL7R	Tu-AB-mMyc+P2mut-4	Leukemia	whole_body	mosaic	569	1	0.000899281	TGTGCTGTCAGGGACACTAGCTACGCAAAACTAGAATTT	CAVRDTSYAKLEF	TRBV42(465)		TRBJb2.1(260)	productive	0.689926
Myc+IL7R	Tu-AB-mMyc+P2mut-4	Leukemia	whole_body	mosaic	570	1	0.000899281	TGTGCTGCGAGGGACAACACTGGCAGTGTTGCATATTTC	CAARDNTGSVAYF	TRBV29(850)		TRBJ16(260)	productive	0.689926
Myc+IL7R	Tu-AB-mMyc+P2mut-4	Leukemia	whole_body	mosaic	571	1	0.000899281	TGTGCAGCTAGTCAGGGGGCAAACACGCAAGCATACTTC	CAASQGANTQAYF	TRBV33(555)	TRBD(30)	TRBJ8(165)	productive	0.689926
Myc+IL7R	Tu-AB-mMyc+P2mut-4	Leukemia	whole_body	mosaic	575	1	0.000899281	TGTGCTGCCAGACAGGGGGACACGCAAGCATACTTC	CAARQGDTQAYF	TRBV17(539)	TRBD(40)	TRBJ8(75)	productive	0.689926
Myc+IL7R	Tu-AB-mMyc+P2mut-4	Leukemia	whole_body	mosaic	576	1	0.000899281	TGTGCTGCATACAACACTGGCAACCCAGCATTCTTT	CAAYNTGNPAFF	TRBV20(828)		TRBJ24(260)	productive	0.689926
Myc+IL7R	Tu-AB-mMyc+P2mut-4	Leukemia	whole_body	mosaic	577	1	0.000899281	TGTGCAGCATATTGGGCTGGCAGTGTTGCATATTTC	CAAYWAGSVAYF	TRBV6(440)		TRBJ16(240)	productive	0.689926
Myc+IL7R	Tu-AB-mMyc+P2mut-4	Leukemia	whole_body	mosaic	578	1	0.000899281	TGTGCAGCACGTACTAGCTACGCAAAACTAGAATTT	CAARTSYAKLEF	TRBV22(215)		TRBJb2.1(265)	productive	0.689926
Myc+IL7R	Tu-AB-mMyc+P2mut-4	Leukemia	whole_body	mosaic	583	1	0.000899281	TGTGCAGCTACTAGCTACGCAAAACTAGAATTT	CAATSYAKLEF	TRBV32(335)		TRBJb2.1(265)	productive	0.689926
Myc+IL7R	Tu-AB-mMyc+P2mut-4	Leukemia	whole_body	mosaic	584	1	0.000899281	TGTGCTGCTAGAACTCAACCTGCATACTTT	CAARTQPAYF	TRBV39(410)		TRBJ25(235),TRBJ26(225)	productive	0.689926
Myc T-ALL	Tu-AB-mMyc-5	Leukemia	whole_body	mosaic	174	1	0.002079	TGTGCAGCGAGTATATCTCAACCTGCATACTTT	CAASISQPAYF	TRBV31(799),TRBV36(799)	NA	TRBJ26(235),TRBJ25(225)	productive	1
Myc T-ALL	Tu-AB-mMyc-5	Leukemia	whole_body	mosaic	175	1	0.002079	TGTGCAGCTAGTCTCAATCCAGCAATCTTT	CAASLNPAIF	TRBV32(697)	NA	TRBJ30(220)	productive	1
Myc T-ALL	Tu-AB-mMyc-6	Leukemia	whole_body	mosaic	21	3	0.0294118	TGTGCAAAGCAGTATACTAGCTACGCAAAACTAGAATTT	CAKQYTSYAKLEF	TRBV16(563.3)		TRBJb2.1(228.3)	productive	0.934978
Myc T-ALL	Tu-AB-mMyc-6	Leukemia	whole_body	mosaic	22	3	0.0294118	TGTGCAGCTAGTACTAGCTACGCAAAACTAGAATTT	CAASTSYAKLEF	TRBV24(579.7)		TRBJb2.1(265)	productive	0.934978
Myc T-ALL	Tu-AB-mMyc-6	Leukemia	whole_body	mosaic	38	2	0.0196078	TGTGCAGCTAGGACAGACACGCAAGCATACTTC	CAARTDTQAYF	TRBV24(608.5)	TRBD(25)	TRBJ8(225)	productive	0.934978
Myc T-ALL	Tu-AB-mMyc-6	Leukemia	whole_body	mosaic	63	1	0.00980392	TGCGCTTCAAGTACTAGCTACGCAAAACTAGAATTT	CASSTSYAKLEF	TRBV51(110)		TRBJb2.1(265)	productive	0.934978
Myc T-ALL	Tu-AB-mMyc-6	Leukemia	whole_body	mosaic	66	1	0.00980392	TGTGCTGCATACAACAGACCTGCATACTTT	CAAYNRPAYF	TRBV20(559)		TRBJ33(180)	productive	0.934978
Myc T-ALL	Tu-AB-mMyc-7	Leukemia	whole_body	mosaic	0	51	0.163462	TGTGCAGCTAGTACTAGCTACGCAAAACTAGAATTT	CAASTSYAKLEF	TRBV24(603.5)		TRBJb2.1(246.2)	productive	0.701193
Myc T-ALL	Tu-AB-mMyc-7	Leukemia	whole_body	mosaic	5	23	0.0737179	TGTGCTGCAAGTGGCTACGCAAAACTAGAATTT	CAASGYAKLEF	TRBV12(457.7)		TRBJb2.1(210.9)	productive	0.701193
Myc T-ALL	Tu-AB-mMyc-7	Leukemia	whole_body	mosaic	7	19	0.0608974	TGCGCTTCAAGCACTAGCTACGCAAAACTAGAATTT	CASSTSYAKLEF	TRBV51(558.8)		TRBJb2.1(223.4)	productive	0.701193
Myc T-ALL	Tu-AB-mMyc-7	Leukemia	whole_body	mosaic	9	9	0.0288462	TGCGCTTCAAGTACTAGCTACGCAAAACTAGAATTT	CASSTSYAKLEF	TRBV51(409.8)		TRBJb2.1(265)	productive	0.701193
Myc T-ALL	Tu-AB-mMyc-7	Leukemia	whole_body	mosaic	10	9	0.0288462	TGCGCTAGCTACGCAAAACTAGAATTT	CASYAKLEF	TRBV48(570)		TRBJb2.1(255)	productive	0.701193
Myc T-ALL	Tu-AB-mMyc-7	Leukemia	whole_body	mosaic	13	6	0.0192308	TGCGCTTCAAGCACTAGCTACGCAAAACTAGAATTT	CASSTSYAKLEF	TRBV50(322.5)		TRBJb2.1(260)	productive	0.701193
Myc T-ALL	Tu-AB-mMyc-7	Leukemia	whole_body	mosaic	19	3	0.00961538	TGTGCTGCAAGCGCTAGCTACGCAAAACTAGAATTT	CAASASYAKLEF	TRBV48(118.3)		TRBJb2.1(255)	productive	0.701193
Myc T-ALL	Tu-AB-mMyc-7	Leukemia	whole_body	mosaic	20	3	0.00961538	TGTGCTTCAAGTCGCTACGCAAAACTAGAATTT	CASSRYAKLEF	TRBV50(610.7)		TRBJb2.1(163.3)	productive	0.701193
Myc T-ALL	Tu-AB-mMyc-7	Leukemia	whole_body	mosaic	51	2	0.00641026	TGTGCTGCGTATTATGGGGCTAGCTACGCAAAACTAGAATTT	CAAYYGASYAKLEF	TRBV28(782.5)		TRBJb2.1(252.5)	productive	0.701193
Myc T-ALL	Tu-AB-mMyc-7	Leukemia	whole_body	mosaic	52	2	0.00641026	TGTGCAGCTAGTGGACAGGCTAGCTACGCAAAACTAGAATTT	CAASGQASYAKLEF	TRBV24(755)	TRBD(30)	TRBJb2.1(255)	productive	0.701193
Myc T-ALL	Tu-AB-mMyc-7	Leukemia	whole_body	mosaic	55	2	0.00641026	TGTGCAGCTAGTGCTAGCTACGCAAAACTAGAATTT	CAASASYAKLEF	TRBV24(836)		TRBJb2.1(172.5)	productive	0.701193
Myc T-ALL	Tu-AB-mMyc-7	Leukemia	whole_body	mosaic	57	2	0.00641026	TGTGCAGCTACTAGCTACGCAAAACTAGAATTT	CAATSYAKLEF	TRBV38(691.5)		TRBJb2.1(262.5)	productive	0.701193
Myc T-ALL	Tu-AB-mMyc-7	Leukemia	whole_body	mosaic	199	1	0.00320513	TGTGCAGCTTCTGGACAGTATACTAGCTACGCAAAACTAGAATTT	CAASGQYTSYAKLEF	TRBV26(609)		TRBJb2.1(285)	productive	0.701193
Myc T-ALL	Tu-AB-mMyc-7	Leukemia	whole_body	mosaic	200	1	0.00320513	TGTGCTGCCAGTCAGTATACTAGCTACGCAAAACTAGAATTT	CAASQYTSYAKLEF	TRBV52(660)		TRBJb2.1(285)	productive	0.701193
Myc T-ALL	Tu-AB-mMyc-7	Leukemia	whole_body	mosaic	201	1	0.00320513	TGTGCTGCGGGACAGGGGGCTAGCTACGCAAAACTAGAATTT	CAAGQGASYAKLEF	TRBV29(605)	TRBD(50)	TRBJb2.1(255)	productive	0.701193
Myc T-ALL	Tu-AB-mMyc-7	Leukemia	whole_body	mosaic	202	1	0.00320513	TGTGCAGTGAGTGCACAGGCTAGCTACGCAAAACTAGAATTT	CAVSAQASYAKLEF	TRBV30(1022),TRBV35(1022)		TRBJb2.1(125)	productive	0.701193
Myc T-ALL	Tu-AB-mMyc-7	Leukemia	whole_body	mosaic	205	1	0.00320513	TGTGCTGCGTACAGTACTAGCTACGCAAAACTAGAATTT	CAAYSTSYAKLEF	TRBV28(150)		TRBJb2.1(265)	productive	0.701193
Myc T-ALL	Tu-AB-mMyc-7	Leukemia	whole_body	mosaic	206	1	0.00320513	TGTGCTGCATACAGGGCAACTACTTCTCCAGCTTATTTT	CAAYRATTSPAYF	TRBV8(354)	TRBD(25)	TRBJ11(255)	productive	0.701193
Myc T-ALL	Tu-AB-mMyc-7	Leukemia	whole_body	mosaic	207	1	0.00320513	TGTGCAGCCTATAGGGACAATGCCAATCCAGCAATCTTT	CAAYRDNANPAIF	TRBV15(420)		TRBJ30(255)	productive	0.701193
Myc T-ALL	Tu-AB-mMyc-7	Leukemia	whole_body	mosaic	208	1	0.00320513	TGCGCTGCAAACAGGGGGCTGGGAAGTGAAGCACACTTT	CAANRGLGSEAHF	TRBV19(299)	TRBD(45)	TRBJ18(240)	productive	0.701193
Myc T-ALL	Tu-AB-mMyc-7	Leukemia	whole_body	mosaic	212	1	0.00320513	TGTGCTGCCCGAGCTAGCTACGCAAAACTAGAATTT	CAARASYAKLEF	TRBV14(1025)		TRBJb2.1(240)	productive	0.701193
Myc T-ALL	Tu-AB-mMyc-7	Leukemia	whole_body	mosaic	213	1	0.00320513	TGTGCTGCATACAACACTGGCAACCCAGCATTCTTT	CAAYNTGNPAFF	TRBV20(345)		TRBJ24(260)	productive	0.701193
Myc T-ALL	Tu-AB-mMyc-7	Leukemia	whole_body	mosaic	215	1	0.00320513	TGTGCAGTGAGTACTAGCTACGCAAAACTAGAATTT	CAVSTSYAKLEF	TRBV30(448),TRBV35(448)		TRBJb2.1(265)	productive	0.701193
Myc T-ALL	Tu-AB-mMyc-7	Leukemia	whole_body	mosaic	216	1	0.00320513	TGTGCAGCGTATACACAAACTCAACCTGCATACTTT	CAAYTQTQPAYF	TRBV3(898)		TRBJ25(265),TRBJ26(249)	productive	0.701193
Thymic T cells	Thy-rag2_RFP-3	Control	thymus	mosaic	1	11	0.000776562	TGTGCTGCGAGAGGACAGGGAGACAGACCTGCATACTTT	CAARGQGDRPAYF	TRBV29(334.9)	TRBD(35)	TRBJ33(107.6)	productive	0.978614
Thymic T cells	Thy-rag2_RFP-3	Control	thymus	mosaic	6	10	0.000705965	TGTGCAGCCTATTTCAACTCTGGTAGTTATCCAGCTTACTTC	CAAYFNSGSYPAYF	TRBV15(469.2)		TRBJ17(240)	productive	0.978614
Thymic T cells	Thy-rag2_RFP-3	Control	thymus	mosaic	7	10	0.000705965	TGTGCTGCCAGCAAGGGGGCTATCAATCCTGCATACTTT	CAASKGAINPAYF	TRBV17(327.4)	TRBD(30)	TRBJ21(180)	productive	0.978614
Thymic T cells	Thy-rag2_RFP-3	Control	thymus	mosaic	8	10	0.000705965	TGTGCCACAAGTACAGGGGCTGGCAACCCAGCATTCTTT	CATSTGAGNPAFF	TRBV49(518.4)	TRBD(35)	TRBJ24(190)	productive	0.978614
Thymic T cells	Thy-rag2_RFP-3	Control	thymus	mosaic	9	10	0.000705965	TGTGCAGCTTATTCATTCTATGGCGATCCTGCATACTTT	CAAYSFYGDPAYF	TRBV1(546.1)		TRBJ31(202)	productive	0.978614
Thymic T cells	Thy-rag2_RFP-3	Control	thymus	mosaic	10	10	0.000705965	TGTGCAGCGAGTAACAATCTCAGTCCTGCACACTTT	CAASNNLSPAHF	TRBV31(572.5),TRBV36(572.5)		TRBJ23(127.5)	productive	0.978614
Thymic T cells	Thy-rag2_RFP-3	Control	thymus	mosaic	19	9	0.000635369	TGTGCTGCCAGCAAAGGCCAGCATGGCAATGCTGATCGAGCATACTTT	CAASKGQHGNADRAYF	TRBV17(548.2)		TRBJ3(275)	productive	0.978614
Thymic T cells	Thy-rag2_RFP-3	Control	thymus	mosaic	20	9	0.000635369	TGTTCAGTGAGTGGGGACAACAATGTCAATCCTGCATACTTT	CSVSGDNNVNPAYF	TRBV5(808.2)	TRBD(25)	TRBJ21(260)	productive	0.978614
Thymic T cells	Thy-rag2_RFP-3	Control	thymus	mosaic	21	9	0.000635369	TGTGCTGCATACACAGGGGGCTCTGGTTATCCTGCATACTTT	CAAYTGGSGYPAYF	TRBV20(473.2)	TRBD(40)	TRBJ20(230)	productive	0.978614
Thymic T cells	Thy-rag2_RFP-3	Control	thymus	mosaic	22	9	0.000635369	TGTGCAGCTAGTTTACAACCTGGTAGTTATCCAGCTTACTTC	CAASLQPGSYPAYF	TRBV41(259),TRBV45(259)		TRBJ17(255)	productive	0.978614
Thymic T cells	Thy-rag2_RFP-3	Control	thymus	mosaic	23	9	0.000635369	TGTGCAGCCTCGGACAGGGACTATGGCGATCCTGCATACTTT	CAASDRDYGDPAYF	TRBV15(971.4)	TRBD(40)	TRBJ31(207)	productive	0.978614
Thymic T cells	Thy-rag2_RFP-3	Control	thymus	mosaic	24	9	0.000635369	TGTGCCGCATTCGGACAGGACAATTATCAAGCCTACTTT	CAAFGQDNYQAYF	TRBV21(1070)	TRBD(35)	TRBJ4(203)	productive	0.978614
Thymic T cells	Thy-rag2_RFP-3	Control	thymus	mosaic	25	9	0.000635369	TGTGCAGCCTACAACTCTGGTAGTTATCCAGCTTACTTC	CAAYNSGSYPAYF	TRBV15(475.6)		TRBJ17(265)	productive	0.978614
Thymic T cells	Thy-rag2_RFP-3	Control	thymus	mosaic	26	9	0.000635369	TGTGCAGCACGACAGGGGACTACTTCTCCAGCTTATTTT	CAARQGTTSPAYF	TRBV6(379)	TRBD(40)	TRBJ11(245)	productive	0.978614
Thymic T cells	Thy-rag2_RFP-3	Control	thymus	mosaic	50	8	0.000564772	TGTGCCACAAGCACAGAAACTGGTGCCGGTTCTCAGGCTTTCTTC	CATSTETGAGSQAFF	TRBV49(159)		TRBJ13(254)	productive	0.978614
Thymic T cells	Thy-rag2_RFP-3	Control	thymus	mosaic	51	8	0.000564772	TGTGCTGCTAAGGACAGCTTTGGAAGCAGCCAGGCTTTCTTT	CAAKDSFGSSQAFF	TRBV40(365)		TRBJ7(275)	productive	0.978614
Thymic T cells	Thy-rag2_RFP-3	Control	thymus	mosaic	52	8	0.000564772	TGTGCTGCCAGCAAACAGGGGGCTGTCAGTGTTGCATATTTC	CAASKQGAVSVAYF	TRBV17(339)	TRBD(35)	TRBJ16(224)	productive	0.978614
Thymic T cells	Thy-rag2_RFP-3	Control	thymus	mosaic	53	8	0.000564772	TGTGCAGCGTATTACATCTCTGGTAGTTATCCAGCTTACTTC	CAAYYISGSYPAYF	TRBV3(431.5)		TRBJ17(237.5)	productive	0.978614
Thymic T cells	Thy-rag2_RFP-3	Control	thymus	mosaic	55	8	0.000564772	TGTGCAGCATATTACAACTCTGGTTATCCTGCATACTTT	CAAYYNSGYPAYF	TRBV6(813.9)		TRBJ20(175)	productive	0.978614
Thymic T cells	Thy-rag2_RFP-3	Control	thymus	mosaic	56	8	0.000564772	TGCGCTTCAAGCACAGGCAATGCTGATCGAGCATACTTT	CASSTGNADRAYF	TRBV51(234)		TRBJ3(260)	productive	0.978614
Thymic T cells	Thy-rag2_RFP-3	Control	thymus	mosaic	57	8	0.000564772	TGCGCTTCAAGGGACAACTATGGCGATCCTGCATACTTT	CASRDNYGDPAYF	TRBV51(852.3)		TRBJ31(149)	productive	0.978614
Thymic T cells	Thy-rag2_RFP-3	Control	thymus	mosaic	58	8	0.000564772	TGTGCTGTCAGGGACTCAAACACGCAAGCATACTTC	CAVRDSNTQAYF	TRBV44(1365)		TRBJ8(120)	productive	0.978614
Thymic T cells	Thy-rag2_RFP-3	Control	thymus	mosaic	59	8	0.000564772	TGTGCAGCTAGTGGTGCTTCTCAAGCTTTCTTT	CAASGASQAFF	TRBV41(769),TRBV45(737)		TRBJ15(234)	productive	0.978614
Thymic T cells	Thy-rag2_RFP-3	Control	thymus	mosaic	92	7	0.000494176	TGTGCAGCTAGTCTGCCGGGACAGGGGGCTGGTTATCCTGCATACTTT	CAASLPGQGAGYPAYF	TRBV33(815.3),TRBV32(719.3)	TRBD(60)	TRBJ20(240),TRBJ21(210)	productive	0.978614
Thymic T cells	Thy-rag2_RFP-3	Control	thymus	mosaic	94	7	0.000494176	TGTGCTGCTAGTTTACAGGACACTGGTGCTTCTCAAGCTTTCTTT	CAASLQDTGASQAFF	TRBV4(815)		TRBJ15(251.7)	productive	0.978614
Thymic T cells	Thy-rag2_RFP-3	Control	thymus	mosaic	95	7	0.000494176	TGTGCTGCTAGTATCACAGGCTCTGGTAGTTATCCAGCTTACTTC	CAASITGSGSYPAYF	TRBV27(338)		TRBJ17(270)	productive	0.978614
Thymic T cells	Thy-rag2_RFP-3	Control	thymus	mosaic	96	7	0.000494176	TGTGCTGCTAGTATCACAGGGGATAATCGTGACCCTGCATACTTT	CAASITGDNRDPAYF	TRBV27(588)	TRBD(30)	TRBJ29(100)	productive	0.978614
Thymic T cells	Thy-rag2_RFP-3	Control	thymus	mosaic	97	7	0.000494176	TGTGCTGCCAGCAAGGGGGCTGGTGCCGGTTCTCAGGCTTTCTTC	CAASKGAGAGSQAFF	TRBV17(228)	TRBD(25)	TRBJ13(254)	productive	0.978614
Thymic T cells	Thy-rag2_RFP-3	Control	thymus	mosaic	98	7	0.000494176	TGTGCTGCCAGCAAAGTAGGGGGCTCTGGTTATCCTGCATACTTT	CAASKVGGSGYPAYF	TRBV17(622.7)	TRBD(30)	TRBJ20(247.7)	productive	0.978614
Thymic T cells	Thy-rag2_RFP-3	Control	thymus	mosaic	99	7	0.000494176	TGTGCTGCATGGACAGGGGGGTCAACTACTTCTCCAGCTTATTTT	CAAWTGGSTTSPAYF	TRBV18(475)	TRBD(50)	TRBJ11(260)	productive	0.978614
Thymic T cells	Thy-rag2_RFP-3	Control	thymus	mosaic	100	7	0.000494176	TGTGCAGCTAGTTTACAGTCTGGTGCCGGTTCTCAGGCTTTCTTC	CAASLQSGAGSQAFF	TRBV41(754),TRBV45(722)		TRBJ13(243)	productive	0.978614
Thymic T cells	Thy-rag2_RFP-3	Control	thymus	mosaic	101	7	0.000494176	TGTGCAGCGTATTGGGACAGGGGGCAAACTCAACCTGCATACTTT	CAAYWDRGQTQPAYF	TRBV3(1157.7)	TRBD(55)	TRBJ25(205),TRBJ26(189)	productive	0.978614
Thymic T cells	Thy-rag2_RFP-3	Control	thymus	mosaic	102	7	0.000494176	TGTGCTGTCAGTATCGGAAACAATGCCAATCCAGCAATCTTT	CAVSIGNNANPAIF	TRBV46(939.3)		TRBJ30(110.7)	productive	0.978614
Thymic T cells	Thy-rag2_RFP-3	Control	thymus	mosaic	103	7	0.000494176	TGTGCCGCATTTTACAACTCTGGTAGTTATCCAGCTTACTTC	CAAFYNSGSYPAYF	TRBV21(895)		TRBJ17(265)	productive	0.978614
Thymic T cells	Thy-rag2_RFP-3	Control	thymus	mosaic	104	7	0.000494176	TGTGCAGCTTATGCCAGCTCTGGTAGTTATCCAGCTTACTTC	CAAYASSGSYPAYF	TRBV1(924.9)		TRBJ17(143.7)	productive	0.978614
Thymic T cells	Thy-rag2_RFP-3	Control	thymus	mosaic	105	7	0.000494176	TGTGCAGCTAGTCGGACAAATCAGTACGACCCAGCATACTTT	CAASRTNQYDPAYF	TRBV33(342.3)	TRBD(25)	TRBJ14(162.3)	productive	0.978614
Thymic T cells	Thy-rag2_RFP-3	Control	thymus	mosaic	106	7	0.000494176	TGTGCAGCCAGTCAGGGGGCTGGAAGCAGCCAGGCTTTCTTT	CAASQGAGSSQAFF	TRBV52(698)	TRBD(35)	TRBJ7(250)	productive	0.978614
Thymic T cells	Thy-rag2_RFP-3	Control	thymus	mosaic	107	7	0.000494176	TGCGCTTCAAGCATTGACAGGACTGCCAGTCCAGCAGTCTTT	CASSIDRTASPAVF	TRBV51(714.1)	TRBD(25)	TRBJ28(245)	productive	0.978614
Thymic T cells	Thy-rag2_RFP-3	Control	thymus	mosaic	109	7	0.000494176	TGTGCTGCTAGTATGGGCAATGCCAATCCAGCAATCTTT	CAASMGNANPAIF	TRBV27(878)		TRBJ30(250)	productive	0.978614
Thymic T cells	Thy-rag2_RFP-3	Control	thymus	mosaic	110	7	0.000494176	TGTGCTGCCAGCAAAAACAACTACGATCCAGCATACTTT	CAASKNNYDPAYF	TRBV17(735)		TRBJ12(185.7)	productive	0.978614
Thymic T cells	Thy-rag2_RFP-3	Control	thymus	mosaic	111	7	0.000494176	TGTGCTGCGAGAGAAGGGGGCAACAGACCTGCATACTTT	CAAREGGNRPAYF	TRBV29(260)	TRBD(25)	TRBJ33(235)	productive	0.978614
Thymic T cells	Thy-rag2_RFP-3	Control	thymus	mosaic	112	7	0.000494176	TGTGCAGCTAGTGCCAGCTATGGCGATCCTGCATACTTT	CAASASYGDPAYF	TRBV24(815)		TRBJ31(199.7)	productive	0.978614
Thymic T cells	Thy-rag2_RFP-3	Control	thymus	mosaic	113	7	0.000494176	TGTGCAGCTAGACAGACACAATCTCAACCTGCATACTTT	CAARQTQSQPAYF	TRBV37(490.7)		TRBJ26(125)	productive	0.978614
Thymic T cells	Thy-rag2_RFP-3	Control	thymus	mosaic	114	7	0.000494176	TGTGCTGTCAGTACAGGGGGCAGACCTGCATACTTT	CAVSTGGRPAYF	TRBV44(400)	TRBD(35)	TRBJ33(220)	productive	0.978614
Thymic T cells	Thy-rag2_RFP-3	Control	thymus	mosaic	115	7	0.000494176	TGTGCTGCCAGCAAAGGTAGTTATCCAGCTTACTTC	CAASKGSYPAYF	TRBV17(335)		TRBJ17(245)	productive	0.978614
Thymic T cells	Thy-rag2_RFP-3	Control	thymus	mosaic	116	7	0.000494176	TGTGCAGCTAGTTCAGGTAGTTATCCAGCTTACTTC	CAASSGSYPAYF	TRBV41(1192),TRBV45(1160)		TRBJ17(120)	productive	0.978614
Thymic T cells	Thy-rag2_RFP-3	Control	thymus	mosaic	118	7	0.000494176	TGCGCTTCAAGCATTAATGCCAATCCAGCAATCTTT	CASSINANPAIF	TRBV51(489)		TRBJ30(245)	productive	0.978614
Thymic T cells	Thy-rag2_RFP-3	Control	thymus	mosaic	121	7	0.000494176	TGTGCAGCCTGGACAAATCAAGCCTACTTT	CAAWTNQAYF	TRBV15(1040.4)	TRBD(25)	TRBJ4(178)	productive	0.978614
Thymic T cells	Thy-rag2_RFP-3	Control	thymus	mosaic	122	7	0.000494176	TGTGCTGCCACTCAACCTGCATACTTT	CAATQPAYF	TRBV47(887)		TRBJ25(230),TRBJ26(225)	productive	0.978614
Thymic T cells	Thy-rag2_RFP-3	Control	thymus	mosaic	183	6	0.000423579	TGTTCAGTGAGTGAAGCCAGGGGCTCTGGTAGTTATCCAGCTTACTTC	CSVSEARGSGSYPAYF	TRBV5(793.3)	TRBD(25)	TRBJ17(270)	productive	0.978614
Thymic T cells	Thy-rag2_RFP-3	Control	thymus	mosaic	184	6	0.000423579	TGTGCTGCTAGTTTTCGGACAGGTACACAAACTCAACCTGCATACTTT	CAASFRTGTQTQPAYF	TRBV4(545)	TRBD(30)	TRBJ25(165),TRBJ26(149)	productive	0.978614
Thymic T cells	Thy-rag2_RFP-3	Control	thymus	mosaic	185	6	0.000423579	TGTGCTGCTAGGGACAGGGGGAGATCAACTACTTCTCCAGCTTATTTT	CAARDRGRSTTSPAYF	TRBV4(569.7)	TRBD(50)	TRBJ11(270)	productive	0.978614
Thymic T cells	Thy-rag2_RFP-3	Control	thymus	mosaic	186	6	0.000423579	TGTGCAGCTAGTCTGCAATACTCTGGTGCCGGTTCTCAGGCTTTCTTC	CAASLQYSGAGSQAFF	TRBV33(449)		TRBJ13(264)	productive	0.978614
Thymic T cells	Thy-rag2_RFP-3	Control	thymus	mosaic	187	6	0.000423579	TGTGCAGCGTATTACAGGGGCTCTGGTGCCGGTTCTCAGGCTTTCTTC	CAAYYRGSGAGSQAFF	TRBV3(1230)	TRBD(30)	TRBJ13(144)	productive	0.978614
Thymic T cells	Thy-rag2_RFP-3	Control	thymus	mosaic	188	6	0.000423579	TGCGCTTCAAGCATTGCCAGGAACACTGGTGCTTCTCAAGCTTTCTTT	CASSIARNTGASQAFF	TRBV51(798)		TRBJ15(254)	productive	0.978614
Thymic T cells	Thy-rag2_RFP-3	Control	thymus	mosaic	189	6	0.000423579	TGTGCTGCTAGAAGAACAGGGAGTGGCTATGGTCAGGCTTATTTC	CAARRTGSGYGQAYF	TRBV39(560)	TRBD(30)	TRBJ19(150)	productive	0.978614
Thymic T cells	Thy-rag2_RFP-3	Control	thymus	mosaic	190	6	0.000423579	TGTGCTGCCCGAGGGACAGGGGACAATGTCAATCCTGCATACTTT	CAARGTGDNVNPAYF	TRBV14(120)	TRBD(45)	TRBJ21(255)	productive	0.978614
Thymic T cells	Thy-rag2_RFP-3	Control	thymus	mosaic	191	6	0.000423579	TGTGCTGCCAGCAAACTCAACTCTGGTAGTTATCCAGCTTACTTC	CAASKLNSGSYPAYF	TRBV17(426)		TRBJ17(235)	productive	0.978614
Thymic T cells	Thy-rag2_RFP-3	Control	thymus	mosaic	192	6	0.000423579	TGTGCAGCGAGTATTAGGGGGAATAATCGTGACCCAGCATACTTT	CAASIRGNNRDPAYF	TRBV31(867),TRBV36(867)	TRBD(30)	TRBJ29(244)	productive	0.978614
Thymic T cells	Thy-rag2_RFP-3	Control	thymus	mosaic	193	6	0.000423579	TGTGCAGCATCCGGGACAGGAGACAATGTCAATCCTGCATACTTT	CAASGTGDNVNPAYF	TRBV6(863)	TRBD(50)	TRBJ21(219)	productive	0.978614
Thymic T cells	Thy-rag2_RFP-3	Control	thymus	mosaic	194	6	0.000423579	TGTGCAAAGCAGGATGCAGGAAATCAGTACGACCCAGCATACTTT	CAKQDAGNQYDPAYF	TRBV16(790)		TRBJ14(255)	productive	0.978614
Thymic T cells	Thy-rag2_RFP-3	Control	thymus	mosaic	195	6	0.000423579	TGCGCTTCAAGCTGGGACAGATCAACTACTTCTCCAGCTTATTTT	CASSWDRSTTSPAYF	TRBV51(933.7)	TRBD(30)	TRBJ11(270)	productive	0.978614
Thymic T cells	Thy-rag2_RFP-3	Control	thymus	mosaic	197	6	0.000423579	TGTGCTTCAAGTCGTGCAGTTGGAAGCAGCCAGGCTTTCTTT	CASSRAVGSSQAFF	TRBV50(1204)		TRBJ7(70)	productive	0.978614
Thymic T cells	Thy-rag2_RFP-3	Control	thymus	mosaic	198	6	0.000423579	TGTGCTGTCAGTAACAGGGGACAAACTCAACCTGCATACTTT	CAVSNRGQTQPAYF	TRBV44(365)	TRBD(30)	TRBJ25(250),TRBJ26(234)	productive	0.978614
Thymic T cells	Thy-rag2_RFP-3	Control	thymus	mosaic	199	6	0.000423579	TGTGCTGCTAGTTATCCCTCTGGTAGTTATCCAGCTTACTTC	CAASYPSGSYPAYF	TRBV4(403.7)		TRBJ17(265)	productive	0.978614
Thymic T cells	Thy-rag2_RFP-3	Control	thymus	mosaic	200	6	0.000423579	TGTGCTGCCCGAGGGACAAACAACTACGATCCAGCATACTTT	CAARGTNNYDPAYF	TRBV14(961)	TRBD(25)	TRBJ12(260)	productive	0.978614
Thymic T cells	Thy-rag2_RFP-3	Control	thymus	mosaic	201	6	0.000423579	TGTGCTGCCAGGGACAAAAACACTGCCAGTCCAGCAGTCTTT	CAARDKNTASPAVF	TRBV17(309)	TRBD(25)	TRBJ28(260)	productive	0.978614
Thymic T cells	Thy-rag2_RFP-3	Control	thymus	mosaic	202	6	0.000423579	TGTGCTGCCAGAACAGGGGGCGCAAACACGCAAGCATACTTC	CAARTGGANTQAYF	TRBV17(268)	TRBD(45)	TRBJ8(240)	productive	0.978614
Thymic T cells	Thy-rag2_RFP-3	Control	thymus	mosaic	203	6	0.000423579	TGTGCTGCGTATTCGACAACACAAACTCAACCTGCATACTTT	CAAYSTTQTQPAYF	TRBV28(888)		TRBJ25(260),TRBJ26(244)	productive	0.978614
Thymic T cells	Thy-rag2_RFP-3	Control	thymus	mosaic	204	6	0.000423579	TGTGCTGCGTATGACAGGAACAATGCCAATCCAGCAATCTTT	CAAYDRNNANPAIF	TRBV28(369)	TRBD(25)	TRBJ30(265)	productive	0.978614
Thymic T cells	Thy-rag2_RFP-3	Control	thymus	mosaic	205	6	0.000423579	TGTGCTGCGTATGACAACTCTGGTAGTTATCCAGCTTACTTC	CAAYDNSGSYPAYF	TRBV28(517.2)		TRBJ17(255)	productive	0.978614
Thymic T cells	Thy-rag2_RFP-3	Control	thymus	mosaic	206	6	0.000423579	TGTGCTGCGAGAGAAGGGACAGGGACTCAACCTGCATACTTT	CAAREGTGTQPAYF	TRBV29(890.7)	TRBD(45)	TRBJ25(230),TRBJ26(225)	productive	0.978614
Thymic T cells	Thy-rag2_RFP-3	Control	thymus	mosaic	207	6	0.000423579	TGTGCCGCATTTACAGGGGGCACTGTCAATCCTGCATACTTT	CAAFTGGTVNPAYF	TRBV21(962.3)	TRBD(45)	TRBJ21(235),TRBJ20(210)	productive	0.978614
Thymic T cells	Thy-rag2_RFP-3	Control	thymus	mosaic	208	6	0.000423579	TGTGCAGTGAGTGACAGTACACAATCTCAACCTGCATACTTT	CAVSDSTQSQPAYF	TRBV30(543.3),TRBV35(543.3)		TRBJ26(270),TRBJ25(254)	productive	0.978614
Thymic T cells	Thy-rag2_RFP-3	Control	thymus	mosaic	209	6	0.000423579	TGTGCAGCTAGTTGGGGGCTCAATGCCAATCCAGCAATCTTT	CAASWGLNANPAIF	TRBV45(634)	TRBD(30)	TRBJ30(250)	productive	0.978614
Thymic T cells	Thy-rag2_RFP-3	Control	thymus	mosaic	210	6	0.000423579	TGTGCAGCTAGTCGGGGATTTGGAAGCAGCCAGGCTTTCTTT	CAASRGFGSSQAFF	TRBV32(224),TRBV33(224),TRBV38(208)		TRBJ7(260)	productive	0.978614
Thymic T cells	Thy-rag2_RFP-3	Control	thymus	mosaic	211	6	0.000423579	TGTGCAGCCTGGACAGGGGGTAATGTCAATCCTGCATACTTT	CAAWTGGNVNPAYF	TRBV15(500)	TRBD(50)	TRBJ21(245)	productive	0.978614
Thymic T cells	Thy-rag2_RFP-3	Control	thymus	mosaic	212	6	0.000423579	TGTGCAGCAAGGACAGGGGCAGGTAGTTATCCATCTTACTTC	CAARTGAGSYPSYF	TRBV10(135),TRBV34(130)	TRBD(45)	TRBJ17(229)	productive	0.978614
Thymic T cells	Thy-rag2_RFP-3	Control	thymus	mosaic	213	6	0.000423579	TGCGCTTCAAGCATTGACTATCAGTACGACCCAGCATACTTT	CASSIDYQYDPAYF	TRBV51(169)		TRBJ14(252.3)	productive	0.978614
Thymic T cells	Thy-rag2_RFP-3	Control	thymus	mosaic	214	6	0.000423579	TGCGCTTCAAGCACAGGGAACTATGGCGATCCTGCATACTTT	CASSTGNYGDPAYF	TRBV51(475.3)	TRBD(25)	TRBJ31(167)	productive	0.978614
Thymic T cells	Thy-rag2_RFP-3	Control	thymus	mosaic	217	6	0.000423579	TGTGCTGCTAGTTTCGGGGGTGCCAATCCAGCAATCTTT	CAASFGGANPAIF	TRBV4(694)	TRBD(25)	TRBJ30(235)	productive	0.978614
Thymic T cells	Thy-rag2_RFP-3	Control	thymus	mosaic	218	6	0.000423579	TGTGCTGCTAGTTTGGGACAATCTCAACCTGCATACTTT	CAASLGQSQPAYF	TRBV40(127.3)		TRBJ26(250),TRBJ25(234)	productive	0.978614
Thymic T cells	Thy-rag2_RFP-3	Control	thymus	mosaic	219	6	0.000423579	TGTGCTGCCCGAGCTCAGGGGGACAGACCTGCATACTTT	CAARAQGDRPAYF	TRBV14(364)	TRBD(30)	TRBJ33(225)	productive	0.978614
Thymic T cells	Thy-rag2_RFP-3	Control	thymus	mosaic	220	6	0.000423579	TGTGCTGCCACAGGGGGCAATTTCAATCCTGCATACTTT	CAATGGNFNPAYF	TRBV47(809.5)	TRBD(35)	TRBJ22(234)	productive	0.978614
Thymic T cells	Thy-rag2_RFP-3	Control	thymus	mosaic	221	6	0.000423579	TGTGCTGCCAGGGACTCTGGTAGTTATCCAGCTTACTTC	CAARDSGSYPAYF	TRBV47(799)		TRBJ17(265)	productive	0.978614
Thymic T cells	Thy-rag2_RFP-3	Control	thymus	mosaic	222	6	0.000423579	TGTGCTGCCAGGGACAATAATCGTGACCCTGCATACTTT	CAARDNNRDPAYF	TRBV47(130)		TRBJ29(241.3)	productive	0.978614
Thymic T cells	Thy-rag2_RFP-3	Control	thymus	mosaic	223	6	0.000423579	TGTGCTGCGTATTTACAGGGGGCTCAACCTGCATACTTT	CAAYLQGAQPAYF	TRBV28(733)	TRBD(40)	TRBJ25(225),TRBJ26(225)	productive	0.978614
Thymic T cells	Thy-rag2_RFP-3	Control	thymus	mosaic	224	6	0.000423579	TGTGCTGCGTATACAAATCAGTACGACCCAGCATACTTT	CAAYTNQYDPAYF	TRBV28(374)		TRBJ14(255)	productive	0.978614
Thymic T cells	Thy-rag2_RFP-3	Control	thymus	mosaic	225	6	0.000423579	TGTGCTGCATATCCAAACATGGGAAGTGAAGCACACTTT	CAAYPNMGSEAHF	TRBV18(335)		TRBJ18(260)	productive	0.978614
Thymic T cells	Thy-rag2_RFP-3	Control	thymus	mosaic	226	6	0.000423579	TGTGCTGCATATCGGGAAACTACTTCTCCAGCTTATTTT	CAAYRETTSPAYF	TRBV18(835)	TRBD(25)	TRBJ11(210)	productive	0.978614
Thymic T cells	Thy-rag2_RFP-3	Control	thymus	mosaic	227	6	0.000423579	TGTGCCGCATTTCGCAACAATTTCAATCCTGCATACTTT	CAAFRNNFNPAYF	TRBV21(645)		TRBJ22(244),TRBJ21(228)	productive	0.978614
Thymic T cells	Thy-rag2_RFP-3	Control	thymus	mosaic	228	6	0.000423579	TGTGCAGCTTATGCAGGGGGATCTCAACCTGCATACTTT	CAAYAGGSQPAYF	TRBV1(375)	TRBD(35)	TRBJ26(235),TRBJ25(225)	productive	0.978614
Thymic T cells	Thy-rag2_RFP-3	Control	thymus	mosaic	229	6	0.000423579	TGTGCAGCTAGTTTAGGGGGCAACAGACCTGCATACTTT	CAASLGGNRPAYF	TRBV41(567.8),TRBV45(546.5)	TRBD(25)	TRBJ33(232.3)	productive	0.978614
Thymic T cells	Thy-rag2_RFP-3	Control	thymus	mosaic	230	6	0.000423579	TGTGCAGCTAGTTTAGGGACTGGCAACCCAGCATTCTTT	CAASLGTGNPAFF	TRBV41(180),TRBV45(180)		TRBJ24(245)	productive	0.978614
Thymic T cells	Thy-rag2_RFP-3	Control	thymus	mosaic	231	6	0.000423579	TGTGCAGCTAGTTACAACTATGGCGATCCTGCATACTTT	CAASYNYGDPAYF	TRBV45(914)		TRBJ31(148)	productive	0.978614
Thymic T cells	Thy-rag2_RFP-3	Control	thymus	mosaic	232	6	0.000423579	TGTGCAGCTAGGGACAACAATGCCAATCCAGCAATCTTT	CAARDNNANPAIF	TRBV32(656)		TRBJ30(201.7)	productive	0.978614
Thymic T cells	Thy-rag2_RFP-3	Control	thymus	mosaic	233	6	0.000423579	TGTGCAGCTAGACATAACACTGCCAGTCCAGCAGTCTTT	CAARHNTASPAVF	TRBV32(683)		TRBJ28(265)	productive	0.978614
Thymic T cells	Thy-rag2_RFP-3	Control	thymus	mosaic	234	6	0.000423579	TGTGCAGCCCGGACAGGGGATGCCAATCCAGCAATCTTT	CAARTGDANPAIF	TRBV15(772.3)	TRBD(45)	TRBJ30(115)	productive	0.978614
Thymic T cells	Thy-rag2_RFP-3	Control	thymus	mosaic	235	6	0.000423579	TGTGCAGCCAGAGACAGGGGAAGCAGCCAGGCTTTCTTT	CAARDRGSSQAFF	TRBV52(846)	TRBD(30)	TRBJ7(115)	productive	0.978614
Thymic T cells	Thy-rag2_RFP-3	Control	thymus	mosaic	236	6	0.000423579	TGTGCAGCGTATTACAGGGATGCCAATCCAGCAATCTTT	CAAYYRDANPAIF	TRBV3(592.2)	TRBD(25)	TRBJ30(240)	productive	0.978614
Thymic T cells	Thy-rag2_RFP-3	Control	thymus	mosaic	237	6	0.000423579	TGTGCAGCGAGTACAGGGGGCGGCAACCCAGCATTCTTT	CAASTGGGNPAFF	TRBV31(631.3),TRBV36(631.3)	TRBD(40)	TRBJ24(230)	productive	0.978614
Thymic T cells	Thy-rag2_RFP-3	Control	thymus	mosaic	238	6	0.000423579	TGTGCAGCATATTCCACCTCTGGCTTACAAGCTTACTTC	CAAYSTSGLQAYF	TRBV6(1154.3)		TRBJ2(130)	productive	0.978614
Thymic T cells	Thy-rag2_RFP-3	Control	thymus	mosaic	239	6	0.000423579	TGTGCAGCAAACAGGGGCGCTGGCAGTGTTGCATATTTC	CAANRGAGSVAYF	TRBV34(443)	TRBD(35)	TRBJ16(220)	productive	0.978614
Thymic T cells	Thy-rag2_RFP-3	Control	thymus	mosaic	241	6	0.000423579	TGCGCTTCAAGCGGACAAAATCGTGACCCTGCATACTTT	CASSGQNRDPAYF	TRBV51(444)	TRBD(25)	TRBJ29(229)	productive	0.978614
Thymic T cells	Thy-rag2_RFP-3	Control	thymus	mosaic	242	6	0.000423579	TGCGCTTCAAGCAGGGCCTCTGGCTTACAAGCTTACTTC	CASSRASGLQAYF	TRBV51(619)		TRBJ2(265)	productive	0.978614
Thymic T cells	Thy-rag2_RFP-3	Control	thymus	mosaic	243	6	0.000423579	TGCGCTTCAAGACAGGGTTATGCCAATCCAGCAATCTTT	CASRQGYANPAIF	TRBV51(154),TRBV50(138)	TRBD(30)	TRBJ30(240)	productive	0.978614
Thymic T cells	Thy-rag2_RFP-3	Control	thymus	mosaic	244	6	0.000423579	TGTGCTGCCAGGGGCAATGTCAATCCTGCATACTTT	CAARGNVNPAYF	TRBV47(957.3)		TRBJ21(154),TRBJ22(138)	productive	0.978614
Thymic T cells	Thy-rag2_RFP-3	Control	thymus	mosaic	245	6	0.000423579	TGTGCTGCATATGACAATGTCAATCCTGCATACTTT	CAAYDNVNPAYF	TRBV18(1182)		TRBJ21(80)	productive	0.978614
Thymic T cells	Thy-rag2_RFP-3	Control	thymus	mosaic	246	6	0.000423579	TGTGCTGCATATAACAACTACGATCCAGCATACTTT	CAAYNNYDPAYF	TRBV18(845)		TRBJ12(265)	productive	0.978614
Thymic T cells	Thy-rag2_RFP-3	Control	thymus	mosaic	247	6	0.000423579	TGTGCAGTGAGTGGACAGAACAGACCTGCATACTTT	CAVSGQNRPAYF	TRBV30(428.7),TRBV35(428.7)	TRBD(25)	TRBJ33(230)	productive	0.978614
Thymic T cells	Thy-rag2_RFP-3	Control	thymus	mosaic	248	6	0.000423579	TGTGCAGCTAGGGACAGGGAGTATCAAGCCTACTTT	CAARDREYQAYF	TRBV41(325.8),TRBV45(325.8)	TRBD(40)	TRBJ4(183)	productive	0.978614
Thymic T cells	Thy-rag2_RFP-3	Control	thymus	mosaic	249	6	0.000423579	TGTGCAGCTAGACAGGGAAACACGCAAGCATACTTC	CAARQGNTQAYF	TRBV37(327)	TRBD(30)	TRBJ8(235)	productive	0.978614
Thymic T cells	Thy-rag2_RFP-3	Control	thymus	mosaic	250	6	0.000423579	TGTGCAGCCTATGGGGATTTCAATCCTGCATACTTT	CAAYGDFNPAYF	TRBV15(315)		TRBJ22(224)	productive	0.978614
Thymic T cells	Thy-rag2_RFP-3	Control	thymus	mosaic	251	6	0.000423579	TGTGCAGCCAGTCCGGGAAGCAGCCAGGCTTTCTTT	CAASPGSSQAFF	TRBV52(327)		TRBJ7(245)	productive	0.978614
Thymic T cells	Thy-rag2_RFP-3	Control	thymus	mosaic	252	6	0.000423579	TGTGCTGCGAGAGAACAGACGCAAGCATACTTC	CAAREQTQAYF	TRBV29(135)		TRBJ8(215)	productive	0.978614
Thymic T cells	Thy-rag2_RFP-3	Control	thymus	mosaic	253	6	0.000423579	TGTGCCACAAGACAGGGTTATCAAGCCTACTTT	CATRQGYQAYF	TRBV49(651.8)	TRBD(30)	TRBJ4(184.8)	productive	0.978614
Thymic T cells	Thy-rag2_RFP-3	Control	thymus	mosaic	254	6	0.000423579	TGTGCAGCTAGACAGGGTTATCAAGCCTACTTT	CAARQGYQAYF	TRBV41(235),TRBV45(235)	TRBD(30)	TRBJ4(188)	productive	0.978614
Thymic T cells	Thy-rag2_RFP-3	Control	thymus	mosaic	255	6	0.000423579	TGTGCAGCCAGACAGGGGGATCAAGCCTACTTT	CAARQGDQAYF	TRBV52(812.3)	TRBD(40)	TRBJ4(178)	productive	0.978614
Thymic T cells	Thy-rag2_RFP-3	Control	thymus	mosaic	313	5	0.000352983	TGTGCAAAGCAGTGCCAGCAAAGGACAGGGTCTGGTGCCGGTTCTCAGGCTTTCTTC	CAKQCQQRTGSGAGSQAFF	TRBV16(384)	TRBD(40)	TRBJ13(259)	productive	0.978614
Thymic T cells	Thy-rag2_RFP-3	Control	thymus	mosaic	380	5	0.000352983	TGTGCTGCATATTCCGGACAGGGGGAAAACAATGTCAATCCTGCATACTTT	CAAYSGQGENNVNPAYF	TRBV20(966)	TRBD(50)	TRBJ21(80)	productive	0.978614
Thymic T cells	Thy-rag2_RFP-3	Control	thymus	mosaic	393	5	0.000352983	TGTGCTGTCAGAGGACAGGGGGCGACTGGTGCTTCTCAAGCTTTCTTT	CAVRGQGATGASQAFF	TRBV42(645)	TRBD(55)	TRBJ15(244)	productive	0.978614
Thymic T cells	Thy-rag2_RFP-3	Control	thymus	mosaic	394	5	0.000352983	TGTGCTGCCAGCAAAGCTCAGGGATCTGGTAGTTATCCAGCTTACTTC	CAASKAQGSGSYPAYF	TRBV17(313)	TRBD(25)	TRBJ17(260)	productive	0.978614
Thymic T cells	Thy-rag2_RFP-3	Control	thymus	mosaic	395	5	0.000352983	TGTGCAGCTAGTGGGACAGACTCTGGTGCCGGTTCTCAGGCTTTCTTC	CAASGTDSGAGSQAFF	TRBV24(110)	TRBD(30)	TRBJ13(253)	productive	0.978614
Thymic T cells	Thy-rag2_RFP-3	Control	thymus	mosaic	396	5	0.000352983	TGTGCAGCGTATTATGGGACAGGGTCCTCTGGCTTACAAGCTTACTTC	CAAYYGTGSSGLQAYF	TRBV3(178)	TRBD(45)	TRBJ2(255)	productive	0.978614
Thymic T cells	Thy-rag2_RFP-3	Control	thymus	mosaic	397	5	0.000352983	TGCGCTTCAAGCATTGGACAGGGGGCTGGCTATGGTCAGGCTTATTTC	CASSIGQGAGYGQAYF	TRBV51(174),TRBV50(158)	TRBD(45)	TRBJ19(255)	productive	0.978614
Thymic T cells	Thy-rag2_RFP-3	Control	thymus	mosaic	401	5	0.000352983	TGTGCTTCAAGTCGGGGGGGCTCTGGTAGTTATCCAGCTTACTTC	CASSRGGSGSYPAYF	TRBV50(963.8)	TRBD(25)	TRBJ17(202)	productive	0.978614
Thymic T cells	Thy-rag2_RFP-3	Control	thymus	mosaic	402	5	0.000352983	TGTGCTGTCAGTAAGGGGGAGAACAATCTCAGTCCTGCACACTTT	CAVSKGENNLSPAHF	TRBV44(225),TRBV46(215),TRBV43(199)		TRBJ23(260)	productive	0.978614
Thymic T cells	Thy-rag2_RFP-3	Control	thymus	mosaic	403	5	0.000352983	TGTGCTGCTAGTATCGCAGGGAACAATCTCAGTCCTGCACACTTT	CAASIAGNNLSPAHF	TRBV27(129)	TRBD(25)	TRBJ23(260)	productive	0.978614
Thymic T cells	Thy-rag2_RFP-3	Control	thymus	mosaic	404	5	0.000352983	TGTGCTGCTAGTATCAGGGGGGGTGCCGGTTCTCAGGCTTTCTTC	CAASIRGGAGSQAFF	TRBV27(348)	TRBD(25)	TRBJ13(244)	productive	0.978614
Thymic T cells	Thy-rag2_RFP-3	Control	thymus	mosaic	405	5	0.000352983	TGTGCTGCTAGTATCAGGGAAGGTGCCGGTTCTCAGGCTTTCTTC	CAASIREGAGSQAFF	TRBV27(819.6)		TRBJ13(244)	productive	0.978614
Thymic T cells	Thy-rag2_RFP-3	Control	thymus	mosaic	406	5	0.000352983	TGTGCTGCCAGCGACAGGGGGCGGGATGCCAATCCAGCAATCTTT	CAASDRGRDANPAIF	TRBV17(1088.6)	TRBD(50)	TRBJ30(145)	productive	0.978614
Thymic T cells	Thy-rag2_RFP-3	Control	thymus	mosaic	407	5	0.000352983	TGTGCTGCCAGCAAACAAAACACTGGTGCTTCTCAAGCTTTCTTT	CAASKQNTGASQAFF	TRBV17(164)		TRBJ15(254)	productive	0.978614
Thymic T cells	Thy-rag2_RFP-3	Control	thymus	mosaic	408	5	0.000352983	TGTGCTGCCAGACAGAACTCTGGTGCCGGTTCTCAGGCTTTCTTC	CAARQNSGAGSQAFF	TRBV47(806)		TRBJ13(269)	productive	0.978614
Thymic T cells	Thy-rag2_RFP-3	Control	thymus	mosaic	409	5	0.000352983	TGTGCCACAAGCAACAAAATCTGGTGCCGGTTCTCGGCTTTCTTC	CATSNKIWCRFSAFF	TRBV49(1091.8)		TRBJ13(233)	productive	0.978614
Thymic T cells	Thy-rag2_RFP-3	Control	thymus	mosaic	410	5	0.000352983	TGTGCAGTGAGTGCAGGCTCTGGTGCCGGTTCTCAGGCTTTCTTC	CAVSAGSGAGSQAFF	TRBV30(200),TRBV35(200)		TRBJ13(264)	productive	0.978614
Thymic T cells	Thy-rag2_RFP-3	Control	thymus	mosaic	411	5	0.000352983	TGTGCAGCTTCTTGGACAAGCTCTGGTAGTTATCCAGCTTACTTC	CAASWTSSGSYPAYF	TRBV26(160)	TRBD(25)	TRBJ17(275)	productive	0.978614
Thymic T cells	Thy-rag2_RFP-3	Control	thymus	mosaic	412	5	0.000352983	TGTGCAGCTTCTTATGGGACAGGGGACAACAGACCTGCATACTTT	CAASYGTGDNRPAYF	TRBV26(1015)	TRBD(45)	TRBJ33(240)	productive	0.978614
Thymic T cells	Thy-rag2_RFP-3	Control	thymus	mosaic	413	5	0.000352983	TGTGCAGCTAGTTTTCCAGGCTCTGGTAGTTATCCAGCTTACTTC	CAASFPGSGSYPAYF	TRBV41(345),TRBV45(345)		TRBJ17(266.8)	productive	0.978614
Thymic T cells	Thy-rag2_RFP-3	Control	thymus	mosaic	414	5	0.000352983	TGTGCAGCTAGTTTGACAAACTTTGGAAGCAGCCAGGCTTTCTTT	CAASLTNFGSSQAFF	TRBV41(763.8),TRBV45(731.8)		TRBJ7(265)	productive	0.978614
Thymic T cells	Thy-rag2_RFP-3	Control	thymus	mosaic	415	5	0.000352983	TGTGCAGCTAGTTTAACAGGGAACTATGGCGATCCTGCATACTTT	CAASLTGNYGDPAYF	TRBV41(764),TRBV45(732)	TRBD(30)	TRBJ31(212)	productive	0.978614
Thymic T cells	Thy-rag2_RFP-3	Control	thymus	mosaic	416	5	0.000352983	TGTGCAGCTAGTGCCCAGGGTAATAATCGTGAGCCTGCATACTTT	CAASAQGNNREPAYF	TRBV24(830)	TRBD(25)	TRBJ29(249),TRBJ27(217)	productive	0.978614
Thymic T cells	Thy-rag2_RFP-3	Control	thymus	mosaic	417	5	0.000352983	TGTGCAGCTAGTGCAGACTCTGGTGCCGGTTCTCAGGCTTTCTTC	CAASADSGAGSQAFF	TRBV24(115)		TRBJ13(256.2)	productive	0.978614
Thymic T cells	Thy-rag2_RFP-3	Control	thymus	mosaic	418	5	0.000352983	TGTGCAGCTAGTACAGGGGATACACAATCTCAACCTGCATACTTT	CAASTGDTQSQPAYF	TRBV45(935)	TRBD(35)	TRBJ26(265),TRBJ25(249)	productive	0.978614
Thymic T cells	Thy-rag2_RFP-3	Control	thymus	mosaic	419	5	0.000352983	TGTGCAGCTAGGGACAGGGATAACACTGCCAGTCCAGCAGTCTTT	CAARDRDNTASPAVF	TRBV37(483.4)	TRBD(40)	TRBJ28(100)	productive	0.978614
Thymic T cells	Thy-rag2_RFP-3	Control	thymus	mosaic	420	5	0.000352983	TGTGCAGCCTGGGACAACTCTGGTGCCGGTTCTCAGGCTTTCTTC	CAAWDNSGAGSQAFF	TRBV15(598)	TRBD(30)	TRBJ13(258)	productive	0.978614
Thymic T cells	Thy-rag2_RFP-3	Control	thymus	mosaic	421	5	0.000352983	TGTGCAGCCAGTCCACAGGGCTTTGGAAGCAGCCAGGCTTTCTTT	CAASPQGFGSSQAFF	TRBV52(623)		TRBJ7(270)	productive	0.978614
Thymic T cells	Thy-rag2_RFP-3	Control	thymus	mosaic	422	5	0.000352983	TGTGCAGCGAGTATGATACAGGACAATGCCAATCCAGCAATCTTT	CAASMIQDNANPAIF	TRBV31(354),TRBV36(354)	TRBD(25)	TRBJ30(255)	productive	0.978614
Thymic T cells	Thy-rag2_RFP-3	Control	thymus	mosaic	423	5	0.000352983	TGTGCAAAGCAGGACAGGGACTCTGGTAGTTATCCAGCTTACTTC	CAKQDRDSGSYPAYF	TRBV16(180)	TRBD(25)	TRBJ17(265)	productive	0.978614
Thymic T cells	Thy-rag2_RFP-3	Control	thymus	mosaic	424	5	0.000352983	TGCGCTTCAAGCCGACAGGCCACTGGTGCTTCTCAAGCTTTCTTT	CASSRQATGASQAFF	TRBV51(834)	TRBD(30)	TRBJ15(144)	productive	0.978614
Thymic T cells	Thy-rag2_RFP-3	Control	thymus	mosaic	425	5	0.000352983	TGCGCTTCAAGCATTGCAGGATATCAGTACGACCCAGCATACTTT	CASSIAGYQYDPAYF	TRBV51(619)		TRBJ14(160)	productive	0.978614
Thymic T cells	Thy-rag2_RFP-3	Control	thymus	mosaic	426	5	0.000352983	TGCGCTTCAAGCATTGGACAGAACAATGCCAATCCAGCAATCTTT	CASSIGQNNANPAIF	TRBV51(387)		TRBJ30(265)	productive	0.978614
Thymic T cells	Thy-rag2_RFP-3	Control	thymus	mosaic	427	5	0.000352983	TGCGCTTCAAGCATTGACAGTACCTCTGGTTATCCTGCATACTTT	CASSIDSTSGYPAYF	TRBV51(644)		TRBJ20(270)	productive	0.978614
Thymic T cells	Thy-rag2_RFP-3	Control	thymus	mosaic	429	5	0.000352983	TGTGCTTCAAGTCAGGGTACACAATCTCAACCTGCATACTTT	CASSQGTQSQPAYF	TRBV50(507)		TRBJ26(131)	productive	0.978614
Thymic T cells	Thy-rag2_RFP-3	Control	thymus	mosaic	431	5	0.000352983	TGTGCTGTCAGTGACAGGGGTGGTGCTTCTCAAGCTTTCTTT	CAVSDRGGASQAFF	TRBV46(289),TRBV43(273)	TRBD(40)	TRBJ15(234)	productive	0.978614
Thymic T cells	Thy-rag2_RFP-3	Control	thymus	mosaic	432	5	0.000352983	TGTGCTGTCAGTATGGGGGGGCGCGATTATCAAGCCTACTTT	CAVSMGGRDYQAYF	TRBV46(986.6)	TRBD(30)	TRBJ4(193)	productive	0.978614
Thymic T cells	Thy-rag2_RFP-3	Control	thymus	mosaic	433	5	0.000352983	TGTGCTGTCAGGGACAGCTTTGGAAGCAGCCAGGCTTTCTTT	CAVRDSFGSSQAFF	TRBV46(789)		TRBJ7(95)	productive	0.978614
Thymic T cells	Thy-rag2_RFP-3	Control	thymus	mosaic	434	5	0.000352983	TGTGCTGTCAGGGACAGCTCTGGTAGTTATCCAGCTTACTTC	CAVRDSSGSYPAYF	TRBV44(360)		TRBJ17(136)	productive	0.978614
Thymic T cells	Thy-rag2_RFP-3	Control	thymus	mosaic	435	5	0.000352983	TGTGCTGTCAGAACAGGGAACACTCTCAGTCCTGCACACTTT	CAVRTGNTLSPAHF	TRBV44(710)	TRBD(30)	TRBJ23(244)	productive	0.978614
Thymic T cells	Thy-rag2_RFP-3	Control	thymus	mosaic	436	5	0.000352983	TGTGCTGTCAAAGGACACTCTGGTAGTTATCCAGCTTACTTC	CAVKGHSGSYPAYF	TRBV46(922.6)	TRBD(25)	TRBJ17(265)	productive	0.978614
Thymic T cells	Thy-rag2_RFP-3	Control	thymus	mosaic	437	5	0.000352983	TGTGCTGCTAGTTTTAGGACACAAACTCAACCTGCATACTTT	CAASFRTQTQPAYF	TRBV4(501.8)		TRBJ25(225),TRBJ26(209)	productive	0.978614
Thymic T cells	Thy-rag2_RFP-3	Control	thymus	mosaic	438	5	0.000352983	TGTGCTGCTAGTTTCGGGGGGCCTACTTCTCCAGCTTATTTT	CAASFGGPTSPAYF	TRBV4(557.6)	TRBD(30)	TRBJ11(240)	productive	0.978614
Thymic T cells	Thy-rag2_RFP-3	Control	thymus	mosaic	439	5	0.000352983	TGTGCTGCTAGTATCCGGGGCACTGGCAACCCAGCATTCTTT	CAASIRGTGNPAFF	TRBV4(95)	TRBD(25)	TRBJ24(250)	productive	0.978614
Thymic T cells	Thy-rag2_RFP-3	Control	thymus	mosaic	440	5	0.000352983	TGTGCTGCTAGTATCAGGGACAATGTCAATCCTGCATACTTT	CAASIRDNVNPAYF	TRBV27(985.6)		TRBJ21(255)	productive	0.978614
Thymic T cells	Thy-rag2_RFP-3	Control	thymus	mosaic	441	5	0.000352983	TGTGCTGCTAGGGACAGTACCTCTGGTTATCCTGCATACTTT	CAARDSTSGYPAYF	TRBV40(396.8)	TRBD(25)	TRBJ20(270)	productive	0.978614
Thymic T cells	Thy-rag2_RFP-3	Control	thymus	mosaic	442	5	0.000352983	TGTGCTGCTAGACAGGGGGAGCTCAACACGCAAGCATACTTC	CAARQGELNTQAYF	TRBV4(520)	TRBD(35)	TRBJ8(239)	productive	0.978614
Thymic T cells	Thy-rag2_RFP-3	Control	thymus	mosaic	443	5	0.000352983	TGTGCTGCTAGAAGATCTACACAATCTCAACCTGCATACTTT	CAARRSTQSQPAYF	TRBV39(245)		TRBJ26(265),TRBJ25(249)	productive	0.978614
Thymic T cells	Thy-rag2_RFP-3	Control	thymus	mosaic	444	5	0.000352983	TGTGCTGCCAGTATACAAAACAATCTCAGTCCTGCACACTTT	CAASIQNNLSPAHF	TRBV47(777)		TRBJ23(260)	productive	0.978614
Thymic T cells	Thy-rag2_RFP-3	Control	thymus	mosaic	445	5	0.000352983	TGTGCTGCCAGCCGGGACAGGGGTAATTATCAAGCCTACTTT	CAASRDRGNYQAYF	TRBV17(352)	TRBD(55)	TRBJ4(198)	productive	0.978614
Thymic T cells	Thy-rag2_RFP-3	Control	thymus	mosaic	446	5	0.000352983	TGTGCTGCCAGCGGACAGAACACTGCCAGTCCAGCAGTCTTT	CAASGQNTASPAVF	TRBV17(154)	TRBD(30)	TRBJ28(260)	productive	0.978614
Thymic T cells	Thy-rag2_RFP-3	Control	thymus	mosaic	447	5	0.000352983	TGTGCTGCCAGCATCAGGGACTCAAACACGCAAGCATACTTC	CAASIRDSNTQAYF	TRBV17(363)	TRBD(25)	TRBJ8(250)	productive	0.978614
Thymic T cells	Thy-rag2_RFP-3	Control	thymus	mosaic	448	5	0.000352983	TGTGCTGCCAGCAAAGTCTTTGGAAGCAGCCAGGCTTTCTTT	CAASKVFGSSQAFF	TRBV17(560)		TRBJ7(255)	productive	0.978614
Thymic T cells	Thy-rag2_RFP-3	Control	thymus	mosaic	449	5	0.000352983	TGTGCTGCGTATTATGGGGACTCTGGCTTACAAGCTTACTTC	CAAYYGDSGLQAYF	TRBV28(1094.8)		TRBJ2(114)	productive	0.978614
Thymic T cells	Thy-rag2_RFP-3	Control	thymus	mosaic	450	5	0.000352983	TGTGCTGCGTATTACAGTACACAATCTCAACCTGCATACTTT	CAAYYSTQSQPAYF	TRBV28(1184)		TRBJ26(81)	productive	0.978614
Thymic T cells	Thy-rag2_RFP-3	Control	thymus	mosaic	451	5	0.000352983	TGTGCTGCGTACCGGGATACCTCTGGTTATCCTGCATACTTT	CAAYRDTSGYPAYF	TRBV28(1143)	TRBD(30)	TRBJ20(125)	productive	0.978614
Thymic T cells	Thy-rag2_RFP-3	Control	thymus	mosaic	452	5	0.000352983	TGTGCTGCGAGACAGGGGGCTGGTAGTTATCCAGCTTACTTC	CAARQGAGSYPAYF	TRBV29(727)	TRBD(35)	TRBJ17(255)	productive	0.978614
Thymic T cells	Thy-rag2_RFP-3	Control	thymus	mosaic	453	5	0.000352983	TGTGCTGCATCTGACAGGGGGGACTACGATCCAGCATACTTT	CAASDRGDYDPAYF	TRBV20(616.8)	TRBD(45)	TRBJ12(205)	productive	0.978614
Thymic T cells	Thy-rag2_RFP-3	Control	thymus	mosaic	454	5	0.000352983	TGTGCTGCATATTTACAAAACTCTGGCTTACAAGCTTACTTC	CAAYLQNSGLQAYF	TRBV20(355)		TRBJ2(246.8)	productive	0.978614
Thymic T cells	Thy-rag2_RFP-3	Control	thymus	mosaic	455	5	0.000352983	TGTGCCGCATTTTACTCGACAGATCTCAGTCCTGCACACTTT	CAAFYSTDLSPAHF	TRBV21(415)	TRBD(25)	TRBJ23(240)	productive	0.978614
Thymic T cells	Thy-rag2_RFP-3	Control	thymus	mosaic	456	5	0.000352983	TGTGCAGTGAGTGCAGGTAATCAGTTCAGTTCTGCATACTTT	CAVSAGNQFSSAYF	TRBV30(335),TRBV35(335)		TRBJ10(265)	productive	0.978614
Thymic T cells	Thy-rag2_RFP-3	Control	thymus	mosaic	457	5	0.000352983	TGTGCAGTGAGTGCAGGGGGCTATGGCGATCCTGCATACTTT	CAVSAGGYGDPAYF	TRBV30(674),TRBV35(674)		TRBJ31(202)	productive	0.978614
Thymic T cells	Thy-rag2_RFP-3	Control	thymus	mosaic	458	5	0.000352983	TGTGCAGCTTCTTATGACAGGGTTAACACGCAAGCATACTTC	CAASYDRVNTQAYF	TRBV26(600)	TRBD(30)	TRBJ8(220)	productive	0.978614
Thymic T cells	Thy-rag2_RFP-3	Control	thymus	mosaic	459	5	0.000352983	TGTGCAGCTTCTTATAGCTCTGGTAGTTATCCAGCTTACTTC	CAASYSSGSYPAYF	TRBV26(1061.8)		TRBJ17(275)	productive	0.978614
Thymic T cells	Thy-rag2_RFP-3	Control	thymus	mosaic	460	5	0.000352983	TGTGCAGCTTGGGACAGTACCTCTGGTTATCCTGCATACTTT	CAAWDSTSGYPAYF	TRBV26(1095)	TRBD(30)	TRBJ20(175)	productive	0.978614
Thymic T cells	Thy-rag2_RFP-3	Control	thymus	mosaic	461	5	0.000352983	TGTGCAGCTACAGGGGGTGGTGCCGGTTCTCAGGCTTTCTTC	CAATGGGAGSQAFF	TRBV41(427),TRBV45(411)	TRBD(35)	TRBJ13(249)	productive	0.978614
Thymic T cells	Thy-rag2_RFP-3	Control	thymus	mosaic	462	5	0.000352983	TGTGCAGCTAGTCTGGGACATGGTGCTTCTCAAGCTTTCTTT	CAASLGHGASQAFF	TRBV33(847),TRBV32(751)	TRBD(25)	TRBJ15(234)	productive	0.978614
Thymic T cells	Thy-rag2_RFP-3	Control	thymus	mosaic	463	5	0.000352983	TGTGCAGCTAGTCGACAGTCCTCAAACACGCAAGCATACTTC	CAASRQSSNTQAYF	TRBV37(630)	TRBD(25)	TRBJ8(250)	productive	0.978614
Thymic T cells	Thy-rag2_RFP-3	Control	thymus	mosaic	464	5	0.000352983	TGTGCAGCTAGTCAGGGGGCTGGTGCTTCTCAAGCTTTCTTT	CAASQGAGASQAFF	TRBV33(755),TRBV32(659)	TRBD(30)	TRBJ15(239)	productive	0.978614
Thymic T cells	Thy-rag2_RFP-3	Control	thymus	mosaic	465	5	0.000352983	TGTGCAGCTAGGTACAGGGACAATCTCAGTCCTGCACACTTT	CAARYRDNLSPAHF	TRBV32(125),TRBV33(125),TRBV38(125),TRBV3(110),TRBV7(110)	TRBD(30)	TRBJ23(255)	productive	0.978614
Thymic T cells	Thy-rag2_RFP-3	Control	thymus	mosaic	466	5	0.000352983	TGTGCAGCTAGGGACAGCACTGGTGCTTCTCAAGCTTTCTTT	CAARDSTGASQAFF	TRBV32(533.8)	TRBD(30)	TRBJ15(249)	productive	0.978614
Thymic T cells	Thy-rag2_RFP-3	Control	thymus	mosaic	467	5	0.000352983	TGTGCAGCTAGGGACAGAACCTCTGGTTATCCTGCATACTTT	CAARDRTSGYPAYF	TRBV24(715)	TRBD(30)	TRBJ20(260)	productive	0.978614
Thymic T cells	Thy-rag2_RFP-3	Control	thymus	mosaic	468	5	0.000352983	TGTGCAGCCTATTCGCACAGCTCAAACACGCAAGCATACTTC	CAAYSHSSNTQAYF	TRBV15(1181)		TRBJ8(260)	productive	0.978614
Thymic T cells	Thy-rag2_RFP-3	Control	thymus	mosaic	469	5	0.000352983	TGTGCAGCCTATTACAGCTCTGGTAGTTATCCAGCTTACTTC	CAAYYSSGSYPAYF	TRBV15(207)		TRBJ17(275)	productive	0.978614
Thymic T cells	Thy-rag2_RFP-3	Control	thymus	mosaic	470	5	0.000352983	TGTGCAGCCTACCGGGACAGTGGTGCTTCTCAAGCTTTCTTT	CAAYRDSGASQAFF	TRBV15(1210)	TRBD(25)	TRBJ15(228)	productive	0.978614
Thymic T cells	Thy-rag2_RFP-3	Control	thymus	mosaic	471	5	0.000352983	TGTGCAGCCAGTCCGGGAAGCAATGCTGATCGAGCATACTTT	CAASPGSNADRAYF	TRBV52(799.6)		TRBJ3(255)	productive	0.978614
Thymic T cells	Thy-rag2_RFP-3	Control	thymus	mosaic	472	5	0.000352983	TGTGCAGCGGGACAGGGGGCGCGAAGCAGCCAGGCTTTCTTT	CAAGQGARSSQAFF	TRBV3(159)	TRBD(55)	TRBJ7(240)	productive	0.978614
Thymic T cells	Thy-rag2_RFP-3	Control	thymus	mosaic	473	5	0.000352983	TGTGCAGCATCCGGGACAGGGATGGGAAGTGAAGCACACTTT	CAASGTGMGSEAHF	TRBV6(384)	TRBD(55)	TRBJ18(245)	productive	0.978614
Thymic T cells	Thy-rag2_RFP-3	Control	thymus	mosaic	474	5	0.000352983	TGTGCAGCATATTGGGAATCAACTACTTCTCCAGCTTATTTT	CAAYWESTTSPAYF	TRBV6(489)		TRBJ11(265)	productive	0.978614
Thymic T cells	Thy-rag2_RFP-3	Control	thymus	mosaic	475	5	0.000352983	TGTGCAGCAACAGGGAACACTGGTGCTTCTCAAGCTTTCTTT	CAATGNTGASQAFF	TRBV6(379)		TRBJ15(256)	productive	0.978614
Thymic T cells	Thy-rag2_RFP-3	Control	thymus	mosaic	476	5	0.000352983	TGTGCAGCAAGTGACAGGATCAATGCCAATCCAGCAATCTTT	CAASDRINANPAIF	TRBV34(395.8)		TRBJ30(250)	productive	0.978614
Thymic T cells	Thy-rag2_RFP-3	Control	thymus	mosaic	477	5	0.000352983	TGTGCAGCAAGGGACAGATCAACTACTTCTCCAGCTTATTTT	CAARDRSTTSPAYF	TRBV34(504.8)	TRBD(30)	TRBJ11(170)	productive	0.978614
Thymic T cells	Thy-rag2_RFP-3	Control	thymus	mosaic	478	5	0.000352983	TGTGCAAAGCAGGATGCAAACAATCTCAGTCCTGCACACTTT	CAKQDANNLSPAHF	TRBV16(425)		TRBJ23(260)	productive	0.978614
Thymic T cells	Thy-rag2_RFP-3	Control	thymus	mosaic	479	5	0.000352983	TGCGCTTCAAGCATTGGGACAGGGTACGACCCAGCATACTTT	CASSIGTGYDPAYF	TRBV51(284)	TRBD(35)	TRBJ14(235)	productive	0.978614
Thymic T cells	Thy-rag2_RFP-3	Control	thymus	mosaic	480	5	0.000352983	TGCGCTTCAAGCATTGACAGCTCAAACACGCAAGCATACTTC	CASSIDSSNTQAYF	TRBV51(85)		TRBJ8(260)	productive	0.978614
Thymic T cells	Thy-rag2_RFP-3	Control	thymus	mosaic	481	5	0.000352983	TGCGCAGCATCTAGCCAAACCTCTGGTTATCCTGCATACTTT	CAASSQTSGYPAYF	TRBV13(512)		TRBJ20(165)	productive	0.978614
Thymic T cells	Thy-rag2_RFP-3	Control	thymus	mosaic	488	5	0.000352983	TGTGCTGTCAGTACAGACTCTGGTTATCCTGCATACTTT	CAVSTDSGYPAYF	TRBV43(326.3)		TRBJ20(250)	productive	0.978614
Thymic T cells	Thy-rag2_RFP-3	Control	thymus	mosaic	489	5	0.000352983	TGTGCTGTCAGGGACAGGGATGCCAATCCAGCAATCTTT	CAVRDRDANPAIF	TRBV42(606.8)	TRBD(40)	TRBJ30(236.8)	productive	0.978614
Thymic T cells	Thy-rag2_RFP-3	Control	thymus	mosaic	490	5	0.000352983	TGTGCTGTCAGACAGGGGGCAAACACGCAAGCATACTTC	CAVRQGANTQAYF	TRBV43(259),TRBV46(259),TRBV44(243)	TRBD(40)	TRBJ8(240)	productive	0.978614
Thymic T cells	Thy-rag2_RFP-3	Control	thymus	mosaic	491	5	0.000352983	TGTGCTGCTGACAGGGGGCATGCCAATCCAGCAATCTTT	CAADRGHANPAIF	TRBV40(329)	TRBD(50)	TRBJ30(240)	productive	0.978614
Thymic T cells	Thy-rag2_RFP-3	Control	thymus	mosaic	492	5	0.000352983	TGTGCTGCTAGTTTCAACTCAAACACGCAAGCATACTTC	CAASFNSNTQAYF	TRBV4(820)		TRBJ8(170)	productive	0.978614
Thymic T cells	Thy-rag2_RFP-3	Control	thymus	mosaic	493	5	0.000352983	TGTGCTGCTAGTTTAACAGGAACTCAACCTGCATACTTT	CAASLTGTQPAYF	TRBV40(190)	TRBD(25)	TRBJ25(235),TRBJ26(225)	productive	0.978614
Thymic T cells	Thy-rag2_RFP-3	Control	thymus	mosaic	494	5	0.000352983	TGTGCTGCTAGGGACACTGGTGCTTCTCAAGCTTTCTTT	CAARDTGASQAFF	TRBV39(515)		TRBJ15(254)	productive	0.978614
Thymic T cells	Thy-rag2_RFP-3	Control	thymus	mosaic	495	5	0.000352983	TGTGCTGCTAGGACAGGGATGGGAAGTGAAGCACACTTT	CAARTGMGSEAHF	TRBV4(1187.6)	TRBD(35)	TRBJ18(245)	productive	0.978614
Thymic T cells	Thy-rag2_RFP-3	Control	thymus	mosaic	496	5	0.000352983	TGTGCTGCTAGACATAATAATCGTGACCCTGCATACTTT	CAARHNNRDPAYF	TRBV4(730)		TRBJ29(249),TRBJ27(217)	productive	0.978614
Thymic T cells	Thy-rag2_RFP-3	Control	thymus	mosaic	497	5	0.000352983	TGTGCTGCCAGTACAGCAACTACTTCTCCAGCTTATTTT	CAASTATTSPAYF	TRBV47(802)		TRBJ11(255)	productive	0.978614
Thymic T cells	Thy-rag2_RFP-3	Control	thymus	mosaic	498	5	0.000352983	TGTGCTGCCAGCAAGGGGGCTACTTCTCCAGCTTATTTT	CAASKGATSPAYF	TRBV17(174)	TRBD(25)	TRBJ11(240)	productive	0.978614
Thymic T cells	Thy-rag2_RFP-3	Control	thymus	mosaic	499	5	0.000352983	TGTGCTGCCAGCAAGACAACAAACACGCAAGCATACTTC	CAASKTTNTQAYF	TRBV17(541)		TRBJ8(240)	productive	0.978614
Thymic T cells	Thy-rag2_RFP-3	Control	thymus	mosaic	500	5	0.000352983	TGTGCTGCCAGCAAAGCAGGGAATTATCAAGCCTACTTT	CAASKAGNYQAYF	TRBV17(600.4)		TRBJ4(171.6)	productive	0.978614
Thymic T cells	Thy-rag2_RFP-3	Control	thymus	mosaic	501	5	0.000352983	TGTGCTGCCAGCAAAAACTATGGCGATCCTGCATACTTT	CAASKNYGDPAYF	TRBV17(332)		TRBJ31(212)	productive	0.978614
Thymic T cells	Thy-rag2_RFP-3	Control	thymus	mosaic	502	5	0.000352983	TGTGCTGCCAGGGACAGTGGTGCTTCTCAAGCTTTCTTT	CAARDSGASQAFF	TRBV17(516)		TRBJ15(238)	productive	0.978614
Thymic T cells	Thy-rag2_RFP-3	Control	thymus	mosaic	503	5	0.000352983	TGTGCTGCGTATTGGGGAAACAACAGACCTGCATACTTT	CAAYWGNNRPAYF	TRBV28(1089.8)		TRBJ33(145)	productive	0.978614
Thymic T cells	Thy-rag2_RFP-3	Control	thymus	mosaic	504	5	0.000352983	TGTGCTGCGTATTATACAACAAACACGCAAGCATACTTC	CAAYYTTNTQAYF	TRBV28(973)		TRBJ8(240)	productive	0.978614
Thymic T cells	Thy-rag2_RFP-3	Control	thymus	mosaic	505	5	0.000352983	TGTGCTGCGTACAACTCTGGTAGTTATCCAGCTTACTTC	CAAYNSGSYPAYF	TRBV28(365.8)		TRBJ17(265)	productive	0.978614
Thymic T cells	Thy-rag2_RFP-3	Control	thymus	mosaic	506	5	0.000352983	TGTGCTGCGAGACAGAACAACTACGATCCAGCATACTTT	CAARQNNYDPAYF	TRBV28(354)	TRBD(25)	TRBJ12(260)	productive	0.978614
Thymic T cells	Thy-rag2_RFP-3	Control	thymus	mosaic	507	5	0.000352983	TGTGCTGCGAGAGAAACACAAACTCAACCTGCATACTTT	CAARETQTQPAYF	TRBV29(390)		TRBJ25(260),TRBJ26(244)	productive	0.978614
Thymic T cells	Thy-rag2_RFP-3	Control	thymus	mosaic	508	5	0.000352983	TGTGCTGCATATTACAGGAACAACAGACCTGCATACTTT	CAAYYRNNRPAYF	TRBV20(825)		TRBJ33(245)	productive	0.978614
Thymic T cells	Thy-rag2_RFP-3	Control	thymus	mosaic	509	5	0.000352983	TGTGCTGCACAGGGGGCTGGTAGTTATCCAGCTTACTTC	CAAQGAGSYPAYF	TRBV18(499)	TRBD(35)	TRBJ17(255)	productive	0.978614
Thymic T cells	Thy-rag2_RFP-3	Control	thymus	mosaic	510	5	0.000352983	TGTGCTGCAAGACAGGGGAATGTCAATCCTGCATACTTT	CAARQGNVNPAYF	TRBV48(1038)	TRBD(35)	TRBJ21(245)	productive	0.978614
Thymic T cells	Thy-rag2_RFP-3	Control	thymus	mosaic	511	5	0.000352983	TGTGCCGCATTTTGGGACAATGCCAATCCAGCAATCTTT	CAAFWDNANPAIF	TRBV21(390)		TRBJ30(255)	productive	0.978614
Thymic T cells	Thy-rag2_RFP-3	Control	thymus	mosaic	512	5	0.000352983	TGTGCCGCAACAGGGGGCTATGGCGATCCTGCATACTTT	CAATGGYGDPAYF	TRBV21(287.2)	TRBD(40)	TRBJ31(202)	productive	0.978614
Thymic T cells	Thy-rag2_RFP-3	Control	thymus	mosaic	513	5	0.000352983	TGTGCCACAAGCATCAACTCTGGTTATCCTGCATACTTT	CATSINSGYPAYF	TRBV49(425)		TRBJ20(250)	productive	0.978614
Thymic T cells	Thy-rag2_RFP-3	Control	thymus	mosaic	515	5	0.000352983	TGTGCAGCTTCTTGGGTTGGAAGCAGCCAGGCTTTCTTT	CAASWVGSSQAFF	TRBV26(555)		TRBJ7(180)	productive	0.978614
Thymic T cells	Thy-rag2_RFP-3	Control	thymus	mosaic	516	5	0.000352983	TGTGCAGCTAGTTTAGGCGATCTCAGTCCTGCACACTTT	CAASLGDLSPAHF	TRBV41(370),TRBV45(370)		TRBJ23(240)	productive	0.978614
Thymic T cells	Thy-rag2_RFP-3	Control	thymus	mosaic	517	5	0.000352983	TGTGCAGCTAGTTTAACAGACAATTATCAAGCCTACTTT	CAASLTDNYQAYF	TRBV41(903.8),TRBV45(887.8)		TRBJ4(125)	productive	0.978614
Thymic T cells	Thy-rag2_RFP-3	Control	thymus	mosaic	518	5	0.000352983	TGTGCAGCTAGTCCAGGGAATGGCGATCCTGCATACTTT	CAASPGNGDPAYF	TRBV33(942),TRBV32(830)	TRBD(25)	TRBJ31(104),TRBJ21(93)	productive	0.978614
Thymic T cells	Thy-rag2_RFP-3	Control	thymus	mosaic	519	5	0.000352983	TGTGCAGCTAGGACAGTCTCTGGCTTACAAGCTTACTTC	CAARTVSGLQAYF	TRBV33(1122)	TRBD(25)	TRBJ2(165)	productive	0.978614
Thymic T cells	Thy-rag2_RFP-3	Control	thymus	mosaic	520	5	0.000352983	TGTGCAGCTAAGATAACACAAACTCAACCTGCATACTTT	CAAKITQTQPAYF	TRBV33(314)		TRBJ25(260),TRBJ26(244)	productive	0.978614
Thymic T cells	Thy-rag2_RFP-3	Control	thymus	mosaic	522	5	0.000352983	TGTGCAGCCAGTCAGGGGAAATCTCAACCTGCATACTTT	CAASQGKSQPAYF	TRBV52(435.6)	TRBD(25)	TRBJ26(215),TRBJ25(200)	productive	0.978614
Thymic T cells	Thy-rag2_RFP-3	Control	thymus	mosaic	523	5	0.000352983	TGTGCAGCCAGGACAGGGGGTGCCAATCCAGCAATCTTT	CAARTGGANPAIF	TRBV52(472)	TRBD(45)	TRBJ30(235)	productive	0.978614
Thymic T cells	Thy-rag2_RFP-3	Control	thymus	mosaic	524	5	0.000352983	TGTGCAGCCAGACAATCAACTACTTCTCCAGCTTATTTT	CAARQSTTSPAYF	TRBV52(247)		TRBJ11(265)	productive	0.978614
Thymic T cells	Thy-rag2_RFP-3	Control	thymus	mosaic	525	5	0.000352983	TGTGCAGCCAGAAGGACAGCCAATTATCAAGCCTACTTT	CAARRTANYQAYF	TRBV52(655.8)	TRBD(25)	TRBJ4(145)	productive	0.978614
Thymic T cells	Thy-rag2_RFP-3	Control	thymus	mosaic	526	5	0.000352983	TGTGCAGCGTATCGGACAGGGGGCACGCAAGCATACTTC	CAAYRTGGTQAYF	TRBV3(921)	TRBD(50)	TRBJ8(220)	productive	0.978614
Thymic T cells	Thy-rag2_RFP-3	Control	thymus	mosaic	527	5	0.000352983	TGTGCAGCGTATGGGGACAACAACAGACCTGCATACTTT	CAAYGDNNRPAYF	TRBV3(509.8)	TRBD(25)	TRBJ33(175)	productive	0.978614
Thymic T cells	Thy-rag2_RFP-3	Control	thymus	mosaic	528	5	0.000352983	TGTGCAGCATCGACAGGCTCAAACACGCAAGCATACTTT	CAASTGSNTQAYF	TRBV6(1141)	TRBD(25)	TRBJ8(239)	productive	0.978614
Thymic T cells	Thy-rag2_RFP-3	Control	thymus	mosaic	529	5	0.000352983	TGTGCAGCATCGACAGGGATCAATTATCAAGCCTACTTT	CAASTGINYQAYF	TRBV10(369)	TRBD(35)	TRBJ4(203)	productive	0.978614
Thymic T cells	Thy-rag2_RFP-3	Control	thymus	mosaic	530	5	0.000352983	TGTGCAGCATATTCCAGGGAAACTCAACCTGCATACTTT	CAAYSRETQPAYF	TRBV6(742)	TRBD(25)	TRBJ25(240),TRBJ26(225)	productive	0.978614
Thymic T cells	Thy-rag2_RFP-3	Control	thymus	mosaic	531	5	0.000352983	TGTGCAGCATATTGGGGCGATGGTTATCCTGCATACTTT	CAAYWGDGYPAYF	TRBV10(519.8)	TRBD(25)	TRBJ20(235),TRBJ21(210)	productive	0.978614
Thymic T cells	Thy-rag2_RFP-3	Control	thymus	mosaic	532	5	0.000352983	TGTGCAGCATATGGGGCTGGTGCTTCTCAAGCTTTCTTT	CAAYGAGASQAFF	TRBV6(374)		TRBJ15(239)	productive	0.978614
Thymic T cells	Thy-rag2_RFP-3	Control	thymus	mosaic	533	5	0.000352983	TGTGCAGCAGACAACTTTGGAAGCAGCCAGGCTTTCTTT	CAADNFGSSQAFF	TRBV6(375.8)		TRBJ7(265)	productive	0.978614
Thymic T cells	Thy-rag2_RFP-3	Control	thymus	mosaic	534	5	0.000352983	TGTGCAGCAAGACAGGGGGCTGGCTTACAAGCTTACTTC	CAARQGAGLQAYF	TRBV34(769)	TRBD(45)	TRBJ2(240)	productive	0.978614
Thymic T cells	Thy-rag2_RFP-3	Control	thymus	mosaic	535	5	0.000352983	TGTGCAAAGCAGGGACAGGGCAACAGACCTGCATACTTT	CAKQGQGNRPAYF	TRBV16(820)	TRBD(35)	TRBJ33(235)	productive	0.978614
Thymic T cells	Thy-rag2_RFP-3	Control	thymus	mosaic	536	5	0.000352983	TGCGCCGCATATACAGGTAATCGTGACCCTGCATACTTT	CAAYTGNRDPAYF	TRBV19(516)	TRBD(25)	TRBJ29(234)	productive	0.978614
Thymic T cells	Thy-rag2_RFP-3	Control	thymus	mosaic	537	5	0.000352983	TGCGCAGCATCTAAGGGGAATGCCAATCCAGCAATCTTT	CAASKGNANPAIF	TRBV13(197)	TRBD(25)	TRBJ30(245)	productive	0.978614
Thymic T cells	Thy-rag2_RFP-3	Control	thymus	mosaic	541	5	0.000352983	TGTGCTTCAAGTCGTGCTAACACGCAAGCATACTTC	CASSRANTQAYF	TRBV50(568.8),TRBV51(520.8)		TRBJ8(95)	productive	0.978614
Thymic T cells	Thy-rag2_RFP-3	Control	thymus	mosaic	542	5	0.000352983	TGTGCTGCTCGACAGGGTGCTTCTCAAGCTTTCTTT	CAARQGASQAFF	TRBV40(391.8)	TRBD(25)	TRBJ15(229)	productive	0.978614
Thymic T cells	Thy-rag2_RFP-3	Control	thymus	mosaic	543	5	0.000352983	TGTGCTGCTAGACAGGGGGCTAGACCTGCATACTTT	CAARQGARPAYF	TRBV4(130)	TRBD(45)	TRBJ33(215)	productive	0.978614
Thymic T cells	Thy-rag2_RFP-3	Control	thymus	mosaic	544	5	0.000352983	TGTGCTGCCAGCAACCTGGGAAGTGAAGCACACTTT	CAASNLGSEAHF	TRBV17(596)		TRBJ18(244)	productive	0.978614
Thymic T cells	Thy-rag2_RFP-3	Control	thymus	mosaic	545	5	0.000352983	TGTGCTGCGTATTCCGGAACTTATCAAGCCTACTTT	CAAYSGTYQAYF	TRBV28(634)		TRBJ4(188)	productive	0.978614
Thymic T cells	Thy-rag2_RFP-3	Control	thymus	mosaic	546	5	0.000352983	TGTGCTGCGTACTCTGGTAGTTATCCAGCTTACTTC	CAAYSGSYPAYF	TRBV28(544.2)		TRBJ17(265)	productive	0.978614
Thymic T cells	Thy-rag2_RFP-3	Control	thymus	mosaic	547	5	0.000352983	TGTGCTGCGCGGGACACTGGTTATCCTGCATACTTT	CAARDTGYPAYF	TRBV28(334)	TRBD(35)	TRBJ20(240),TRBJ21(210)	productive	0.978614
Thymic T cells	Thy-rag2_RFP-3	Control	thymus	mosaic	548	5	0.000352983	TGTGCTGCATATTACAAAAACACGCAAGCATACTTC	CAAYYKNTQAYF	TRBV20(337)		TRBJ8(235)	productive	0.978614
Thymic T cells	Thy-rag2_RFP-3	Control	thymus	mosaic	549	5	0.000352983	TGTGCAGTGAGTAACATGGGAAGTGAAGCACACTTT	CAVSNMGSEAHF	TRBV30(89),TRBV35(89)		TRBJ18(265)	productive	0.978614
Thymic T cells	Thy-rag2_RFP-3	Control	thymus	mosaic	550	5	0.000352983	TGTGCAGCTTCTTACGACAGGTATCAAGCCTACTTT	CAASYDRYQAYF	TRBV26(1005)	TRBD(30)	TRBJ4(183)	productive	0.978614
Thymic T cells	Thy-rag2_RFP-3	Control	thymus	mosaic	551	5	0.000352983	TGTGCAGCTAGGGACACTGCCAGTCCAGCAGTCTTT	CAARDTASPAVF	TRBV45(1251.6),TRBV41(1123.6)		TRBJ28(145)	productive	0.978614
Thymic T cells	Thy-rag2_RFP-3	Control	thymus	mosaic	552	5	0.000352983	TGTGCAGCCTGGGTCTATGGCGATCCTGCATACTTT	CAAWVYGDPAYF	TRBV15(275)		TRBJ31(202)	productive	0.978614
Thymic T cells	Thy-rag2_RFP-3	Control	thymus	mosaic	553	5	0.000352983	TGTGCAGCCTACAGGGGTAGTTATCCAGCTTACTTC	CAAYRGSYPAYF	TRBV15(640)		TRBJ17(245)	productive	0.978614
Thymic T cells	Thy-rag2_RFP-3	Control	thymus	mosaic	554	5	0.000352983	TGTGCAGCGTATTATAGGGACAGACCTGCATACTTT	CAAYYRDRPAYF	TRBV3(444)		TRBJ33(225)	productive	0.978614
Thymic T cells	Thy-rag2_RFP-3	Control	thymus	mosaic	555	5	0.000352983	TGTGCAGCGTATTACAGTGGCAACCCAGCATTCTTT	CAAYYSGNPAFF	TRBV3(508.4)		TRBJ24(239)	productive	0.978614
Thymic T cells	Thy-rag2_RFP-3	Control	thymus	mosaic	556	5	0.000352983	TGTGCAGCATACAACAATGCCAATCCAGCAATCTTT	CAAYNNANPAIF	TRBV6(754)		TRBJ30(260)	productive	0.978614
Thymic T cells	Thy-rag2_RFP-3	Control	thymus	mosaic	557	5	0.000352983	TGTGCAGGGACAGGGAGTAGTTATCCAGCTTACTTC	CAGTGSSYPAYF	TRBV3(314)	TRBD(40)	TRBJ17(240)	productive	0.978614
Thymic T cells	Thy-rag2_RFP-3	Control	thymus	mosaic	558	5	0.000352983	TGTGCAAAGCAAGACACCAATTATCAAGCCTACTTT	CAKQDTNYQAYF	TRBV16(465)		TRBJ4(208)	productive	0.978614
Thymic T cells	Thy-rag2_RFP-3	Control	thymus	mosaic	559	5	0.000352983	TGCGCAGCATCTGGGGATGCCAATCCAGCAATCTTT	CAASGDANPAIF	TRBV13(417)		TRBJ30(240)	productive	0.978614
Thymic T cells	Thy-rag2_RFP-3	Control	thymus	mosaic	562	5	0.000352983	TGTGCTGTCAGTATAGGGACGCAAGCATACTTC	CAVSIGTQAYF	TRBV46(274),TRBV43(269)		TRBJ8(215)	productive	0.978614
Thymic T cells	Thy-rag2_RFP-3	Control	thymus	mosaic	563	5	0.000352983	TGTGCTGTCAGAGACAGGTATCAAGCCTACTTT	CAVRDRYQAYF	TRBV43(310)	TRBD(30)	TRBJ4(183)	productive	0.978614
Thymic T cells	Thy-rag2_RFP-3	Control	thymus	mosaic	564	5	0.000352983	TGTGCTGCTAGTATCACTCAACCTGCATACTTT	CAASITQPAYF	TRBV27(333)		TRBJ25(230),TRBJ26(225)	productive	0.978614
Thymic T cells	Thy-rag2_RFP-3	Control	thymus	mosaic	565	5	0.000352983	TGTGCTGCCAGCACAAACACGCAAGCATACTTC	CAASTNTQAYF	TRBV17(748)		TRBJ8(240)	productive	0.978614
Thymic T cells	Thy-rag2_RFP-3	Control	thymus	mosaic	566	5	0.000352983	TGTGCTGCATACAGGGATTATCAAGCCTACTTT	CAAYRDYQAYF	TRBV20(1188.8)	TRBD(25)	TRBJ4(120)	productive	0.978614
Thymic T cells	Thy-rag2_RFP-3	Control	thymus	mosaic	567	5	0.000352983	TGTGCAGCTAGTCTCAACACGCAAGCATACTTC	CAASLNTQAYF	TRBV33(409)		TRBJ8(230)	productive	0.978614
Thymic T cells	Thy-rag2_RFP-3	Control	thymus	mosaic	568	5	0.000352983	TGTGCAGCAGGACAGGGAAGTGAAGCACACTTT	CAAGQGSEAHF	TRBV34(612)	TRBD(25)	TRBJ18(235)	productive	0.978614
Thymic T cells	Thy-rag2_RFP-3	Control	thymus	mosaic	864	4	0.000282386	TGTGCTGTCAGAGACAGGGGGGCCTCTGGTGCCGGTTCTCAGGCTTTCTTC	CAVRDRGASGAGSQAFF	TRBV44(341)	TRBD(45)	TRBJ13(264)	productive	0.978614
Thymic T cells	Thy-rag2_RFP-3	Control	thymus	mosaic	865	4	0.000282386	TGTGCAGTGAGTGCACGGGACAGGGGGCAACAAACTCAACCTGCATACTTT	CAVSARDRGQQTQPAYF	TRBV30(325),TRBV35(325)	TRBD(65)	TRBJ25(250),TRBJ26(234)	productive	0.978614
Thymic T cells	Thy-rag2_RFP-3	Control	thymus	mosaic	882	4	0.000282386	TGTTCAGTGAGCCAACCAGGGGGAACCTCTGGTTATCCTGCATACTTT	CSVSQPGGTSGYPAYF	TRBV2(883)	TRBD(35)	TRBJ20(260)	productive	0.978614
Thymic T cells	Thy-rag2_RFP-3	Control	thymus	mosaic	883	4	0.000282386	TGTGCTGCTAGTTTAGGGACAGACACTGGTGCTTCTCAAGCTTTCTTT	CAASLGTDTGASQAFF	TRBV4(440)	TRBD(35)	TRBJ15(250)	productive	0.978614
Thymic T cells	Thy-rag2_RFP-3	Control	thymus	mosaic	884	4	0.000282386	TGTGCTGCTAGTATCAGACAGGGAAGCTCAAACACGCAAGCATACTTC	CAASIRQGSSNTQAYF	TRBV27(673)	TRBD(35)	TRBJ8(260)	productive	0.978614
Thymic T cells	Thy-rag2_RFP-3	Control	thymus	mosaic	885	4	0.000282386	TGTGCTGCTAGGACAGGGGGCTCTGGTGCCGGTTCTCAGGCTTTCTTC	CAARTGGSGAGSQAFF	TRBV40(327)	TRBD(45)	TRBJ13(132)	productive	0.978614
Thymic T cells	Thy-rag2_RFP-3	Control	thymus	mosaic	886	4	0.000282386	TGTGCTGCTAGAAGGGGACAGGGGAATAATCGTGAGCCTGCATACTTT	CAARRGQGNNREPAYF	TRBV39(215)	TRBD(50)	TRBJ29(244)	productive	0.978614
Thymic T cells	Thy-rag2_RFP-3	Control	thymus	mosaic	887	4	0.000282386	TGTGCTGCCAGCCGGGACAATAGCTCTGGTAGTTATCCAGCTTACTTC	CAASRDNSSGSYPAYF	TRBV17(377)	TRBD(35)	TRBJ17(275)	productive	0.978614
Thymic T cells	Thy-rag2_RFP-3	Control	thymus	mosaic	888	4	0.000282386	TGTGCTGCGTATTATCGGACAGGGGGCAATGCCAATCCAGCAATCTTT	CAAYYRTGGNANPAIF	TRBV28(1021.8)	TRBD(50)	TRBJ30(115)	productive	0.978614
Thymic T cells	Thy-rag2_RFP-3	Control	thymus	mosaic	889	4	0.000282386	TGTGCTGCGTATTATACAGGGAATACACAAACTCAACCTGCATACTTT	CAAYYTGNTQTQPAYF	TRBV28(1046)	TRBD(25)	TRBJ25(265),TRBJ26(249)	productive	0.978614
Thymic T cells	Thy-rag2_RFP-3	Control	thymus	mosaic	890	4	0.000282386	TGTGCAGTGAGTGCCGGGACAATTAACAATGCCAATCCAGCAATCTTT	CAVSAGTINNANPAIF	TRBV30(295),TRBV35(295)	TRBD(35)	TRBJ30(260)	productive	0.978614
Thymic T cells	Thy-rag2_RFP-3	Control	thymus	mosaic	891	4	0.000282386	TGTGCAGCTAGTGGGACAGAGTCTGGTGCCGGTTCTCAGGCTTTCTTC	CAASGTESGAGSQAFF	TRBV41(180),TRBV45(180)	TRBD(35)	TRBJ13(259)	productive	0.978614
Thymic T cells	Thy-rag2_RFP-3	Control	thymus	mosaic	892	4	0.000282386	TGTGCAGCTAGGGGACAAAACTCTGGTGCCGGTTCTCAGGCTTTCTTC	CAARGQNSGAGSQAFF	TRBV32(741),TRBV33(645)	TRBD(30)	TRBJ13(269)	productive	0.978614
Thymic T cells	Thy-rag2_RFP-3	Control	thymus	mosaic	893	4	0.000282386	TGTGCAGCGTATTACGGGACAGGGAAAACTACTTCTCCAGCTTATTTT	CAAYYGTGKTTSPAYF	TRBV3(672.5)	TRBD(50)	TRBJ11(238.8)	productive	0.978614
Thymic T cells	Thy-rag2_RFP-3	Control	thymus	mosaic	894	4	0.000282386	TGTGCAGCATATTATAATCCAGTTAACAATGCCAATCCAGCAATCTTT	CAAYYNPVNNANPAIF	TRBV6(394)		TRBJ30(260)	productive	0.978614
Thymic T cells	Thy-rag2_RFP-3	Control	thymus	mosaic	895	4	0.000282386	TGTGCAGCATATAGTACAGACTCTGGTGCCGGTTCTCAGGCTTTCTTC	CAAYSTDSGAGSQAFF	TRBV6(694)		TRBJ13(269)	productive	0.978614
Thymic T cells	Thy-rag2_RFP-3	Control	thymus	mosaic	897	4	0.000282386	TGTGCAGCACGTAGAGGGACAAATAACAATGCCAATCCAGCAATCTTT	CAARRGTNNNANPAIF	TRBV22(298)	TRBD(30)	TRBJ30(260)	productive	0.978614
Thymic T cells	Thy-rag2_RFP-3	Control	thymus	mosaic	898	4	0.000282386	TGTGCAGCAACCGGGACAGGGGGCTACATGGGAAGTGAAGCACACTTT	CAATGTGGYMGSEAHF	TRBV34(295)	TRBD(70)	TRBJ18(255)	productive	0.978614
Thymic T cells	Thy-rag2_RFP-3	Control	thymus	mosaic	899	4	0.000282386	TGCGCTTCAAGCATTGGACAGGGGGCGCAGTCTCAACCTGCATACTTT	CASSIGQGAQSQPAYF	TRBV51(959.3)	TRBD(50)	TRBJ26(166.3),TRBJ25(161.3)	productive	0.978614
Thymic T cells	Thy-rag2_RFP-3	Control	thymus	mosaic	905	4	0.000282386	TGTTCAGTGAGTGGGACAGGGGCTGGTGCTTCTCAAGCTTTCTTT	CSVSGTGAGASQAFF	TRBV5(851)	TRBD(45)	TRBJ15(135)	productive	0.978614
Thymic T cells	Thy-rag2_RFP-3	Control	thymus	mosaic	907	4	0.000282386	TGTGCTTCAAGTCGGGACACCTCTGGTAGTTATCCAGCTTACTTC	CASSRDTSGSYPAYF	TRBV50(394)	TRBD(35)	TRBJ17(265)	productive	0.978614
Thymic T cells	Thy-rag2_RFP-3	Control	thymus	mosaic	908	4	0.000282386	TGTGCTGTCAGTACCAGGTACACTGGTGCTTCTCAAGCTTTCTTT	CAVSTRYTGASQAFF	TRBV44(350)		TRBJ15(268)	productive	0.978614
Thymic T cells	Thy-rag2_RFP-3	Control	thymus	mosaic	909	4	0.000282386	TGTGCTGTCAGTAGGGACAGTGGCAATGCTGATCGAGCATACTTT	CAVSRDSGNADRAYF	TRBV46(366)	TRBD(35)	TRBJ3(265)	productive	0.978614
Thymic T cells	Thy-rag2_RFP-3	Control	thymus	mosaic	910	4	0.000282386	TGTGCTGCTACGGGACAAAACACTGGTGCTTCTCAAGCTTTCTTT	CAATGQNTGASQAFF	TRBV40(400)	TRBD(35)	TRBJ15(254)	productive	0.978614
Thymic T cells	Thy-rag2_RFP-3	Control	thymus	mosaic	911	4	0.000282386	TGTGCTGCTAGTTTAGGGGGCTCTGGTAGTTATCCAGCTTACTTC	CAASLGGSGSYPAYF	TRBV40(321)		TRBJ17(135)	productive	0.978614
Thymic T cells	Thy-rag2_RFP-3	Control	thymus	mosaic	912	4	0.000282386	TGTGCTGCTAGACAGGGGTCTGGTGCCGGTTCTCAGGCTTTCTTC	CAARQGSGAGSQAFF	TRBV4(384)	TRBD(35)	TRBJ13(259)	productive	0.978614
Thymic T cells	Thy-rag2_RFP-3	Control	thymus	mosaic	913	4	0.000282386	TGTGCTGCTAGAACAGGGGGCTCTGGTAGTTATCCAGCTTACTTC	CAARTGGSGSYPAYF	TRBV39(895)	TRBD(30)	TRBJ17(270)	productive	0.978614
Thymic T cells	Thy-rag2_RFP-3	Control	thymus	mosaic	914	4	0.000282386	TGTGCTGCTAGAACAGGGGACTTTGGAAGCAGCCAGGCTTTCTTT	CAARTGDFGSSQAFF	TRBV39(945)	TRBD(30)	TRBJ7(265)	productive	0.978614
Thymic T cells	Thy-rag2_RFP-3	Control	thymus	mosaic	915	4	0.000282386	TGTGCTGCTAGAAGATCCAGGGGGCGCGATTATCAAGCCTACTTT	CAARRSRGRDYQAYF	TRBV39(1100)	TRBD(40)	TRBJ4(130)	productive	0.978614
Thymic T cells	Thy-rag2_RFP-3	Control	thymus	mosaic	916	4	0.000282386	TGTGCTGCCCGGGACAGGGAAACACAATCTCAACCTGCATACTTT	CAARDRETQSQPAYF	TRBV14(942.7)	TRBD(40)	TRBJ26(254.7),TRBJ25(238.7)	productive	0.978614
Thymic T cells	Thy-rag2_RFP-3	Control	thymus	mosaic	917	4	0.000282386	TGTGCTGCCCGAGACAGTAACACTGGTGCTTCTCAAGCTTTCTTT	CAARDSNTGASQAFF	TRBV14(843)		TRBJ15(254)	productive	0.978614
Thymic T cells	Thy-rag2_RFP-3	Control	thymus	mosaic	918	4	0.000282386	TGTGCTGCCAGCAGGACAGGGGGCTATGGCGATCCTGCATACTTT	CAASRTGGYGDPAYF	TRBV17(513)	TRBD(50)	TRBJ31(202)	productive	0.978614
Thymic T cells	Thy-rag2_RFP-3	Control	thymus	mosaic	919	4	0.000282386	TGTGCTGCCAGCAGACAGGGTAACAATGCCAATCCAGCAATCTTT	CAASRQGNNANPAIF	TRBV17(159)	TRBD(35)	TRBJ30(260)	productive	0.978614
Thymic T cells	Thy-rag2_RFP-3	Control	thymus	mosaic	920	4	0.000282386	TGTGCTGCCAGCAAACTCGGTACACAAACTCAACCTGCATACTTT	CAASKLGTQTQPAYF	TRBV17(129)		TRBJ25(270),TRBJ26(254)	productive	0.978614
Thymic T cells	Thy-rag2_RFP-3	Control	thymus	mosaic	921	4	0.000282386	TGTGCTGCCAGCAAAGATACAGGCTCTGGTTATCCTGCATACTTT	CAASKDTGSGYPAYF	TRBV17(601)	TRBD(25)	TRBJ20(250)	productive	0.978614
Thymic T cells	Thy-rag2_RFP-3	Control	thymus	mosaic	922	4	0.000282386	TGTGCTGCCAGCAAAGACGGATATCAGTACGACCCAGCATACTTT	CAASKDGYQYDPAYF	TRBV17(85)		TRBJ14(255)	productive	0.978614
Thymic T cells	Thy-rag2_RFP-3	Control	thymus	mosaic	923	4	0.000282386	TGTGCTGCCAGGGACAGCTCTGGTGCCGGTTCTCAGGCTTTCTTC	CAARDSSGAGSQAFF	TRBV47(445)	TRBD(30)	TRBJ13(264)	productive	0.978614
Thymic T cells	Thy-rag2_RFP-3	Control	thymus	mosaic	924	4	0.000282386	TGTGCTGCGTATTATCTCAGCACTGGTGCTTCTCAAGCTTTCTTT	CAAYYLSTGASQAFF	TRBV28(424)		TRBJ15(249)	productive	0.978614
Thymic T cells	Thy-rag2_RFP-3	Control	thymus	mosaic	925	4	0.000282386	TGTGCTGCGTATTATCGGACAGGGGACTACGATCCAGCATACTTT	CAAYYRTGDYDPAYF	TRBV28(1021)	TRBD(45)	TRBJ12(240)	productive	0.978614
Thymic T cells	Thy-rag2_RFP-3	Control	thymus	mosaic	926	4	0.000282386	TGTGCTGCGTATTATCAGGGGGCTGGTAGTTATCCAGCTTACTTC	CAAYYQGAGSYPAYF	TRBV28(778)	TRBD(35)	TRBJ17(255)	productive	0.978614
Thymic T cells	Thy-rag2_RFP-3	Control	thymus	mosaic	927	4	0.000282386	TGTGCTGCGTATTACAGGGGGCGCGGAAGCAGCCAGGCTTTCTTT	CAAYYRGRGSSQAFF	TRBV28(588.5)	TRBD(40)	TRBJ7(122.5)	productive	0.978614
Thymic T cells	Thy-rag2_RFP-3	Control	thymus	mosaic	928	4	0.000282386	TGTGCTGCGGGACAGGGGGCCTCTGGTAGTTATCCAGCTTACTTC	CAAGQGASGSYPAYF	TRBV28(949)	TRBD(55)	TRBJ17(265)	productive	0.978614
Thymic T cells	Thy-rag2_RFP-3	Control	thymus	mosaic	929	4	0.000282386	TGTGCAGTGAGTGCAACAGGGGACAATGCCAATCCAGCAATCTTT	CAVSATGDNANPAIF	TRBV30(742),TRBV35(742)	TRBD(35)	TRBJ30(255)	productive	0.978614
Thymic T cells	Thy-rag2_RFP-3	Control	thymus	mosaic	930	4	0.000282386	TGTGCAGCTTTTACAGGGTCTGGTGCCGGTTCTCAGGCTTTCTTC	CAAFTGSGAGSQAFF	TRBV1(170)	TRBD(30)	TRBJ13(259)	productive	0.978614
Thymic T cells	Thy-rag2_RFP-3	Control	thymus	mosaic	931	4	0.000282386	TGTGCAGCTTATGCTACAGATGGTGCCGGTTCTCAGGCTTTCTTC	CAAYATDGAGSQAFF	TRBV1(806)		TRBJ13(109)	productive	0.978614
Thymic T cells	Thy-rag2_RFP-3	Control	thymus	mosaic	932	4	0.000282386	TGTGCAGCTTATGCCGGACAAAATAATCGTGAGCCTGCATACTTT	CAAYAGQNNREPAYF	TRBV1(135)	TRBD(25)	TRBJ29(244)	productive	0.978614
Thymic T cells	Thy-rag2_RFP-3	Control	thymus	mosaic	933	4	0.000282386	TGTGCAGCTAGTGGGACAGGGGGCGACTACGATCCAGCATACTTT	CAASGTGGDYDPAYF	TRBV41(749),TRBV45(717)	TRBD(60)	TRBJ12(240)	productive	0.978614
Thymic T cells	Thy-rag2_RFP-3	Control	thymus	mosaic	934	4	0.000282386	TGTGCAGCTAGGCAGGACAGCTCTGGTAGTTATCCAGCTTACTTC	CAARQDSSGSYPAYF	TRBV37(205)		TRBJ17(275)	productive	0.978614
Thymic T cells	Thy-rag2_RFP-3	Control	thymus	mosaic	935	4	0.000282386	TGTGCAGCTAGGGACAGGGGGCGCGATCGTGAGCCTGCATACTTT	CAARDRGRDREPAYF	TRBV32(469)	TRBD(55)	TRBJ29(179)	productive	0.978614
Thymic T cells	Thy-rag2_RFP-3	Control	thymus	mosaic	936	4	0.000282386	TGTGCAGCCTATCGGACAGGGACACAAACTCAACCTGCATACTTT	CAAYRTGTQTQPAYF	TRBV15(861)	TRBD(40)	TRBJ25(260),TRBJ26(244)	productive	0.978614
Thymic T cells	Thy-rag2_RFP-3	Control	thymus	mosaic	937	4	0.000282386	TGTGCAGCCAGTCGGGACAGGTCAACTACTTCTCCAGCTTATTTT	CAASRDRSTTSPAYF	TRBV52(277)	TRBD(40)	TRBJ11(260)	productive	0.978614
Thymic T cells	Thy-rag2_RFP-3	Control	thymus	mosaic	938	4	0.000282386	TGTGCAGCCAGGGGACAATCTGGTGCCGGTTCTCAGGCTTTCTTC	CAARGQSGAGSQAFF	TRBV52(628)	TRBD(30)	TRBJ13(259)	productive	0.978614
Thymic T cells	Thy-rag2_RFP-3	Control	thymus	mosaic	939	4	0.000282386	TGTGCAGCGTATTATCAGGGTACCTCTGGTTATCCTGCATACTTT	CAAYYQGTSGYPAYF	TRBV3(658)		TRBJ20(275)	productive	0.978614
Thymic T cells	Thy-rag2_RFP-3	Control	thymus	mosaic	940	4	0.000282386	TGTGCAGCGAGTATAAACTCTGGTGCCGGTTCTCAGGCTTTCTTC	CAASINSGAGSQAFF	TRBV31(902),TRBV36(902)		TRBJ13(269)	productive	0.978614
Thymic T cells	Thy-rag2_RFP-3	Control	thymus	mosaic	941	4	0.000282386	TGTGCAGCACGTAGGACAGGCTCTGGTAGTTATCCAGCTTACTTC	CAARRTGSGSYPAYF	TRBV22(814)	TRBD(25)	TRBJ17(270)	productive	0.978614
Thymic T cells	Thy-rag2_RFP-3	Control	thymus	mosaic	942	4	0.000282386	TGTGCAGCAAACCGGGACAGTAATCAGTACGACCCAGCATACTTT	CAANRDSNQYDPAYF	TRBV6(644)	TRBD(45)	TRBJ14(255)	productive	0.978614
Thymic T cells	Thy-rag2_RFP-3	Control	thymus	mosaic	943	4	0.000282386	TGCGCTTCAAGCACAGGGGGATTTGGAAGCAGCCAGGCTTTCTTT	CASSTGGFGSSQAFF	TRBV51(477)	TRBD(35)	TRBJ7(130)	productive	0.978614
Thymic T cells	Thy-rag2_RFP-3	Control	thymus	mosaic	944	4	0.000282386	TGCGCCGCATATAGCAGGGGGTCAACTACTTCTCCAGCTTATTTT	CAAYSRGSTTSPAYF	TRBV19(521)	TRBD(35)	TRBJ11(120)	productive	0.978614
Thymic T cells	Thy-rag2_RFP-3	Control	thymus	mosaic	951	4	0.000282386	TGTTCAGTGAGCCAATCAGGGAATGCCAATCCAGCAATCTTT	CSVSQSGNANPAIF	TRBV2(1169)	TRBD(25)	TRBJ30(120)	productive	0.978614
Thymic T cells	Thy-rag2_RFP-3	Control	thymus	mosaic	952	4	0.000282386	TGTTCAGTGAGCCAAGGGAACTATGGCGATCCTGCATACTTT	CSVSQGNYGDPAYF	TRBV2(621)		TRBJ31(212)	productive	0.978614
Thymic T cells	Thy-rag2_RFP-3	Control	thymus	mosaic	953	4	0.000282386	TGTTCAGTGAGGGACAGCTCTGGTAGTTATCCAGCTTACTTC	CSVRDSSGSYPAYF	TRBV5(834)		TRBJ17(190)	productive	0.978614
Thymic T cells	Thy-rag2_RFP-3	Control	thymus	mosaic	954	4	0.000282386	TGTGCTTCAAGTCGGGACACTGGTGCTTCTCAAGCTTTCTTT	CASSRDTGASQAFF	TRBV50(443)		TRBJ15(254)	productive	0.978614
Thymic T cells	Thy-rag2_RFP-3	Control	thymus	mosaic	955	4	0.000282386	TGTGCTTCAAGCCGACGTACCTCTGGTTATCCTGCATACTTT	CASSRRTSGYPAYF	TRBV50(1073)		TRBJ20(110)	productive	0.978614
Thymic T cells	Thy-rag2_RFP-3	Control	thymus	mosaic	956	4	0.000282386	TGTGCTGTCGGACAGTCTGGTGCCGGTTCTCAGGCTTTCTTC	CAVGQSGAGSQAFF	TRBV44(305)	TRBD(30)	TRBJ13(129.5)	productive	0.978614
Thymic T cells	Thy-rag2_RFP-3	Control	thymus	mosaic	957	4	0.000282386	TGTGCTGTCAGTGGACAGGGCAATGCTGATCGAGCATACTTT	CAVSGQGNADRAYF	TRBV44(355)	TRBD(30)	TRBJ3(260)	productive	0.978614
Thymic T cells	Thy-rag2_RFP-3	Control	thymus	mosaic	958	4	0.000282386	TGTGCTGTCAGTACAGGGTCTGGTGCTTCTCAAGCTTTCTTT	CAVSTGSGASQAFF	TRBV43(335)		TRBJ15(239)	productive	0.978614
Thymic T cells	Thy-rag2_RFP-3	Control	thymus	mosaic	959	4	0.000282386	TGTGCTGTCAGTAACAGGGACAACTACGATCCAGCATACTTT	CAVSNRDNYDPAYF	TRBV44(634.3)	TRBD(25)	TRBJ12(202.5)	productive	0.978614
Thymic T cells	Thy-rag2_RFP-3	Control	thymus	mosaic	960	4	0.000282386	TGTGCTGTCAGGACAGGGGCCTCTGGTTATCCTGCATACTTT	CAVRTGASGYPAYF	TRBV43(169),TRBV44(165),TRBV46(165)		TRBJ20(255)	productive	0.978614
Thymic T cells	Thy-rag2_RFP-3	Control	thymus	mosaic	961	4	0.000282386	TGTGCTGCTAGTTTCAGCTCTGGTAGTTATCCAGCTTACTTC	CAASFSSGSYPAYF	TRBV40(1263)		TRBJ17(95)	productive	0.978614
Thymic T cells	Thy-rag2_RFP-3	Control	thymus	mosaic	962	4	0.000282386	TGTGCTGCTAGTTTGGGGGGCTCTGGTTATCCTGCATACTTT	CAASLGGSGYPAYF	TRBV40(368.3)	TRBD(25)	TRBJ20(187.5)	productive	0.978614
Thymic T cells	Thy-rag2_RFP-3	Control	thymus	mosaic	963	4	0.000282386	TGTGCTGCTAGTTTAGACAGTGGCTATGGTCAGGCTTATTTC	CAASLDSGYGQAYF	TRBV4(981)	TRBD(25)	TRBJ19(125)	productive	0.978614
Thymic T cells	Thy-rag2_RFP-3	Control	thymus	mosaic	964	4	0.000282386	TGTGCTGCTAGTTACAGAGACTCTGGTTATCCTGCATACTTT	CAASYRDSGYPAYF	TRBV4(140)		TRBJ20(250)	productive	0.978614
Thymic T cells	Thy-rag2_RFP-3	Control	thymus	mosaic	965	4	0.000282386	TGTGCTGCTAGTGGGGGATCTGGTAGTTATCCAGCTTACTTC	CAASGGSGSYPAYF	TRBV27(992)	TRBD(25)	TRBJ17(210)	productive	0.978614
Thymic T cells	Thy-rag2_RFP-3	Control	thymus	mosaic	966	4	0.000282386	TGTGCTGCTAGTGGACAGAACAATGCCAATCCAGCAATCTTT	CAASGQNNANPAIF	TRBV4(656)	TRBD(25)	TRBJ30(265)	productive	0.978614
Thymic T cells	Thy-rag2_RFP-3	Control	thymus	mosaic	967	4	0.000282386	TGTGCTGCTAGTATCACAGGGGGCGATTATCAAGCCTACTTT	CAASITGGDYQAYF	TRBV27(219)	TRBD(40)	TRBJ4(193)	productive	0.978614
Thymic T cells	Thy-rag2_RFP-3	Control	thymus	mosaic	968	4	0.000282386	TGTGCTGCTAGTATCAAGAATAATCGTGAGCCTGCATACTTT	CAASIKNNREPAYF	TRBV27(298)		TRBJ29(244)	productive	0.978614
Thymic T cells	Thy-rag2_RFP-3	Control	thymus	mosaic	969	4	0.000282386	TGTGCTGCTAGGACAGGGGGCAATGTCAATCCTGCATACTTT	CAARTGGNVNPAYF	TRBV39(835)	TRBD(45)	TRBJ21(250)	productive	0.978614
Thymic T cells	Thy-rag2_RFP-3	Control	thymus	mosaic	970	4	0.000282386	TGTGCTGCTAGACAGGGGGCCACTGGCAACCCAGCATTCTTT	CAARQGATGNPAFF	TRBV40(330)	TRBD(45)	TRBJ24(250)	productive	0.978614
Thymic T cells	Thy-rag2_RFP-3	Control	thymus	mosaic	971	4	0.000282386	TGTGCTGCTAGACAGGACTCTGGTAGTTATCCAGCTTACTTC	CAARQDSGSYPAYF	TRBV27(767)	TRBD(30)	TRBJ17(265)	productive	0.978614
Thymic T cells	Thy-rag2_RFP-3	Control	thymus	mosaic	972	4	0.000282386	TGTGCTGCTAGACAGAGCTCTGGTAGTTATCCAGCTTACTTC	CAARQSSGSYPAYF	TRBV4(890)		TRBJ17(290)	productive	0.978614
Thymic T cells	Thy-rag2_RFP-3	Control	thymus	mosaic	973	4	0.000282386	TGTGCTGCTAGAAGGGACTCTGGTAGTTATCCAGCTTACTTC	CAARRDSGSYPAYF	TRBV39(925)		TRBJ17(265)	productive	0.978614
Thymic T cells	Thy-rag2_RFP-3	Control	thymus	mosaic	974	4	0.000282386	TGTGCTGCTAGAAGGGAAACACAAACTCAACCTGCATACTTT	CAARRETQTQPAYF	TRBV39(305)		TRBJ25(260),TRBJ26(244)	productive	0.978614
Thymic T cells	Thy-rag2_RFP-3	Control	thymus	mosaic	975	4	0.000282386	TGTGCTGCTAGAAGACTCAACGCTGGCAGTGTTGCATATTTC	CAARRLNAGSVAYF	TRBV39(340)		TRBJ16(244)	productive	0.978614
Thymic T cells	Thy-rag2_RFP-3	Control	thymus	mosaic	976	4	0.000282386	TGTGCTGCCAGCAAGGGATCAACTACTTCTCCAGCTTATTTT	CAASKGSTTSPAYF	TRBV17(724)		TRBJ11(270)	productive	0.978614
Thymic T cells	Thy-rag2_RFP-3	Control	thymus	mosaic	977	4	0.000282386	TGTGCTGCCAGCAAACAGGGGGCTGGTTATCCTGCATACTTT	CAASKQGAGYPAYF	TRBV17(795)	TRBD(35)	TRBJ20(240),TRBJ21(210)	productive	0.978614
Thymic T cells	Thy-rag2_RFP-3	Control	thymus	mosaic	978	4	0.000282386	TGTGCTGCCAGCAAAGGGGGCTATGGCGATCCTGCATACTTT	CAASKGGYGDPAYF	TRBV17(489.5)		TRBJ31(202)	productive	0.978614
Thymic T cells	Thy-rag2_RFP-3	Control	thymus	mosaic	979	4	0.000282386	TGTGCTGCCAGCAAAGGGGGCGATGCCAATCCAGCAATCTTT	CAASKGGDANPAIF	TRBV17(363)	TRBD(25)	TRBJ30(240)	productive	0.978614
Thymic T cells	Thy-rag2_RFP-3	Control	thymus	mosaic	980	4	0.000282386	TGTGCTGCCAGCAAAGGGGACTATGGCGATCCTGCATACTTT	CAASKGDYGDPAYF	TRBV17(765)		TRBJ31(207)	productive	0.978614
Thymic T cells	Thy-rag2_RFP-3	Control	thymus	mosaic	981	4	0.000282386	TGTGCTGCCAGCAAAGGGGACGCTGGCAGTGTTGCATATTTC	CAASKGDAGSVAYF	TRBV17(596)	TRBD(25)	TRBJ16(240)	productive	0.978614
Thymic T cells	Thy-rag2_RFP-3	Control	thymus	mosaic	982	4	0.000282386	TGTGCTGCCAGCAAAGACAGCAATGCTGATCGAGCATACTTT	CAASKDSNADRAYF	TRBV17(169)		TRBJ3(255)	productive	0.978614
Thymic T cells	Thy-rag2_RFP-3	Control	thymus	mosaic	983	4	0.000282386	TGTGCTGCCAGCAAAGACAACTCAAACACGCAAGCATACTTC	CAASKDNSNTQAYF	TRBV17(254)		TRBJ8(246)	productive	0.978614
Thymic T cells	Thy-rag2_RFP-3	Control	thymus	mosaic	984	4	0.000282386	TGTGCTGCCAGGGACAGGAATCAGTACGACCCAGCATACTTT	CAARDRNQYDPAYF	TRBV17(662)	TRBD(35)	TRBJ14(255)	productive	0.978614
Thymic T cells	Thy-rag2_RFP-3	Control	thymus	mosaic	985	4	0.000282386	TGTGCTGCCAGGACAGGGAACAATGCCAATCCAGCAATCTTT	CAARTGNNANPAIF	TRBV17(337)	TRBD(30)	TRBJ30(265)	productive	0.978614
Thymic T cells	Thy-rag2_RFP-3	Control	thymus	mosaic	986	4	0.000282386	TGTGCTGCCAGGACAGACACTGGTGCTTCTCAAGCTTTCTTT	CAARTDTGASQAFF	TRBV47(135)	TRBD(25)	TRBJ15(254)	productive	0.978614
Thymic T cells	Thy-rag2_RFP-3	Control	thymus	mosaic	987	4	0.000282386	TGTGCTGCCAGACAGGGGGCTAACAACAGACCTGCATACTTT	CAARQGANNRPAYF	TRBV47(594)	TRBD(45)	TRBJ33(95)	productive	0.978614
Thymic T cells	Thy-rag2_RFP-3	Control	thymus	mosaic	988	4	0.000282386	TGTGCTGCGTATTATCCAGGATCAAACACGCAAGCATACTTC	CAAYYPGSNTQAYF	TRBV28(394)		TRBJ8(245)	productive	0.978614
Thymic T cells	Thy-rag2_RFP-3	Control	thymus	mosaic	989	4	0.000282386	TGTGCTGCGTATTATGACTCTGGTAGTTATCCAGCTTACTTC	CAAYYDSGSYPAYF	TRBV28(754)		TRBJ17(261)	productive	0.978614
Thymic T cells	Thy-rag2_RFP-3	Control	thymus	mosaic	990	4	0.000282386	TGTGCTGCGTATTATACAGGGGGCGGCAACCCAGCATTCTTT	CAAYYTGGGNPAFF	TRBV28(948)	TRBD(40)	TRBJ24(230)	productive	0.978614
Thymic T cells	Thy-rag2_RFP-3	Control	thymus	mosaic	991	4	0.000282386	TGTGCTGCGTATTATACAAATAATCGTGAGCCTGCATACTTT	CAAYYTNNREPAYF	TRBV28(429)		TRBJ29(244)	productive	0.978614
Thymic T cells	Thy-rag2_RFP-3	Control	thymus	mosaic	992	4	0.000282386	TGTGCTGCGTATTATAAGGGTGGCTATGGTCAGGCTTATTTC	CAAYYKGGYGQAYF	TRBV28(394)		TRBJ19(250)	productive	0.978614
Thymic T cells	Thy-rag2_RFP-3	Control	thymus	mosaic	993	4	0.000282386	TGTGCTGCGTATTACAGGGCTGGTGCTTCTCAAGCTTTCTTT	CAAYYRAGASQAFF	TRBV28(434)	TRBD(25)	TRBJ15(239)	productive	0.978614
Thymic T cells	Thy-rag2_RFP-3	Control	thymus	mosaic	994	4	0.000282386	TGTGCTGCGTATGACAGTAATCAGTTCAGTTCTGCATACTTT	CAAYDSNQFSSAYF	TRBV28(1100)	TRBD(25)	TRBJ10(265)	productive	0.978614
Thymic T cells	Thy-rag2_RFP-3	Control	thymus	mosaic	995	4	0.000282386	TGTGCTGCGACAGTCTCTGGTGCCGGTTCTCAGGCTTTCTTC	CAATVSGAGSQAFF	TRBV39(530)	TRBD(25)	TRBJ13(170)	productive	0.978614
Thymic T cells	Thy-rag2_RFP-3	Control	thymus	mosaic	996	4	0.000282386	TGTGCTGCGAGAGACAGGGCTGGTGCTTCTCAAGCTTTCTTT	CAARDRAGASQAFF	TRBV29(1260)	TRBD(25)	TRBJ15(130)	productive	0.978614
Thymic T cells	Thy-rag2_RFP-3	Control	thymus	mosaic	997	4	0.000282386	TGTGCTGCGAGAGAAGCGGGACAGTACGACCCAGCATACTTT	CAAREAGQYDPAYF	TRBV29(719)	TRBD(25)	TRBJ14(245)	productive	0.978614
Thymic T cells	Thy-rag2_RFP-3	Control	thymus	mosaic	998	4	0.000282386	TGTGCTGCATGGACAGGGGGCAATGCCAATCCAGCAATCTTT	CAAWTGGNANPAIF	TRBV20(906)	TRBD(50)	TRBJ30(70)	productive	0.978614
Thymic T cells	Thy-rag2_RFP-3	Control	thymus	mosaic	999	4	0.000282386	TGTGCTGCATATCGGGACAGTGGCTATGGTCAGGCTTATTTC	CAAYRDSGYGQAYF	TRBV18(980)	TRBD(40)	TRBJ19(245)	productive	0.978614
Thymic T cells	Thy-rag2_RFP-3	Control	thymus	mosaic	1000	4	0.000282386	TGTGCTGCATATGGGACAGTCTCTGGCTTACAAGCTTACTTC	CAAYGTVSGLQAYF	TRBV8(705)	TRBD(35)	TRBJ2(250)	productive	0.978614
Thymic T cells	Thy-rag2_RFP-3	Control	thymus	mosaic	1001	4	0.000282386	TGTGCTGCATATGACAGAAACATGGGAAGTGAAGCACACTTT	CAAYDRNMGSEAHF	TRBV18(345)		TRBJ18(260)	productive	0.978614
Thymic T cells	Thy-rag2_RFP-3	Control	thymus	mosaic	1002	4	0.000282386	TGTGCTGCACGGGACAATAACAATTTCAATCCTGCATACTTT	CAARDNNNFNPAYF	TRBV8(399)	TRBD(35)	TRBJ22(249)	productive	0.978614
Thymic T cells	Thy-rag2_RFP-3	Control	thymus	mosaic	1003	4	0.000282386	TGTGCTGCAACAGGGGGATTTGGAAGCAGCCAGGCTTTCTTT	CAATGGFGSSQAFF	TRBV8(901.7)	TRBD(40)	TRBJ7(260)	productive	0.978614
Thymic T cells	Thy-rag2_RFP-3	Control	thymus	mosaic	1004	4	0.000282386	TGTGCCACAAGCACAGACTCTGGTAGTTATCCAGCTTACTTC	CATSTDSGSYPAYF	TRBV49(405)		TRBJ17(265)	productive	0.978614
Thymic T cells	Thy-rag2_RFP-3	Control	thymus	mosaic	1005	4	0.000282386	TGTGCAGTGAGTGACAGGGACAATCTCAGTCCTGCACACTTT	CAVSDRDNLSPAHF	TRBV34(95)	TRBD(25)	TRBJ23(255)	productive	0.978614
Thymic T cells	Thy-rag2_RFP-3	Control	thymus	mosaic	1006	4	0.000282386	TGTGCAGTGAGTAGGACAGGCAATGCTGATCGAGCATACTTT	CAVSRTGNADRAYF	TRBV30(321.3),TRBV35(321.3)	TRBD(25)	TRBJ3(260)	productive	0.978614
Thymic T cells	Thy-rag2_RFP-3	Control	thymus	mosaic	1007	4	0.000282386	TGTGCAGCTTCCCCAGGGAACAACTACGATCCAGCATACTTT	CAASPGNNYDPAYF	TRBV26(150)	TRBD(25)	TRBJ12(260)	productive	0.978614
Thymic T cells	Thy-rag2_RFP-3	Control	thymus	mosaic	1008	4	0.000282386	TGTGCAGCTTACCCCAGCTCTGGTAGTTATCCAGCTTACTTC	CAAYPSSGSYPAYF	TRBV1(800)		TRBJ17(275)	productive	0.978614
Thymic T cells	Thy-rag2_RFP-3	Control	thymus	mosaic	1009	4	0.000282386	TGTGCAGCTAGTTTCAGGGGTTATGTCAATCCTGCATACTTT	CAASFRGYVNPAYF	TRBV32(134),TRBV38(134),TRBV33(118)	TRBD(30)	TRBJ21(240),TRBJ20(210)	productive	0.978614
Thymic T cells	Thy-rag2_RFP-3	Control	thymus	mosaic	1010	4	0.000282386	TGTGCAGCTAGTCTCAGCTCTGGTAGTTATCCAGCTTACTTC	CAASLSSGSYPAYF	TRBV33(929)		TRBJ17(155)	productive	0.978614
Thymic T cells	Thy-rag2_RFP-3	Control	thymus	mosaic	1011	4	0.000282386	TGTGCAGCTAGTCTGCGGACAGGCAATTATCAAGCCTACTTT	CAASLRTGNYQAYF	TRBV33(389),TRBV32(341)		TRBJ4(101.5)	productive	0.978614
Thymic T cells	Thy-rag2_RFP-3	Control	thymus	mosaic	1012	4	0.000282386	TGTGCAGCTAGTCAGGGGGATGGCTATGGTCAGGCTTATTTC	CAASQGDGYGQAYF	TRBV37(697),TRBV33(617)	TRBD(30)	TRBJ19(250)	productive	0.978614
Thymic T cells	Thy-rag2_RFP-3	Control	thymus	mosaic	1013	4	0.000282386	TGTGCAGCTAGTCAGAACAGCAATGCCAATCCAGCAATCTTT	CAASQNSNANPAIF	TRBV32(230),TRBV38(214)		TRBJ30(250)	productive	0.978614
Thymic T cells	Thy-rag2_RFP-3	Control	thymus	mosaic	1014	4	0.000282386	TGTGCAGCTAGTACAGGGAACTATGGCGATCCTGCATACTTT	CAASTGNYGDPAYF	TRBV33(824),TRBV32(728)	TRBD(30)	TRBJ31(212)	productive	0.978614
Thymic T cells	Thy-rag2_RFP-3	Control	thymus	mosaic	1015	4	0.000282386	TGTGCAGCTAGCCGACACTCTGGTAGTTATCCAGCTTACTTC	CAASRHSGSYPAYF	TRBV45(761)		TRBJ17(265)	productive	0.978614
Thymic T cells	Thy-rag2_RFP-3	Control	thymus	mosaic	1016	4	0.000282386	TGTGCAGCTAGCGGGACAGGGGGCAACAGACCTGCATACTTT	CAASGTGGNRPAYF	TRBV41(510),TRBV45(510)	TRBD(60)	TRBJ33(235)	productive	0.978614
Thymic T cells	Thy-rag2_RFP-3	Control	thymus	mosaic	1017	4	0.000282386	TGTGCAGCTAGCACAGGAAACAATTTCAATCCTGCATACTTT	CAASTGNNFNPAYF	TRBV37(352)	TRBD(25)	TRBJ22(244)	productive	0.978614
Thymic T cells	Thy-rag2_RFP-3	Control	thymus	mosaic	1018	4	0.000282386	TGTGCAGCTAGGGACAGTACCTCTGGTTATCCTGCATACTTT	CAARDSTSGYPAYF	TRBV37(449)	TRBD(25)	TRBJ20(180)	productive	0.978614
Thymic T cells	Thy-rag2_RFP-3	Control	thymus	mosaic	1019	4	0.000282386	TGTGCAGCTAGGGACAGTACACAAACTCAACCTGCATACTTT	CAARDSTQTQPAYF	TRBV41(205),TRBV45(205)	TRBD(25)	TRBJ25(270),TRBJ26(254)	productive	0.978614
Thymic T cells	Thy-rag2_RFP-3	Control	thymus	mosaic	1020	4	0.000282386	TGTGCAGCTAGGGACAGGGATAATCGTGAGCCTGCATACTTT	CAARDRDNREPAYF	TRBV33(813),TRBV32(717)	TRBD(40)	TRBJ29(239)	productive	0.978614
Thymic T cells	Thy-rag2_RFP-3	Control	thymus	mosaic	1021	4	0.000282386	TGTGCAGCTAGACAGGGGACCTCTGGTTATCCTGCATACTTT	CAARQGTSGYPAYF	TRBV41(510),TRBV45(510)	TRBD(35)	TRBJ20(205)	productive	0.978614
Thymic T cells	Thy-rag2_RFP-3	Control	thymus	mosaic	1022	4	0.000282386	TGTGCAGCTAAGACAGGGAACTATGGCGATCCTGCATACTTT	CAAKTGNYGDPAYF	TRBV41(734),TRBV45(702)	TRBD(35)	TRBJ31(212)	productive	0.978614
Thymic T cells	Thy-rag2_RFP-3	Control	thymus	mosaic	1023	4	0.000282386	TGTGCAGCCTATTATCAGAACAACTACGATCCAGCATACTTT	CAAYYQNNYDPAYF	TRBV15(926)		TRBJ12(260)	productive	0.978614
Thymic T cells	Thy-rag2_RFP-3	Control	thymus	mosaic	1024	4	0.000282386	TGTGCAGCCCGGACAGTTAACGCTGGCAGTGTTGCATATTTC	CAARTVNAGSVAYF	TRBV1(780)	TRBD(25)	TRBJ16(259)	productive	0.978614
Thymic T cells	Thy-rag2_RFP-3	Control	thymus	mosaic	1025	4	0.000282386	TGTGCAGCCGGGACAGGGGAACAAACTCAACCTGCATACTTT	CAAGTGEQTQPAYF	TRBV1(565)	TRBD(55)	TRBJ25(125),TRBJ26(109)	productive	0.978614
Thymic T cells	Thy-rag2_RFP-3	Control	thymus	mosaic	1026	4	0.000282386	TGTGCAGCCAGTCCGACAGGGAATCTCAGTCCTGCACACTTT	CAASPTGNLSPAHF	TRBV52(703)	TRBD(35)	TRBJ23(245)	productive	0.978614
Thymic T cells	Thy-rag2_RFP-3	Control	thymus	mosaic	1027	4	0.000282386	TGTGCAGCCAGTCCAGGGACTGGTGCTTCTCAAGCTTTCTTT	CAASPGTGASQAFF	TRBV52(441)		TRBJ15(229)	productive	0.978614
Thymic T cells	Thy-rag2_RFP-3	Control	thymus	mosaic	1028	4	0.000282386	TGTGCAGCCAGCCGGGACAGGGTTGCTTCTCAAGCTTTCTTT	CAASRDRVASQAFF	TRBV52(348)	TRBD(55)	TRBJ15(219)	productive	0.978614
Thymic T cells	Thy-rag2_RFP-3	Control	thymus	mosaic	1029	4	0.000282386	TGTGCAGCCAGGAGACAGGCCTCTGGTTATCCTGCATACTTT	CAARRQASGYPAYF	TRBV52(128)	TRBD(30)	TRBJ20(251)	productive	0.978614
Thymic T cells	Thy-rag2_RFP-3	Control	thymus	mosaic	1030	4	0.000282386	TGTGCAGCGTATTATTCAGGCTCTGGTTATCCTGCATACTTT	CAAYYSGSGYPAYF	TRBV3(139)		TRBJ20(250)	productive	0.978614
Thymic T cells	Thy-rag2_RFP-3	Control	thymus	mosaic	1031	4	0.000282386	TGTGCAGCGTATTATAACTCTGGTAGTTATCCAGCTTACTTC	CAAYYNSGSYPAYF	TRBV3(144)		TRBJ17(265)	productive	0.978614
Thymic T cells	Thy-rag2_RFP-3	Control	thymus	mosaic	1032	4	0.000282386	TGTGCAGCGTATGACAGGGTTGGTGCTTCTCAAGCTTTCTTT	CAAYDRVGASQAFF	TRBV3(174)	TRBD(35)	TRBJ15(234)	productive	0.978614
Thymic T cells	Thy-rag2_RFP-3	Control	thymus	mosaic	1033	4	0.000282386	TGTGCAGCGACAGGGGGCTCTGGTAGTTATCCAGCTTACTTC	CAATGGSGSYPAYF	TRBV34(95)	TRBD(30)	TRBJ17(270)	productive	0.978614
Thymic T cells	Thy-rag2_RFP-3	Control	thymus	mosaic	1034	4	0.000282386	TGTGCAGCGAGTATTCAGGGCAATGCTGATCGAGCATACTTT	CAASIQGNADRAYF	TRBV31(487),TRBV36(487)		TRBJ3(195)	productive	0.978614
Thymic T cells	Thy-rag2_RFP-3	Control	thymus	mosaic	1035	4	0.000282386	TGTGCAGCGAGTATAGGGGGCCCAAACACGCAAGCATACTTC	CAASIGGPNTQAYF	TRBV31(314),TRBV36(314)	TRBD(40)	TRBJ8(240)	productive	0.978614
Thymic T cells	Thy-rag2_RFP-3	Control	thymus	mosaic	1036	4	0.000282386	TGTGCAGCGAGAACAGGGGGACAATCTCAACCTGCATACTTT	CAARTGGQSQPAYF	TRBV31(493),TRBV36(493)	TRBD(40)	TRBJ26(234),TRBJ25(218)	productive	0.978614
Thymic T cells	Thy-rag2_RFP-3	Control	thymus	mosaic	1037	4	0.000282386	TGTGCAGCATGGACAGGTAACACTGCCAGTCCAGCAGTCTTT	CAAWTGNTASPAVF	TRBV6(1068)	TRBD(35)	TRBJ28(140)	productive	0.978614
Thymic T cells	Thy-rag2_RFP-3	Control	thymus	mosaic	1038	4	0.000282386	TGTGCAGCATGGACAGGGAACAATCTCAGTCCTGCACACTTT	CAAWTGNNLSPAHF	TRBV6(574)	TRBD(40)	TRBJ23(120)	productive	0.978614
Thymic T cells	Thy-rag2_RFP-3	Control	thymus	mosaic	1039	4	0.000282386	TGTGCAGCATATTCGACAGGGATTGGCAACCCAGCATTCTTT	CAAYSTGIGNPAFF	TRBV6(818)	TRBD(35)	TRBJ24(235)	productive	0.978614
Thymic T cells	Thy-rag2_RFP-3	Control	thymus	mosaic	1040	4	0.000282386	TGTGCAGCATATAGACAGAACAATGCCAATCCAGCAATCTTT	CAAYRQNNANPAIF	TRBV6(902)		TRBJ30(261)	productive	0.978614
Thymic T cells	Thy-rag2_RFP-3	Control	thymus	mosaic	1041	4	0.000282386	TGTGCAGCAACAGGGGGCTTTGGAAGCAGCCAGGCTTTCTTT	CAATGGFGSSQAFF	TRBV34(593)	TRBD(35)	TRBJ7(270)	productive	0.978614
Thymic T cells	Thy-rag2_RFP-3	Control	thymus	mosaic	1042	4	0.000282386	TGTGCAGCAAGGGACAACTTTGGAAGCAGCCAGGCTTTCTTT	CAARDNFGSSQAFF	TRBV6(354)	TRBD(30)	TRBJ7(265)	productive	0.978614
Thymic T cells	Thy-rag2_RFP-3	Control	thymus	mosaic	1043	4	0.000282386	TGTGCAAAGCAGGACAGGACACAATCTCAACCTGCATACTTT	CAKQDRTQSQPAYF	TRBV16(370)		TRBJ26(260),TRBJ25(244)	productive	0.978614
Thymic T cells	Thy-rag2_RFP-3	Control	thymus	mosaic	1044	4	0.000282386	TGCGCTTCAAGCATTGCCAGACAAACTCAACCTGCATACTTT	CASSIARQTQPAYF	TRBV51(575)		TRBJ25(124)	productive	0.978614
Thymic T cells	Thy-rag2_RFP-3	Control	thymus	mosaic	1045	4	0.000282386	TGCGCTTCAAGCATTGACAGGGGGCATTATCAAGCCTACTTT	CASSIDRGHYQAYF	TRBV51(887)	TRBD(45)	TRBJ4(193)	productive	0.978614
Thymic T cells	Thy-rag2_RFP-3	Control	thymus	mosaic	1046	4	0.000282386	TGCGCCGCATGGGACAGGGGGCGCGACACGCAAGCATACTTC	CAAWDRGRDTQAYF	TRBV19(640)	TRBD(60)	TRBJ8(225)	productive	0.978614
Thymic T cells	Thy-rag2_RFP-3	Control	thymus	mosaic	1047	4	0.000282386	TGCGCCGCATATGAGAACTCTGGTAGTTATCCAGCTTACTTC	CAAYENSGSYPAYF	TRBV19(257)		TRBJ17(269)	productive	0.978614
Thymic T cells	Thy-rag2_RFP-3	Control	thymus	mosaic	1048	4	0.000282386	TGCGCCGCATATACAGGGGCTGGTGCTTCTCAAGCTTTCTTT	CAAYTGAGASQAFF	TRBV19(267)	TRBD(35)	TRBJ15(239)	productive	0.978614
Thymic T cells	Thy-rag2_RFP-3	Control	thymus	mosaic	1050	4	0.000282386	TGCGCAGCAGGGACAGGGGGCGATCTCAGTCCTGCACACTTT	CAAGTGGDLSPAHF	TRBV13(672)	TRBD(60)	TRBJ23(220)	productive	0.978614
Thymic T cells	Thy-rag2_RFP-3	Control	thymus	mosaic	1051	4	0.000282386	TGCGCAGCAGGGACAGGGGACAACTACGATCCAGCATACTTT	CAAGTGDNYDPAYF	TRBV13(1226)	TRBD(50)	TRBJ12(160)	productive	0.978614
Thymic T cells	Thy-rag2_RFP-3	Control	thymus	mosaic	1059	4	0.000282386	TGTTCAGTGAGTGGGACAGGGGACAGACCTGCATACTTT	CSVSGTGDRPAYF	TRBV5(300)	TRBD(45)	TRBJ33(225)	productive	0.978614
Thymic T cells	Thy-rag2_RFP-3	Control	thymus	mosaic	1060	4	0.000282386	TGTTCAGTGAGTGAAGCGACAAACACGCAAGCATACTTC	CSVSEATNTQAYF	TRBV5(155)		TRBJ8(240)	productive	0.978614
Thymic T cells	Thy-rag2_RFP-3	Control	thymus	mosaic	1061	4	0.000282386	TGTTCAGTGAGCCAATCAGGAAACACGCAAGCATACTTC	CSVSQSGNTQAYF	TRBV2(911)		TRBJ8(110)	productive	0.978614
Thymic T cells	Thy-rag2_RFP-3	Control	thymus	mosaic	1062	4	0.000282386	TGTGCTTCAAGTCGTGCAGGTAGTTATCCAGCTTACTTC	CASSRAGSYPAYF	TRBV50(916)		TRBJ17(245)	productive	0.978614
Thymic T cells	Thy-rag2_RFP-3	Control	thymus	mosaic	1063	4	0.000282386	TGTGCTGTCAGTAGGGGTAATCGTGAGCCTGCATACTTT	CAVSRGNREPAYF	TRBV46(991)		TRBJ29(230)	productive	0.978614
Thymic T cells	Thy-rag2_RFP-3	Control	thymus	mosaic	1064	4	0.000282386	TGTGCTGTCAGTAGGGGGGCTAGCAACCCAGCATTCTTT	CAVSRGASNPAFF	TRBV44(870)	TRBD(30)	TRBJ24(225)	productive	0.978614
Thymic T cells	Thy-rag2_RFP-3	Control	thymus	mosaic	1065	4	0.000282386	TGTGCTGTCAGGGACACAACTACTTCTCCAGCTTATTTT	CAVRDTTTSPAYF	TRBV43(170),TRBV44(170),TRBV46(170)	TRBD(25)	TRBJ11(255)	productive	0.978614
Thymic T cells	Thy-rag2_RFP-3	Control	thymus	mosaic	1066	4	0.000282386	TGTGCTGTCAGGACAGGGTATTTCAATCCTGCATACTTT	CAVRTGYFNPAYF	TRBV46(586)	TRBD(35)	TRBJ22(224),TRBJ21(209)	productive	0.978614
Thymic T cells	Thy-rag2_RFP-3	Control	thymus	mosaic	1067	4	0.000282386	TGTGCTGTCAGGACAGGGGGCTCTCAACCTGCATACTTT	CAVRTGGSQPAYF	TRBV46(421)	TRBD(50)	TRBJ26(230),TRBJ25(225)	productive	0.978614
Thymic T cells	Thy-rag2_RFP-3	Control	thymus	mosaic	1068	4	0.000282386	TGTGCTGTCAGACAGATCTCTGGTTATCCTGCATACTTT	CAVRQISGYPAYF	TRBV43(572)		TRBJ20(234)	productive	0.978614
Thymic T cells	Thy-rag2_RFP-3	Control	thymus	mosaic	1069	4	0.000282386	TGTGCTGTCAGACAGAACAACTACGATCCAGCATACTTT	CAVRQNNYDPAYF	TRBV46(1096)		TRBJ12(260)	productive	0.978614
Thymic T cells	Thy-rag2_RFP-3	Control	thymus	mosaic	1070	4	0.000282386	TGTGCTGCTAGTTTGGGGGGAACTCAACCTGCATACTTT	CAASLGGTQPAYF	TRBV4(819)	TRBD(25)	TRBJ25(235),TRBJ26(225)	productive	0.978614
Thymic T cells	Thy-rag2_RFP-3	Control	thymus	mosaic	1071	4	0.000282386	TGTGCTGCTAGTTTAGTACAATCTCAACCTGCATACTTT	CAASLVQSQPAYF	TRBV4(170),TRBV9(154)		TRBJ26(250),TRBJ25(234)	productive	0.978614
Thymic T cells	Thy-rag2_RFP-3	Control	thymus	mosaic	1072	4	0.000282386	TGTGCTGCTAGTTTAGGGGGCGTCAATCCTGCATACTTT	CAASLGGVNPAYF	TRBV40(490)	TRBD(30)	TRBJ21(230),TRBJ20(210)	productive	0.978614
Thymic T cells	Thy-rag2_RFP-3	Control	thymus	mosaic	1073	4	0.000282386	TGTGCTGCTAGTTGGGGCAATGCTGATCGAGCATACTTT	CAASWGNADRAYF	TRBV4(1152.5)		TRBJ3(255)	productive	0.978614
Thymic T cells	Thy-rag2_RFP-3	Control	thymus	mosaic	1074	4	0.000282386	TGTGCTGCTAGTAACAGGGGAACTCAACCTGCATACTTT	CAASNRGTQPAYF	TRBV27(154)	TRBD(35)	TRBJ25(235),TRBJ26(225)	productive	0.978614
Thymic T cells	Thy-rag2_RFP-3	Control	thymus	mosaic	1075	4	0.000282386	TGTGCTGCTAGGGACAGGCAGTACGACCCAGCATACTTT	CAARDRQYDPAYF	TRBV40(556)	TRBD(35)	TRBJ14(155)	productive	0.978614
Thymic T cells	Thy-rag2_RFP-3	Control	thymus	mosaic	1076	4	0.000282386	TGTGCTGCTAGGACAGGGGGTTACGACCCAGCATACTTT	CAARTGGYDPAYF	TRBV40(729)	TRBD(45)	TRBJ14(230)	productive	0.978614
Thymic T cells	Thy-rag2_RFP-3	Control	thymus	mosaic	1077	4	0.000282386	TGTGCTGCTAGGACAGGGGGCGACGATCCAGCATACTTT	CAARTGGDDPAYF	TRBV27(1188)	TRBD(55)	TRBJ12(210)	productive	0.978614
Thymic T cells	Thy-rag2_RFP-3	Control	thymus	mosaic	1078	4	0.000282386	TGTGCTGCTAGAACAGGTAACAACAGACCTGCATACTTT	CAARTGNNRPAYF	TRBV39(555)		TRBJ33(246)	productive	0.978614
Thymic T cells	Thy-rag2_RFP-3	Control	thymus	mosaic	1079	4	0.000282386	TGTGCTGCTAGAACAGGGGGCAACAGACCTGCATACTTT	CAARTGGNRPAYF	TRBV39(763.8)	TRBD(35)	TRBJ33(235)	productive	0.978614
Thymic T cells	Thy-rag2_RFP-3	Control	thymus	mosaic	1080	4	0.000282386	TGTGCTGCTAGAAGCAGTAATCGTGAGCCTGCATACTTT	CAARSSNREPAYF	TRBV39(560)		TRBJ29(159)	productive	0.978614
Thymic T cells	Thy-rag2_RFP-3	Control	thymus	mosaic	1081	4	0.000282386	TGTGCTGCTAGAAGGGGGTCAAACACGCAAGCATACTTC	CAARRGSNTQAYF	TRBV39(809)		TRBJ8(120)	productive	0.978614
Thymic T cells	Thy-rag2_RFP-3	Control	thymus	mosaic	1082	4	0.000282386	TGTGCTGCTAGAAGGAACAACTACGATCCAGCATACTTT	CAARRNNYDPAYF	TRBV39(825)		TRBJ12(260)	productive	0.978614
Thymic T cells	Thy-rag2_RFP-3	Control	thymus	mosaic	1083	4	0.000282386	TGTGCTGCTAGAAGATCGAGGACCAGACCTGCATACTTT	CAARRSRTRPAYF	TRBV39(850)		TRBJ33(220)	productive	0.978614
Thymic T cells	Thy-rag2_RFP-3	Control	thymus	mosaic	1084	4	0.000282386	TGTGCTGCTAGAAACAGGGATGTCAATCCTGCATACTTT	CAARNRDVNPAYF	TRBV39(790)	TRBD(30)	TRBJ21(240),TRBJ20(210)	productive	0.978614
Thymic T cells	Thy-rag2_RFP-3	Control	thymus	mosaic	1085	4	0.000282386	TGTGCTGCCCGAGACAACAATCTCAGTCCTGCACACTTT	CAARDNNLSPAHF	TRBV14(85)		TRBJ23(256)	productive	0.978614
Thymic T cells	Thy-rag2_RFP-3	Control	thymus	mosaic	1086	4	0.000282386	TGTGCTGCCGGACAGGGGTTTGGCGATCCTGCATACTTT	CAAGQGFGDPAYF	TRBV47(812)	TRBD(45)	TRBJ31(187)	productive	0.978614
Thymic T cells	Thy-rag2_RFP-3	Control	thymus	mosaic	1087	4	0.000282386	TGTGCTGCCGACTCTGGTGCCGGTTCTCAGGCTTTCTTC	CAADSGAGSQAFF	TRBV17(521)		TRBJ13(144)	productive	0.978614
Thymic T cells	Thy-rag2_RFP-3	Control	thymus	mosaic	1088	4	0.000282386	TGTGCTGCCAGTATAGGACAGGGTTATCAAGCCTACTTT	CAASIGQGYQAYF	TRBV47(352)	TRBD(40)	TRBJ4(141.5)	productive	0.978614
Thymic T cells	Thy-rag2_RFP-3	Control	thymus	mosaic	1089	4	0.000282386	TGTGCTGCCAGTAGGGACACTGGCAACCCAGCATTCTTT	CAASRDTGNPAFF	TRBV47(609)		TRBJ24(255)	productive	0.978614
Thymic T cells	Thy-rag2_RFP-3	Control	thymus	mosaic	1090	4	0.000282386	TGTGCTGCCAGCGACAGGGGGCACGACCCAGCATACTTT	CAASDRGHDPAYF	TRBV17(295)	TRBD(50)	TRBJ14(225)	productive	0.978614
Thymic T cells	Thy-rag2_RFP-3	Control	thymus	mosaic	1091	4	0.000282386	TGTGCTGCCAGCAGCTCTGGTAGTTATCCAGCTTACTTC	CAASSSGSYPAYF	TRBV17(269.8)		TRBJ17(275)	productive	0.978614
Thymic T cells	Thy-rag2_RFP-3	Control	thymus	mosaic	1092	4	0.000282386	TGTGCTGCCAGCAGGGACAATGTCAATCCTGCATACTTT	CAASRDNVNPAYF	TRBV17(1049)		TRBJ21(255)	productive	0.978614
Thymic T cells	Thy-rag2_RFP-3	Control	thymus	mosaic	1093	4	0.000282386	TGTGCTGCCAGCAAAGGGGGTAATTATCAAGCCTACTTT	CAASKGGNYQAYF	TRBV17(546)		TRBJ4(198)	productive	0.978614
Thymic T cells	Thy-rag2_RFP-3	Control	thymus	mosaic	1094	4	0.000282386	TGTGCTGCCAGCAAAGGGGGCTCTCAACCTGCATACTTT	CAASKGGSQPAYF	TRBV17(129)	TRBD(25)	TRBJ26(230),TRBJ25(225)	productive	0.978614
Thymic T cells	Thy-rag2_RFP-3	Control	thymus	mosaic	1095	4	0.000282386	TGTGCTGCCAGCAAAGGAGGGGGCAGCCAGGCTTTCTTT	CAASKGGGSQAFF	TRBV17(988)	TRBD(25)	TRBJ7(100)	productive	0.978614
Thymic T cells	Thy-rag2_RFP-3	Control	thymus	mosaic	1096	4	0.000282386	TGTGCTGCCAGGACAGGGACTACTTCTCCAGCTTATTTT	CAARTGTTSPAYF	TRBV47(957)	TRBD(35)	TRBJ11(245)	productive	0.978614
Thymic T cells	Thy-rag2_RFP-3	Control	thymus	mosaic	1097	4	0.000282386	TGTGCTGCCAGACAGGGTGGCTATGGTCAGGCTTATTTC	CAARQGGYGQAYF	TRBV47(325)	TRBD(30)	TRBJ19(250)	productive	0.978614
Thymic T cells	Thy-rag2_RFP-3	Control	thymus	mosaic	1098	4	0.000282386	TGTGCTGCGTATTATACAAACAACAGACCTGCATACTTT	CAAYYTNNRPAYF	TRBV28(1091)		TRBJ33(245)	productive	0.978614
Thymic T cells	Thy-rag2_RFP-3	Control	thymus	mosaic	1099	4	0.000282386	TGTGCTGCGTATGACAGGAATGTCAATCCTGCATACTTT	CAAYDRNVNPAYF	TRBV28(788)	TRBD(30)	TRBJ21(245)	productive	0.978614
Thymic T cells	Thy-rag2_RFP-3	Control	thymus	mosaic	1100	4	0.000282386	TGTGCTGCGTACAGGGGTGGCTATGGTCAGGCTTATTTC	CAAYRGGYGQAYF	TRBV28(370)	TRBD(30)	TRBJ19(250)	productive	0.978614
Thymic T cells	Thy-rag2_RFP-3	Control	thymus	mosaic	1101	4	0.000282386	TGTGCTGCGTACAGGGAACAAACTCAACCTGCATACTTT	CAAYREQTQPAYF	TRBV28(1063)	TRBD(25)	TRBJ25(250),TRBJ26(234)	productive	0.978614
Thymic T cells	Thy-rag2_RFP-3	Control	thymus	mosaic	1102	4	0.000282386	TGTGCTGCGGGACAGAATAATCGTGAGCCTGCATACTTT	CAAGQNNREPAYF	TRBV14(329)	TRBD(35)	TRBJ29(244)	productive	0.978614
Thymic T cells	Thy-rag2_RFP-3	Control	thymus	mosaic	1103	4	0.000282386	TGTGCTGCGAGGGACAGTAATCGTGAGCCTGCATACTTT	CAARDSNREPAYF	TRBV29(559)	TRBD(30)	TRBJ29(129)	productive	0.978614
Thymic T cells	Thy-rag2_RFP-3	Control	thymus	mosaic	1104	4	0.000282386	TGTGCTGCGAGAGGGACAACAAACACGCAAGCATACTTC	CAARGTTNTQAYF	TRBV29(885)	TRBD(25)	TRBJ8(240)	productive	0.978614
Thymic T cells	Thy-rag2_RFP-3	Control	thymus	mosaic	1105	4	0.000282386	TGTGCTGCGAGAGACAGGATCAATTATCAAGCCTACTTT	CAARDRINYQAYF	TRBV29(991)		TRBJ4(203)	productive	0.978614
Thymic T cells	Thy-rag2_RFP-3	Control	thymus	mosaic	1106	4	0.000282386	TGTGCTGCATGGGACTTTGGAAGCAGCCAGGCTTTCTTT	CAAWDFGSSQAFF	TRBV20(794)		TRBJ7(261)	productive	0.978614
Thymic T cells	Thy-rag2_RFP-3	Control	thymus	mosaic	1107	4	0.000282386	TGTGCTGCATATTGGGGGGCTCGTGACCCAGCATACTTT	CAAYWGARDPAYF	TRBV20(893)	TRBD(30)	TRBJ29(215),TRBJ27(190)	productive	0.978614
Thymic T cells	Thy-rag2_RFP-3	Control	thymus	mosaic	1108	4	0.000282386	TGTGCTGCATATTGGGGGGCTGGTTATCCTGCATACTTT	CAAYWGAGYPAYF	TRBV20(416)	TRBD(25)	TRBJ20(236)	productive	0.978614
Thymic T cells	Thy-rag2_RFP-3	Control	thymus	mosaic	1109	4	0.000282386	TGTGCTGCATATTATAACAATGCCAATCCAGCAATCTTT	CAAYYNNANPAIF	TRBV20(445)		TRBJ30(260)	productive	0.978614
Thymic T cells	Thy-rag2_RFP-3	Control	thymus	mosaic	1110	4	0.000282386	TGTGCTGCATATTACAGGGCTACTTCTCCAGCTTATTTT	CAAYYRATSPAYF	TRBV20(579.5)	TRBD(25)	TRBJ11(120)	productive	0.978614
Thymic T cells	Thy-rag2_RFP-3	Control	thymus	mosaic	1111	4	0.000282386	TGTGCTGCATATCGGGACAGAAACACGCAAGCATACTTC	CAAYRDRNTQAYF	TRBV18(540)	TRBD(40)	TRBJ8(135)	productive	0.978614
Thymic T cells	Thy-rag2_RFP-3	Control	thymus	mosaic	1112	4	0.000282386	TGTGCTGCATATGGGGACTCTGGTTATCCTGCATACTTT	CAAYGDSGYPAYF	TRBV20(311)		TRBJ20(250)	productive	0.978614
Thymic T cells	Thy-rag2_RFP-3	Control	thymus	mosaic	1113	4	0.000282386	TGTGCTGCATATGACAGGGGTGCCAATCCAGCAATCTTT	CAAYDRGANPAIF	TRBV18(226)	TRBD(30)	TRBJ30(235)	productive	0.978614
Thymic T cells	Thy-rag2_RFP-3	Control	thymus	mosaic	1114	4	0.000282386	TGTGCTGCATATGACAACACTGGCAACCCAGCATTCTTT	CAAYDNTGNPAFF	TRBV18(143)		TRBJ24(260)	productive	0.978614
Thymic T cells	Thy-rag2_RFP-3	Control	thymus	mosaic	1115	4	0.000282386	TGTGCTGCATACAGGGGGAACAACAGACCTGCATACTTT	CAAYRGNNRPAYF	TRBV8(299)	TRBD(35)	TRBJ33(245)	productive	0.978614
Thymic T cells	Thy-rag2_RFP-3	Control	thymus	mosaic	1116	4	0.000282386	TGTGCCGCATTTTTCAGGATCAACAGACCTGCATACTTT	CAAFFRINRPAYF	TRBV21(450)		TRBJ33(235)	productive	0.978614
Thymic T cells	Thy-rag2_RFP-3	Control	thymus	mosaic	1117	4	0.000282386	TGTGCCGCATTTTTGACAGGGTCTCAACCTGCATACTTT	CAAFLTGSQPAYF	TRBV21(383.3)	TRBD(35)	TRBJ26(230),TRBJ25(225)	productive	0.978614
Thymic T cells	Thy-rag2_RFP-3	Control	thymus	mosaic	1118	4	0.000282386	TGTGCCGCAAGGACAGGGGGCAACAGACCTGCATACTTT	CAARTGGNRPAYF	TRBV21(355)	TRBD(50)	TRBJ33(235)	productive	0.978614
Thymic T cells	Thy-rag2_RFP-3	Control	thymus	mosaic	1119	4	0.000282386	TGTGCCACAACCGGGACATATGGCGATCCTGCATACTTT	CATTGTYGDPAYF	TRBV49(1080)	TRBD(40)	TRBJ31(197)	productive	0.978614
Thymic T cells	Thy-rag2_RFP-3	Control	thymus	mosaic	1120	4	0.000282386	TGTGCAGTGAGTGCGGCAGGGAACACGCAAGCATACTTC	CAVSAAGNTQAYF	TRBV30(270),TRBV35(270)	TRBD(25)	TRBJ8(230)	productive	0.978614
Thymic T cells	Thy-rag2_RFP-3	Control	thymus	mosaic	1121	4	0.000282386	TGTGCAGTGAGTGGACAGGGAAGCAGCCAGGCTTTCTTT	CAVSGQGSSQAFF	TRBV30(737),TRBV35(737)	TRBD(25)	TRBJ7(245)	productive	0.978614
Thymic T cells	Thy-rag2_RFP-3	Control	thymus	mosaic	1122	4	0.000282386	TGTGCAGTGAGTGAAAACACTGCCAGTCCAGCAGTCTTT	CAVSENTASPAVF	TRBV30(117.3),TRBV35(117.3)		TRBJ28(260)	productive	0.978614
Thymic T cells	Thy-rag2_RFP-3	Control	thymus	mosaic	1123	4	0.000282386	TGTGCAGCTTCTTATACACAAACTCAACCTGCATACTTT	CAASYTQTQPAYF	TRBV26(670)		TRBJ25(265),TRBJ26(249)	productive	0.978614
Thymic T cells	Thy-rag2_RFP-3	Control	thymus	mosaic	1124	4	0.000282386	TGTGCAGCTTATGGTACACAATCTCAACCTGCATACTTT	CAAYGTQSQPAYF	TRBV1(135)		TRBJ26(270),TRBJ25(254)	productive	0.978614
Thymic T cells	Thy-rag2_RFP-3	Control	thymus	mosaic	1125	4	0.000282386	TGTGCAGCTAGTTTACAGTATGGCGATCCTGCATACTTT	CAASLQYGDPAYF	TRBV45(1100),TRBV41(1004)		TRBJ31(197)	productive	0.978614
Thymic T cells	Thy-rag2_RFP-3	Control	thymus	mosaic	1126	4	0.000282386	TGTGCAGCTAGTTTAGGGAGTGCCAATCCAGCAATCTTT	CAASLGSANPAIF	TRBV41(732)		TRBJ30(235)	productive	0.978614
Thymic T cells	Thy-rag2_RFP-3	Control	thymus	mosaic	1127	4	0.000282386	TGTGCAGCTAGTCAGGGGGCGCGTTATCAAGCCTACTTT	CAASQGARYQAYF	TRBV37(687),TRBV33(607)	TRBD(35)	TRBJ4(188)	productive	0.978614
Thymic T cells	Thy-rag2_RFP-3	Control	thymus	mosaic	1128	4	0.000282386	TGTGCAGCTAGTCAGGGGGCAAACACGCAAGCATACTTC	CAASQGANTQAYF	TRBV37(345),TRBV38(329)	TRBD(30)	TRBJ8(240)	productive	0.978614
Thymic T cells	Thy-rag2_RFP-3	Control	thymus	mosaic	1129	4	0.000282386	TGTGCAGCTAGTGGGGACTCTGGCTTACAAGCTTACTTC	CAASGDSGLQAYF	TRBV33(530)		TRBJ2(175)	productive	0.978614
Thymic T cells	Thy-rag2_RFP-3	Control	thymus	mosaic	1130	4	0.000282386	TGTGCAGCTAGGGACTACTCAAACACGCAAGCATACTTC	CAARDYSNTQAYF	TRBV32(716)		TRBJ8(250)	productive	0.978614
Thymic T cells	Thy-rag2_RFP-3	Control	thymus	mosaic	1131	4	0.000282386	TGTGCAGCTAGGACAGTAAATCGTGAGCCTGCATACTTT	CAARTVNREPAYF	TRBV41(784.8),TRBV45(772.8)	TRBD(25)	TRBJ29(134)	productive	0.978614
Thymic T cells	Thy-rag2_RFP-3	Control	thymus	mosaic	1132	4	0.000282386	TGTGCAGCTAGGACAGGGGTCAATTATCAAGCCTACTTT	CAARTGVNYQAYF	TRBV41(776.8),TRBV45(744.8)	TRBD(40)	TRBJ4(203)	productive	0.978614
Thymic T cells	Thy-rag2_RFP-3	Control	thymus	mosaic	1133	4	0.000282386	TGTGCAGCTAGGACAGGGAATGCCAATCCAGCAATCTTT	CAARTGNANPAIF	TRBV41(429),TRBV45(429)	TRBD(35)	TRBJ30(245)	productive	0.978614
Thymic T cells	Thy-rag2_RFP-3	Control	thymus	mosaic	1134	4	0.000282386	TGTGCAGCTAGGACAGGAAATGCTGATCGAGCATACTTT	CAARTGNADRAYF	TRBV41(494),TRBV45(494)	TRBD(30)	TRBJ3(245)	productive	0.978614
Thymic T cells	Thy-rag2_RFP-3	Control	thymus	mosaic	1135	4	0.000282386	TGTGCAGCTAGGACAAACAACTACGATCCAGCATACTTT	CAARTNNYDPAYF	TRBV33(768),TRBV32(672)		TRBJ12(165)	productive	0.978614
Thymic T cells	Thy-rag2_RFP-3	Control	thymus	mosaic	1136	4	0.000282386	TGTGCAGCTAGACAGGGATACGGCGATCCTGCATACTTT	CAARQGYGDPAYF	TRBV45(970),TRBV41(890)	TRBD(30)	TRBJ31(182)	productive	0.978614
Thymic T cells	Thy-rag2_RFP-3	Control	thymus	mosaic	1137	4	0.000282386	TGTGCAGCTAGAAGGACAGGGGGCGATCAAGCCTACTTT	CAARRTGGDQAYF	TRBV33(1097)	TRBD(55)	TRBJ4(178)	productive	0.978614
Thymic T cells	Thy-rag2_RFP-3	Control	thymus	mosaic	1138	4	0.000282386	TGTGCAGCTAACAGGAACAATGCCAATCCAGCAATCTTT	CAANRNNANPAIF	TRBV41(320),TRBV45(320)		TRBJ30(265)	productive	0.978614
Thymic T cells	Thy-rag2_RFP-3	Control	thymus	mosaic	1139	4	0.000282386	TGTGCAGCCTGGGACACAACTACTTCTCCAGCTTATTTT	CAAWDTTTSPAYF	TRBV15(1044)	TRBD(30)	TRBJ11(255)	productive	0.978614
Thymic T cells	Thy-rag2_RFP-3	Control	thymus	mosaic	1140	4	0.000282386	TGTGCAGCCTGGACAGGAGACAACAGACCTGCATACTTT	CAAWTGDNRPAYF	TRBV15(1091)	TRBD(35)	TRBJ33(240)	productive	0.978614
Thymic T cells	Thy-rag2_RFP-3	Control	thymus	mosaic	1141	4	0.000282386	TGTGCAGCCTATTATGGGGATGTCAATCCTGCATACTTT	CAAYYGDVNPAYF	TRBV15(676)		TRBJ21(240),TRBJ20(210)	productive	0.978614
Thymic T cells	Thy-rag2_RFP-3	Control	thymus	mosaic	1142	4	0.000282386	TGTGCAGCCTATGGACAGGGTCGTGACCCAGCATACTTT	CAAYGQGRDPAYF	TRBV15(105)	TRBD(40)	TRBJ29(219),TRBJ27(194)	productive	0.978614
Thymic T cells	Thy-rag2_RFP-3	Control	thymus	mosaic	1143	4	0.000282386	TGTGCAGCCGGACAGGGTGGCTATGGTCAGGCTTATTTC	CAAGQGGYGQAYF	TRBV15(1130)	TRBD(40)	TRBJ19(250)	productive	0.978614
Thymic T cells	Thy-rag2_RFP-3	Control	thymus	mosaic	1144	4	0.000282386	TGTGCAGCCGACAGGGATCAGTACGACCCAGCATACTTT	CAADRDQYDPAYF	TRBV52(412)	TRBD(30)	TRBJ14(260)	productive	0.978614
Thymic T cells	Thy-rag2_RFP-3	Control	thymus	mosaic	1145	4	0.000282386	TGTGCAGCCAGAGGACAGGGTAGTTATCCAGCTTACTTC	CAARGQGSYPAYF	TRBV52(332)	TRBD(30)	TRBJ17(245)	productive	0.978614
Thymic T cells	Thy-rag2_RFP-3	Control	thymus	mosaic	1146	4	0.000282386	TGTGCAGCGTATTCGGACAGGAACACGCAAGCATACTTC	CAAYSDRNTQAYF	TRBV3(924)	TRBD(35)	TRBJ8(222)	productive	0.978614
Thymic T cells	Thy-rag2_RFP-3	Control	thymus	mosaic	1147	4	0.000282386	TGTGCAGCGTATTGGACAAACAACAGACCTGCATACTTT	CAAYWTNNRPAYF	TRBV3(399)	TRBD(25)	TRBJ33(245)	productive	0.978614
Thymic T cells	Thy-rag2_RFP-3	Control	thymus	mosaic	1148	4	0.000282386	TGTGCAGCGTATTACAGGGCTACTTCTCCAGCTTATTTT	CAAYYRATSPAYF	TRBV3(1179)	TRBD(25)	TRBJ11(200)	productive	0.978614
Thymic T cells	Thy-rag2_RFP-3	Control	thymus	mosaic	1149	4	0.000282386	TGTGCAGCGACAGGGTCAACTACTTCTCCAGCTTATTTT	CAATGSTTSPAYF	TRBV31(389),TRBV36(389)	TRBD(35)	TRBJ11(260)	productive	0.978614
Thymic T cells	Thy-rag2_RFP-3	Control	thymus	mosaic	1150	4	0.000282386	TGTGCAGCGAGTACAGGGAATCTCAGTCCTGCACACTTT	CAASTGNLSPAHF	TRBV31(264),TRBV36(264)	TRBD(25)	TRBJ23(245)	productive	0.978614
Thymic T cells	Thy-rag2_RFP-3	Control	thymus	mosaic	1151	4	0.000282386	TGTGCAGCGAGTACAGGGAATCGTGAGCCTGCATACTTT	CAASTGNREPAYF	TRBV31(1084),TRBV36(1084)	TRBD(25)	TRBJ29(109)	productive	0.978614
Thymic T cells	Thy-rag2_RFP-3	Control	thymus	mosaic	1152	4	0.000282386	TGTGCAGCATATTGGGGGGACTACGATCCAGCATACTTT	CAAYWGDYDPAYF	TRBV6(459)	TRBD(25)	TRBJ12(240)	productive	0.978614
Thymic T cells	Thy-rag2_RFP-3	Control	thymus	mosaic	1153	4	0.000282386	TGTGCAGCATATAGACAGCAGTACGACCCAGCATACTTT	CAAYRQQYDPAYF	TRBV6(347)	TRBD(25)	TRBJ14(245)	productive	0.978614
Thymic T cells	Thy-rag2_RFP-3	Control	thymus	mosaic	1154	4	0.000282386	TGTGCAGCATACATCTCTGGTAGTTATCCAGCTTACTTC	CAAYISGSYPAYF	TRBV10(120),TRBV34(105)		TRBJ17(265)	productive	0.978614
Thymic T cells	Thy-rag2_RFP-3	Control	thymus	mosaic	1155	4	0.000282386	TGTGCAGCACGTAGCCATGGTGCTTCTCAAGCTTTCTTT	CAARSHGASQAFF	TRBV22(353)		TRBJ15(234)	productive	0.978614
Thymic T cells	Thy-rag2_RFP-3	Control	thymus	mosaic	1156	4	0.000282386	TGTGCAGCAGACAGGGGAGGAAGCAGCCAGGCTTTCTTT	CAADRGGSSQAFF	TRBV34(977)	TRBD(40)	TRBJ7(245)	productive	0.978614
Thymic T cells	Thy-rag2_RFP-3	Control	thymus	mosaic	1157	4	0.000282386	TGTGCAGCAAGTCCCGGGACGAACACGCAAGCATACTTC	CAASPGTNTQAYF	TRBV34(842)	TRBD(40)	TRBJ8(230)	productive	0.978614
Thymic T cells	Thy-rag2_RFP-3	Control	thymus	mosaic	1158	4	0.000282386	TGTGCAGCAAGGGACAGCATGGGAAGTGAAGCACACTTT	CAARDSMGSEAHF	TRBV10(92)	TRBD(35)	TRBJ18(250)	productive	0.978614
Thymic T cells	Thy-rag2_RFP-3	Control	thymus	mosaic	1159	4	0.000282386	TGTGCAGCAAGGGACAGAACTACTTCTCCAGCTTATTTT	CAARDRTTSPAYF	TRBV34(683.7)	TRBD(35)	TRBJ11(250)	productive	0.978614
Thymic T cells	Thy-rag2_RFP-3	Control	thymus	mosaic	1160	4	0.000282386	TGTGCAGGACAGGGCTCTGGTAGTTATCCAGCTTACTTC	CAGQGSGSYPAYF	TRBV41(175),TRBV45(175)		TRBJ17(274)	productive	0.978614
Thymic T cells	Thy-rag2_RFP-3	Control	thymus	mosaic	1161	4	0.000282386	TGCGCTTCAAGCGGGACAGGGGACAGACCTGCATACTTT	CASSGTGDRPAYF	TRBV51(604)	TRBD(50)	TRBJ33(80)	productive	0.978614
Thymic T cells	Thy-rag2_RFP-3	Control	thymus	mosaic	1162	4	0.000282386	TGCGCTTCAAGCATTGCAGGGGGCTATCAAGCCTACTTT	CASSIAGGYQAYF	TRBV51(110)	TRBD(30)	TRBJ4(183)	productive	0.978614
Thymic T cells	Thy-rag2_RFP-3	Control	thymus	mosaic	1163	4	0.000282386	TGCGCTTCAAGGACAGGGAATTTCAATCCTGCATACTTT	CASRTGNFNPAYF	TRBV51(630)	TRBD(35)	TRBJ22(229)	productive	0.978614
Thymic T cells	Thy-rag2_RFP-3	Control	thymus	mosaic	1170	4	0.000282386	TGTGCTGTCAGTACACAAACTCAACCTGCATACTTT	CAVSTQTQPAYF	TRBV46(1076)		TRBJ25(270),TRBJ26(254)	productive	0.978614
Thymic T cells	Thy-rag2_RFP-3	Control	thymus	mosaic	1171	4	0.000282386	TGTGCTGTCAGTACAGGGGGCGATCCTGCATACTTT	CAVSTGGDPAYF	TRBV44(825)	TRBD(25)	TRBJ31(182)	productive	0.978614
Thymic T cells	Thy-rag2_RFP-3	Control	thymus	mosaic	1172	4	0.000282386	TGTGCTGTCAGGGGAGGTTACGATCCAGCATACTTT	CAVRGGYDPAYF	TRBV44(1313)		TRBJ12(140)	productive	0.978614
Thymic T cells	Thy-rag2_RFP-3	Control	thymus	mosaic	1173	4	0.000282386	TGTGCTGTCAGGACAGGAAGCAGCCAGGCTTTCTTT	CAVRTGSSQAFF	TRBV43(290),TRBV46(286)		TRBJ7(241)	productive	0.978614
Thymic T cells	Thy-rag2_RFP-3	Control	thymus	mosaic	1174	4	0.000282386	TGTGCTGCTAGTACTAGCTACGCAAAACTAGAATTT	CAASTSYAKLEF	TRBV4(873.5)		TRBJb2.1(233.8)	productive	0.978614
Thymic T cells	Thy-rag2_RFP-3	Control	thymus	mosaic	1175	4	0.000282386	TGTGCTGCTAGACAGGGGAACACGCAAGCATACTTC	CAARQGNTQAYF	TRBV4(909)	TRBD(35)	TRBJ8(230)	productive	0.978614
Thymic T cells	Thy-rag2_RFP-3	Control	thymus	mosaic	1176	4	0.000282386	TGTGCTGCCCGAGACAATTTCAATCCTGCATACTTT	CAARDNFNPAYF	TRBV14(1266)		TRBJ22(130)	productive	0.978614
Thymic T cells	Thy-rag2_RFP-3	Control	thymus	mosaic	1177	4	0.000282386	TGTGCTGCCAGCAGCTCTGGTTATCCTGCATACTTT	CAASSSGYPAYF	TRBV17(866)		TRBJ20(155)	productive	0.978614
Thymic T cells	Thy-rag2_RFP-3	Control	thymus	mosaic	1178	4	0.000282386	TGTGCTGCCAGCAAGGGATCTCAACCTGCATACTTT	CAASKGSQPAYF	TRBV17(1068)		TRBJ26(235),TRBJ25(225)	productive	0.978614
Thymic T cells	Thy-rag2_RFP-3	Control	thymus	mosaic	1179	4	0.000282386	TGTGCTGCCAGCAAACAGGGTTATCAAGCCTACTTT	CAASKQGYQAYF	TRBV17(129)	TRBD(25)	TRBJ4(188)	productive	0.978614
Thymic T cells	Thy-rag2_RFP-3	Control	thymus	mosaic	1180	4	0.000282386	TGTGCTGCCAGGGACAGGACTCAACCTGCATACTTT	CAARDRTQPAYF	TRBV47(937)	TRBD(35)	TRBJ25(230),TRBJ26(225)	productive	0.978614
Thymic T cells	Thy-rag2_RFP-3	Control	thymus	mosaic	1181	4	0.000282386	TGTGCTGCGTATTTACATGGTTATCCTGCATACTTT	CAAYLHGYPAYF	TRBV28(1047)		TRBJ20(235),TRBJ21(210)	productive	0.978614
Thymic T cells	Thy-rag2_RFP-3	Control	thymus	mosaic	1182	4	0.000282386	TGTGCTGCGTATTGGACAAACACGCAAGCATACTTC	CAAYWTNTQAYF	TRBV28(376.5)		TRBJ8(240)	productive	0.978614
Thymic T cells	Thy-rag2_RFP-3	Control	thymus	mosaic	1183	4	0.000282386	TGTGCTGCGTATTATGGTGCCAATCCAGCAATCTTT	CAAYYGANPAIF	TRBV28(836.7)		TRBJ30(235)	productive	0.978614
Thymic T cells	Thy-rag2_RFP-3	Control	thymus	mosaic	1184	4	0.000282386	TGTGCTGCGTATGGGTACAACAGACCTGCATACTTT	CAAYGYNRPAYF	TRBV28(863)		TRBJ33(240)	productive	0.978614
Thymic T cells	Thy-rag2_RFP-3	Control	thymus	mosaic	1185	4	0.000282386	TGTGCTGCATATTCTGGGAACAGACCTGCATACTTT	CAAYSGNRPAYF	TRBV18(759.7)		TRBJ33(230)	productive	0.978614
Thymic T cells	Thy-rag2_RFP-3	Control	thymus	mosaic	1186	4	0.000282386	TGTGCTGCATATTACAGCAACAGACCTGCATACTTT	CAAYYSNRPAYF	TRBV20(498)		TRBJ33(117.5)	productive	0.978614
Thymic T cells	Thy-rag2_RFP-3	Control	thymus	mosaic	1187	4	0.000282386	TGTGCTGCATATGATCAGGGTAGACCTGCATACTTT	CAAYDQGRPAYF	TRBV18(888)		TRBJ33(215)	productive	0.978614
Thymic T cells	Thy-rag2_RFP-3	Control	thymus	mosaic	1188	4	0.000282386	TGTGCTGCATACAAACAAACTCAACCTGCATACTTT	CAAYKQTQPAYF	TRBV18(113)		TRBJ25(250),TRBJ26(234)	productive	0.978614
Thymic T cells	Thy-rag2_RFP-3	Control	thymus	mosaic	1189	4	0.000282386	TGTGCTGCAAGGGGGGACTACGATCCAGCATACTTT	CAARGDYDPAYF	TRBV48(147)	TRBD(25)	TRBJ12(240)	productive	0.978614
Thymic T cells	Thy-rag2_RFP-3	Control	thymus	mosaic	1190	4	0.000282386	TGTGCTGGACAGAACAATGTCAATCCTGCATACTTT	CAGQNNVNPAYF	TRBV28(890.5)	TRBD(25)	TRBJ21(212)	productive	0.978614
Thymic T cells	Thy-rag2_RFP-3	Control	thymus	mosaic	1191	4	0.000282386	TGTGCCGCATTTACAGGGGGCACGCAAGCATACTTC	CAAFTGGTQAYF	TRBV21(350)	TRBD(40)	TRBJ8(220)	productive	0.978614
Thymic T cells	Thy-rag2_RFP-3	Control	thymus	mosaic	1192	4	0.000282386	TGTGCCGCATACACTGGTGCTTCTCAAGCTTTCTTT	CAAYTGASQAFF	TRBV21(871.3)		TRBJ15(135)	productive	0.978614
Thymic T cells	Thy-rag2_RFP-3	Control	thymus	mosaic	1193	4	0.000282386	TGTGCCGCAGGGACAACAAACACGCAAGCATACTTC	CAAGTTNTQAYF	TRBV21(785)	TRBD(30)	TRBJ8(240)	productive	0.978614
Thymic T cells	Thy-rag2_RFP-3	Control	thymus	mosaic	1194	4	0.000282386	TGTGCCACAAGCAGGGTTGGCAACCCAGCATTCTTT	CATSRVGNPAFF	TRBV49(390)		TRBJ24(235)	productive	0.978614
Thymic T cells	Thy-rag2_RFP-3	Control	thymus	mosaic	1195	4	0.000282386	TGTGCCACAAGCAGGGACAACAGACCTGCATACTTT	CATSRDNRPAYF	TRBV49(420)		TRBJ33(240)	productive	0.978614
Thymic T cells	Thy-rag2_RFP-3	Control	thymus	mosaic	1196	4	0.000282386	TGTGCAGTGAGTGCAGGGGATTATCAAGCCTACTTT	CAVSAGDYQAYF	TRBV30(480.3),TRBV35(480.3)		TRBJ4(176)	productive	0.978614
Thymic T cells	Thy-rag2_RFP-3	Control	thymus	mosaic	1197	4	0.000282386	TGTGCAGTGAGTGACATGGGAAGTGAAGCACACTTT	CAVSDMGSEAHF	TRBV30(360),TRBV35(360)		TRBJ18(255)	productive	0.978614
Thymic T cells	Thy-rag2_RFP-3	Control	thymus	mosaic	1198	4	0.000282386	TGTGCAGCTTCAAATCAGTACGACCCAGCATACTTT	CAASNQYDPAYF	TRBV26(1001)		TRBJ14(214)	productive	0.978614
Thymic T cells	Thy-rag2_RFP-3	Control	thymus	mosaic	1199	4	0.000282386	TGTGCAGCTTATAACAACAATTATCAAGCCTACTTT	CAAYNNNYQAYF	TRBV1(220)		TRBJ4(203)	productive	0.978614
Thymic T cells	Thy-rag2_RFP-3	Control	thymus	mosaic	1200	4	0.000282386	TGTGCAGCTACAGGGACTACTTCTCCAGCTTATTTT	CAATGTTSPAYF	TRBV15(465)	TRBD(30)	TRBJ11(245)	productive	0.978614
Thymic T cells	Thy-rag2_RFP-3	Control	thymus	mosaic	1201	4	0.000282386	TGTGCAGCTAGTTTCATCAACAGACCTGCATACTTT	CAASFINRPAYF	TRBV45(671)		TRBJ33(235)	productive	0.978614
Thymic T cells	Thy-rag2_RFP-3	Control	thymus	mosaic	1202	4	0.000282386	TGTGCAGCTAGTATTGGAAGCAGCCAGGCTTTCTTT	CAASIGSSQAFF	TRBV41(200),TRBV45(200)		TRBJ7(255)	productive	0.978614
Thymic T cells	Thy-rag2_RFP-3	Control	thymus	mosaic	1203	4	0.000282386	TGTGCAGCTAGCTCTGGTAGTTATCCAGCTTACTTC	CAASSGSYPAYF	TRBV41(219),TRBV45(219)		TRBJ17(275)	productive	0.978614
Thymic T cells	Thy-rag2_RFP-3	Control	thymus	mosaic	1204	4	0.000282386	TGTGCAGCCTACAGGGAGAACACGCAAGCATACTTC	CAAYRENTQAYF	TRBV15(415)	TRBD(25)	TRBJ8(230)	productive	0.978614
Thymic T cells	Thy-rag2_RFP-3	Control	thymus	mosaic	1205	4	0.000282386	TGTGCAGCGTACCGGGATCGTGAGCCTGCATACTTT	CAAYRDREPAYF	TRBV3(284)	TRBD(25)	TRBJ29(224),TRBJ27(200)	productive	0.978614
Thymic T cells	Thy-rag2_RFP-3	Control	thymus	mosaic	1206	4	0.000282386	TGTGCAGCGGGAACTGGTGCTTCTCAAGCTTTCTTT	CAAGTGASQAFF	TRBV31(438),TRBV36(438)		TRBJ15(244)	productive	0.978614
Thymic T cells	Thy-rag2_RFP-3	Control	thymus	mosaic	1207	4	0.000282386	TGTGCAGCATCAAATAATCGTGAGCCTGCATACTTT	CAASNNREPAYF	TRBV6(384)		TRBJ29(244)	productive	0.978614
Thymic T cells	Thy-rag2_RFP-3	Control	thymus	mosaic	1208	4	0.000282386	TGTGCAGCATATCAGGACAACAGACCTGCATACTTT	CAAYQDNRPAYF	TRBV10(789)		TRBJ33(240)	productive	0.978614
Thymic T cells	Thy-rag2_RFP-3	Control	thymus	mosaic	1209	4	0.000282386	TGTGCAGCAAAGGACAATGCCAATCCAGCAATCTTT	CAAKDNANPAIF	TRBV34(612)		TRBJ30(255)	productive	0.978614
Thymic T cells	Thy-rag2_RFP-3	Control	thymus	mosaic	1210	4	0.000282386	TGTGCAGACAACTCTGGTAGTTATCCAGCTTACTTC	CADNSGSYPAYF	TRBV6(1110)		TRBJ17(90)	productive	0.978614
Thymic T cells	Thy-rag2_RFP-3	Control	thymus	mosaic	1212	4	0.000282386	TGTGCAAAGCAGGGGACAGACAGACCTGCATACTTT	CAKQGTDRPAYF	TRBV16(395)	TRBD(30)	TRBJ33(225)	productive	0.978614
Thymic T cells	Thy-rag2_RFP-3	Control	thymus	mosaic	1214	4	0.000282386	TGTTCAGTGAGTGAAGACTATCAAGCCTACTTT	CSVSEDYQAYF	TRBV5(845)		TRBJ4(183)	productive	0.978614
Thymic T cells	Thy-rag2_RFP-3	Control	thymus	mosaic	1215	4	0.000282386	TGTGCTTCAGGGGGCAACAGACCTGCATACTTT	CASGGNRPAYF	TRBV50(713),TRBV51(633)	TRBD(25)	TRBJ33(235)	productive	0.978614
Thymic T cells	Thy-rag2_RFP-3	Control	thymus	mosaic	1216	4	0.000282386	TGTGCTGTCAGGGACAATTATCAAGCCTACTTT	CAVRDNYQAYF	TRBV44(574)		TRBJ4(203)	productive	0.978614
Thymic T cells	Thy-rag2_RFP-3	Control	thymus	mosaic	1217	4	0.000282386	TGTGCTGTCAGAGACAGGAATCAAGCCTACTTT	CAVRDRNQAYF	TRBV44(275),TRBV46(243)	TRBD(30)	TRBJ4(178)	productive	0.978614
Thymic T cells	Thy-rag2_RFP-3	Control	thymus	mosaic	1218	4	0.000282386	TGTGCTGCCCGACAGGGCACGCAAGCATACTTC	CAARQGTQAYF	TRBV14(189)	TRBD(25)	TRBJ8(220)	productive	0.978614
Thymic T cells	Thy-rag2_RFP-3	Control	thymus	mosaic	1219	4	0.000282386	TGTGCTGCCCGACAGGGATATCAAGCCTACTTT	CAARQGYQAYF	TRBV14(1134)	TRBD(25)	TRBJ4(120)	productive	0.978614
Thymic T cells	Thy-rag2_RFP-3	Control	thymus	mosaic	1220	4	0.000282386	TGTGCTGCAAGCAGGGACAGACCTGCATACTTT	CAASRDRPAYF	TRBV48(957.7)		TRBJ33(225)	productive	0.978614
Thymic T cells	Thy-rag2_RFP-3	Control	thymus	mosaic	1221	4	0.000282386	TGTGCCGCATCTCAGAATTATCAAGCCTACTTT	CAASQNYQAYF	TRBV21(360)		TRBJ4(198)	productive	0.978614
Thymic T cells	Thy-rag2_RFP-3	Control	thymus	mosaic	1222	4	0.000282386	TGTGCAGCTTCCACAGTCACGCAAGCATACTTC	CAASTVTQAYF	TRBV26(535)		TRBJ8(220)	productive	0.978614
Thymic T cells	Thy-rag2_RFP-3	Control	thymus	mosaic	1223	4	0.000282386	TGTGCAGCTAGTTTTGGCTTACAAGCTTACTTC	CAASFGLQAYF	TRBV41(245),TRBV45(245)		TRBJ2(235)	productive	0.978614
Thymic T cells	Thy-rag2_RFP-3	Control	thymus	mosaic	1224	4	0.000282386	TGTGCAGCTAGGGGAAACACGCAAGCATACTTC	CAARGNTQAYF	TRBV32(509)		TRBJ8(210)	productive	0.978614
Thymic T cells	Thy-rag2_RFP-3	Control	thymus	mosaic	1225	4	0.000282386	TGTGCAGCGAGTATAGATTATCAAGCCTACTTT	CAASIDYQAYF	TRBV31(852.8),TRBV36(852.8)		TRBJ4(193)	productive	0.978614
Thymic T cells	Thy-rag2_RFP-3	Control	thymus	mosaic	1226	4	0.000282386	TGCGCCGCATATGAGGATTATCAAGCCTACTTT	CAAYEDYQAYF	TRBV19(133)		TRBJ4(193)	productive	0.978614
Thymic T cells	Thy-rag2_RFP-3	Control	thymus	mosaic	1227	4	0.000282386	TGCGCCGCATATACTACTTCTCCAGCTTATTTT	CAAYTTSPAYF	TRBV19(351)		TRBJ11(245)	productive	0.978614
Thymic T cells	Thy-rag2_RFP-3	Control	thymus	mosaic	1727	3	0.00021179	TGTTCAGTGAGTGAAGACAGGGGGTTCACTGGTGCTTCTCAAGCTTTCTTT	CSVSEDRGFTGASQAFF	TRBV5(859)	TRBD(35)	TRBJ15(249)	productive	0.978614
Thymic T cells	Thy-rag2_RFP-3	Control	thymus	mosaic	1728	3	0.00021179	TGTGCTGCTAGTTGGGGACAGGGGGGAACTGGTGCTTCTCAAGCTTTCTTT	CAASWGQGGTGASQAFF	TRBV4(815)	TRBD(55)	TRBJ15(244)	productive	0.978614
Thymic T cells	Thy-rag2_RFP-3	Control	thymus	mosaic	1729	3	0.00021179	TGTGCTGCCAGCAAAGGACAGGGTGACACACAAACTCAACCTGCATACTTT	CAASKGQGDTQTQPAYF	TRBV17(344)	TRBD(35)	TRBJ25(260),TRBJ26(244)	productive	0.978614
Thymic T cells	Thy-rag2_RFP-3	Control	thymus	mosaic	1730	3	0.00021179	TGTGCTGCCAGCAAAGGACAAGCCCTATATCAGTACGACCCAGCATACTTT	CAASKGQALYQYDPAYF	TRBV17(453)		TRBJ14(255)	productive	0.978614
Thymic T cells	Thy-rag2_RFP-3	Control	thymus	mosaic	1731	3	0.00021179	TGTGCTGCGTATTACAGGGGCTACTCTGATGCCGGTTCTCAGGCTTTCTTC	CAAYYRGYSDAGSQAFF	TRBV28(1018)	TRBD(30)	TRBJ13(258)	productive	0.978614
Thymic T cells	Thy-rag2_RFP-3	Control	thymus	mosaic	1732	3	0.00021179	TGTGCAGCTTCTTATGGGACAGGGGGCGCGAATGCCAATCCAGCAATCTTT	CAASYGTGGANANPAIF	TRBV26(150)	TRBD(55)	TRBJ30(245)	productive	0.978614
Thymic T cells	Thy-rag2_RFP-3	Control	thymus	mosaic	1733	3	0.00021179	TGCGCTTCAAGCATTCCAGGATCCTCTGGTGCCGGTTCTCAGGCTTTCTTC	CASSIPGSSGAGSQAFF	TRBV51(684)		TRBJ13(89)	productive	0.978614
Thymic T cells	Thy-rag2_RFP-3	Control	thymus	mosaic	1734	3	0.00021179	TGCGCTTCAAGCATTGGGACAAGATCTGGTGCCGGTTCTCAGGCTTTCTTC	CASSIGTRSGAGSQAFF	TRBV51(509)	TRBD(25)	TRBJ13(259)	productive	0.978614
Thymic T cells	Thy-rag2_RFP-3	Control	thymus	mosaic	1778	3	0.00021179	TGTTCAGTGAGCCGACAGGGCTATAACAACTACGATCCAGCATACTTT	CSVSRQGYNNYDPAYF	TRBV2(873)	TRBD(35)	TRBJ12(265)	productive	0.978614
Thymic T cells	Thy-rag2_RFP-3	Control	thymus	mosaic	1779	3	0.00021179	TGTGCTTCAAGTCGGACAGGGATTAACAATGTCAATCCTGCATACTTT	CASSRTGINNVNPAYF	TRBV50(231)	TRBD(40)	TRBJ21(270)	productive	0.978614
Thymic T cells	Thy-rag2_RFP-3	Control	thymus	mosaic	1780	3	0.00021179	TGTGCTGTCAGTACAGGGAACTCTGGTGCCGGTTCTCAGGCTTTCTTC	CAVSTGNSGAGSQAFF	TRBV43(335)		TRBJ13(269)	productive	0.978614
Thymic T cells	Thy-rag2_RFP-3	Control	thymus	mosaic	1781	3	0.00021179	TGTGCTGTCAGTAAGGACATGTCTGGTGCCGGTTCTCAGGCTTTCTTC	CAVSKDMSGAGSQAFF	TRBV44(565)		TRBJ13(139)	productive	0.978614
Thymic T cells	Thy-rag2_RFP-3	Control	thymus	mosaic	1782	3	0.00021179	TGTGCTGCTAGTTTGACAGGGGGCTCTGGTAGTTATCCAGCTTACTTC	CAASLTGGSGSYPAYF	TRBV40(345)	TRBD(40)	TRBJ17(270)	productive	0.978614
Thymic T cells	Thy-rag2_RFP-3	Control	thymus	mosaic	1783	3	0.00021179	TGTGCTGCTAGTATCCGGGACAGGGGGCCCAATTATCAAGCCTACTTT	CAASIRDRGPNYQAYF	TRBV27(214)	TRBD(65)	TRBJ4(208)	productive	0.978614
Thymic T cells	Thy-rag2_RFP-3	Control	thymus	mosaic	1784	3	0.00021179	TGTGCTGCTAGTATACAATACTCTGGTGCCGGTTCTCAGGCTTTCTTC	CAASIQYSGAGSQAFF	TRBV27(413)		TRBJ13(269)	productive	0.978614
Thymic T cells	Thy-rag2_RFP-3	Control	thymus	mosaic	1785	3	0.00021179	TGTGCTGCCAGCAAGGACAGGAGCTTTGGAAGCAGCCAGGCTTTCTTT	CAASKDRSFGSSQAFF	TRBV17(531)	TRBD(35)	TRBJ7(255)	productive	0.978614
Thymic T cells	Thy-rag2_RFP-3	Control	thymus	mosaic	1786	3	0.00021179	TGTGCTGCGTATTTACAGGGGGATAACAATGCCAATCCAGCAATCTTT	CAAYLQGDNNANPAIF	TRBV28(379)	TRBD(40)	TRBJ30(260)	productive	0.978614
Thymic T cells	Thy-rag2_RFP-3	Control	thymus	mosaic	1787	3	0.00021179	TGTGCTGCGTATGGACAGGGGCGGAACTATGGCGATCCTGCATACTTT	CAAYGQGRNYGDPAYF	TRBV28(848)	TRBD(45)	TRBJ31(212)	productive	0.978614
Thymic T cells	Thy-rag2_RFP-3	Control	thymus	mosaic	1788	3	0.00021179	TGTGCTGCGAGAGGGACAGGGAACACTGGTGCTTCTCAAGCTTTCTTT	CAARGTGNTGASQAFF	TRBV29(95)	TRBD(40)	TRBJ15(254)	productive	0.978614
Thymic T cells	Thy-rag2_RFP-3	Control	thymus	mosaic	1789	3	0.00021179	TGTGCTGCGAGAGAACGGACAGGGGGCAATCTCAGTCCTGCACACTTT	CAARERTGGNLSPAHF	TRBV29(579)	TRBD(50)	TRBJ23(239.3)	productive	0.978614
Thymic T cells	Thy-rag2_RFP-3	Control	thymus	mosaic	1790	3	0.00021179	TGTGCTGCGAGAGAACAGGACTCTGGTGCCGGTTCTCAGGCTTTCTTC	CAAREQDSGAGSQAFF	TRBV29(290)		TRBJ13(269)	productive	0.978614
Thymic T cells	Thy-rag2_RFP-3	Control	thymus	mosaic	1791	3	0.00021179	TGTGCCACAAGCATGAGGGACTCTGGTGCCGGTTCTCAGGCTTTCTTC	CATSMRDSGAGSQAFF	TRBV49(750)		TRBJ13(269)	productive	0.978614
Thymic T cells	Thy-rag2_RFP-3	Control	thymus	mosaic	1792	3	0.00021179	TGTGCAGTGAGTGCAGCGGGACAGAACAATTTCAATCCTGCATACTTT	CAVSAAGQNNFNPAYF	TRBV30(340),TRBV35(340)	TRBD(35)	TRBJ22(238.7),TRBJ21(222.7)	productive	0.978614
Thymic T cells	Thy-rag2_RFP-3	Control	thymus	mosaic	1793	3	0.00021179	TGTGCAGTGAGTGAGGACAGGGGGTCAACTACTTCTCCAGCTTATTTT	CAVSEDRGSTTSPAYF	TRBV30(121),TRBV35(121)	TRBD(50)	TRBJ11(260)	productive	0.978614
Thymic T cells	Thy-rag2_RFP-3	Control	thymus	mosaic	1794	3	0.00021179	TGTGCAGCTTCTTATGCGACAGGGGGCTCTGGTTATCCTGCATACTTT	CAASYATGGSGYPAYF	TRBV26(970)	TRBD(45)	TRBJ20(250)	productive	0.978614
Thymic T cells	Thy-rag2_RFP-3	Control	thymus	mosaic	1795	3	0.00021179	TGTGCAGCTTCTTATGCGACAAACACTGGTGCTTCTCAAGCTTTCTTT	CAASYATNTGASQAFF	TRBV26(550)		TRBJ15(254)	productive	0.978614
Thymic T cells	Thy-rag2_RFP-3	Control	thymus	mosaic	1796	3	0.00021179	TGTGCAGCTTCTTATAGGACAGGGAGCTCAAACACGCAAGCATACTTC	CAASYRTGSSNTQAYF	TRBV26(1035)	TRBD(35)	TRBJ8(160)	productive	0.978614
Thymic T cells	Thy-rag2_RFP-3	Control	thymus	mosaic	1797	3	0.00021179	TGTGCAGCTAGTGCAGGGGGCTCTGGTGCCGGTTCTCAGGCTTTCTTC	CAASAGGSGAGSQAFF	TRBV24(724.3)	TRBD(25)	TRBJ13(264)	productive	0.978614
Thymic T cells	Thy-rag2_RFP-3	Control	thymus	mosaic	1798	3	0.00021179	TGTGCAGCCTATTACCAGGGGGATAACAATGCCAATCCAGCAATCTTT	CAAYYQGDNNANPAIF	TRBV15(764.7)	TRBD(35)	TRBJ30(260)	productive	0.978614
Thymic T cells	Thy-rag2_RFP-3	Control	thymus	mosaic	1799	3	0.00021179	TGTGCAGCGTATTATATAACAGGGGCACAATCTCAACCTGCATACTTT	CAAYYITGAQSQPAYF	TRBV3(359)	TRBD(35)	TRBJ26(255),TRBJ25(239)	productive	0.978614
Thymic T cells	Thy-rag2_RFP-3	Control	thymus	mosaic	1800	3	0.00021179	TGTGCAGCGAAAGGGACATACTCTGGTGCCGGTTCTCAGGCTTTCTTC	CAAKGTYSGAGSQAFF	TRBV31(390),TRBV36(390)	TRBD(30)	TRBJ13(274)	productive	0.978614
Thymic T cells	Thy-rag2_RFP-3	Control	thymus	mosaic	1801	3	0.00021179	TGCGCTTCAAGCATGGACAGGGATTATCAGTACGACCCAGCATACTTT	CASSMDRDYQYDPAYF	TRBV51(268.7),TRBV50(236.7)	TRBD(40)	TRBJ14(255)	productive	0.978614
Thymic T cells	Thy-rag2_RFP-3	Control	thymus	mosaic	1814	3	0.00021179	TGTTCAGTGAGTGAAGGGGACACTGGTGCTTCTCAAGCTTTCTTT	CSVSEGDTGASQAFF	TRBV5(200)		TRBJ15(254)	productive	0.978614
Thymic T cells	Thy-rag2_RFP-3	Control	thymus	mosaic	1815	3	0.00021179	TGTTCAGTGAGTGAAGATAGGGACAACTACGATCCAGCATACTTT	CSVSEDRDNYDPAYF	TRBV5(189.7)		TRBJ12(255)	productive	0.978614
Thymic T cells	Thy-rag2_RFP-3	Control	thymus	mosaic	1816	3	0.00021179	TGTTCAGTGAGCAGACAGGGAACTGGTGCTTCTCAAGCTTTCTTT	CSVSRQGTGASQAFF	TRBV2(887)	TRBD(35)	TRBJ15(239)	productive	0.978614
Thymic T cells	Thy-rag2_RFP-3	Control	thymus	mosaic	1820	3	0.00021179	TGTGCTTCAAGTCGTGCAGGGGCTGGTGCTTCTCAAGCTTTCTTT	CASSRAGAGASQAFF	TRBV50(865),TRBV51(785)	TRBD(30)	TRBJ15(239)	productive	0.978614
Thymic T cells	Thy-rag2_RFP-3	Control	thymus	mosaic	1821	3	0.00021179	TGTGCTTCAAGTCGTGGGGGGAACAATGCCAATCCAGCAATCTTT	CASSRGGNNANPAIF	TRBV50(125)	TRBD(25)	TRBJ30(265)	productive	0.978614
Thymic T cells	Thy-rag2_RFP-3	Control	thymus	mosaic	1822	3	0.00021179	TGTGCTGTCAGTATCGACAGGGGCACTGGCAACCCAGCATTCTTT	CAVSIDRGTGNPAFF	TRBV46(436)	TRBD(40)	TRBJ24(205)	productive	0.978614
Thymic T cells	Thy-rag2_RFP-3	Control	thymus	mosaic	1823	3	0.00021179	TGTGCTGTCAGTATACAGGTTACTGGTGCTTCTCAAGCTTTCTTT	CAVSIQVTGASQAFF	TRBV46(585.7)	TRBD(25)	TRBJ15(244)	productive	0.978614
Thymic T cells	Thy-rag2_RFP-3	Control	thymus	mosaic	1824	3	0.00021179	TGTGCTGTCAGTACCCAGGGGGCTGGCTATGGTCAGGCTTATTTC	CAVSTQGAGYGQAYF	TRBV44(285)	TRBD(35)	TRBJ19(255)	productive	0.978614
Thymic T cells	Thy-rag2_RFP-3	Control	thymus	mosaic	1825	3	0.00021179	TGTGCTGTCAGTACAGGGGGCTTTGGAAGCAGCCAGGCTTTCTTT	CAVSTGGFGSSQAFF	TRBV43(170),TRBV44(160),TRBV46(160)		TRBJ7(270)	productive	0.978614
Thymic T cells	Thy-rag2_RFP-3	Control	thymus	mosaic	1826	3	0.00021179	TGTGCTGTCAGTACAGGGGGGAACTATGGCGATCCTGCATACTTT	CAVSTGGNYGDPAYF	TRBV46(289),TRBV43(283)	TRBD(35)	TRBJ31(212)	productive	0.978614
Thymic T cells	Thy-rag2_RFP-3	Control	thymus	mosaic	1827	3	0.00021179	TGTGCTGTCAGCGGGACAGGGGGCTATTTCAATCCTGCATACTTT	CAVSGTGGYFNPAYF	TRBV43(1024)	TRBD(65)	TRBJ22(145),TRBJ21(130)	productive	0.978614
Thymic T cells	Thy-rag2_RFP-3	Control	thymus	mosaic	1828	3	0.00021179	TGTGCTGTCAGGGACAGGGATACACAATCTCAACCTGCATACTTT	CAVRDRDTQSQPAYF	TRBV44(859.3)	TRBD(40)	TRBJ26(249),TRBJ25(233)	productive	0.978614
Thymic T cells	Thy-rag2_RFP-3	Control	thymus	mosaic	1829	3	0.00021179	TGTGCTGTCAGAGGACAGGGGGCTGGTAGTTATCCAGCTTACTTC	CAVRGQGAGSYPAYF	TRBV46(471)	TRBD(50)	TRBJ17(154.7)	productive	0.978614
Thymic T cells	Thy-rag2_RFP-3	Control	thymus	mosaic	1830	3	0.00021179	TGTGCTGTCAGAGACAGCTCTGGTGCCGGTTCTCAGGCTTTCTTC	CAVRDSSGAGSQAFF	TRBV46(541)	TRBD(25)	TRBJ13(264)	productive	0.978614
Thymic T cells	Thy-rag2_RFP-3	Control	thymus	mosaic	1831	3	0.00021179	TGTGCTGCTAGTTCCGGACAGTACACTGGCAACCCAGCATTCTTT	CAASSGQYTGNPAFF	TRBV4(979)	TRBD(30)	TRBJ24(144)	productive	0.978614
Thymic T cells	Thy-rag2_RFP-3	Control	thymus	mosaic	1832	3	0.00021179	TGTGCTGCTAGTTGGACAGGGGGCTCAAACACGCAAGCATACTTC	CAASWTGGSNTQAYF	TRBV4(944)	TRBD(45)	TRBJ8(255)	productive	0.978614
Thymic T cells	Thy-rag2_RFP-3	Control	thymus	mosaic	1833	3	0.00021179	TGTGCTGCTAGTATACAATCTGGTGCCGGTTCTCAGGCTTTCTTC	CAASIQSGAGSQAFF	TRBV27(503)		TRBJ13(179)	productive	0.978614
Thymic T cells	Thy-rag2_RFP-3	Control	thymus	mosaic	1834	3	0.00021179	TGTGCTGCTAGTACCGGGACAGGGTATGGCGATCCTGCATACTTT	CAASTGTGYGDPAYF	TRBV27(728)	TRBD(55)	TRBJ31(197)	productive	0.978614
Thymic T cells	Thy-rag2_RFP-3	Control	thymus	mosaic	1835	3	0.00021179	TGTGCTGCTAGCAGACAGGGGGCTGGTGCTTCTCAAGCTTTCTTT	CAASRQGAGASQAFF	TRBV27(125)	TRBD(45)	TRBJ15(223)	productive	0.978614
Thymic T cells	Thy-rag2_RFP-3	Control	thymus	mosaic	1836	3	0.00021179	TGTGCTGCTAGGGGACAGGGGGCGAACTACGATCCAGCATACTTT	CAARGQGANYDPAYF	TRBV39(830)	TRBD(60)	TRBJ12(245)	productive	0.978614
Thymic T cells	Thy-rag2_RFP-3	Control	thymus	mosaic	1837	3	0.00021179	TGTGCTGCTAGACAGGGGGCTAACATGGGAAGTGAAGCACACTTT	CAARQGANMGSEAHF	TRBV4(605)	TRBD(45)	TRBJ18(265)	productive	0.978614
Thymic T cells	Thy-rag2_RFP-3	Control	thymus	mosaic	1838	3	0.00021179	TGTGCTGCTAGAGGACAATCTGGTGCCGGTTCTCAGGCTTTCTTC	CAARGQSGAGSQAFF	TRBV4(1154)	TRBD(25)	TRBJ13(259)	productive	0.978614
Thymic T cells	Thy-rag2_RFP-3	Control	thymus	mosaic	1839	3	0.00021179	TGTGCTGCTAGAAGCCAGGAGTGTGCCGGTTCTCAGGCTTTCTTC	CAARSQECAGSQAFF	TRBV39(1115)		TRBJ13(103)	productive	0.978614
Thymic T cells	Thy-rag2_RFP-3	Control	thymus	mosaic	1840	3	0.00021179	TGTGCTGCTAGAAGACAGGACTCTGGTAGTTATCCAGCTTACTTC	CAARRQDSGSYPAYF	TRBV39(215)		TRBJ17(265)	productive	0.978614
Thymic T cells	Thy-rag2_RFP-3	Control	thymus	mosaic	1841	3	0.00021179	TGTGCTGCCAGTAGGACAGGGGGCGATCTCAGTCCTGCACACTTT	CAASRTGGDLSPAHF	TRBV47(484)	TRBD(55)	TRBJ23(190)	productive	0.978614
Thymic T cells	Thy-rag2_RFP-3	Control	thymus	mosaic	1842	3	0.00021179	TGTGCTGCCAGCGTGACAGGGGGCGGAAGCAGCCAGGCTTTCTTT	CAASVTGGGSSQAFF	TRBV17(310)	TRBD(50)	TRBJ7(245)	productive	0.978614
Thymic T cells	Thy-rag2_RFP-3	Control	thymus	mosaic	1843	3	0.00021179	TGTGCTGCCAGCGGACAGGAAAATAATCGTGACCCTGCATACTTT	CAASGQENNRDPAYF	TRBV17(912.7)	TRBD(35)	TRBJ29(150)	productive	0.978614
Thymic T cells	Thy-rag2_RFP-3	Control	thymus	mosaic	1844	3	0.00021179	TGTGCTGCCAGCAAGGGACAGTACTCAAACACGCAAGCATACTTC	CAASKGQYSNTQAYF	TRBV17(209)	TRBD(35)	TRBJ8(250)	productive	0.978614
Thymic T cells	Thy-rag2_RFP-3	Control	thymus	mosaic	1845	3	0.00021179	TGTGCTGCCAGCAAAGCTCAATTTGGAAGCAGCCAGGCTTTCTTT	CAASKAQFGSSQAFF	TRBV17(499.7)		TRBJ7(180)	productive	0.978614
Thymic T cells	Thy-rag2_RFP-3	Control	thymus	mosaic	1846	3	0.00021179	TGTGCTGCCAGCAAAGCTGGGGGCGATCGTGACCCTGCATACTTT	CAASKAGGDRDPAYF	TRBV17(119)	TRBD(30)	TRBJ29(224)	productive	0.978614
Thymic T cells	Thy-rag2_RFP-3	Control	thymus	mosaic	1847	3	0.00021179	TGTGCTGCCAGCAAAGCTACAGGGGGCAACAGACCTGCATACTTT	CAASKATGGNRPAYF	TRBV17(593)	TRBD(40)	TRBJ33(235)	productive	0.978614
Thymic T cells	Thy-rag2_RFP-3	Control	thymus	mosaic	1848	3	0.00021179	TGTGCTGCCAGCAAAGCCAGTGGCAATGCTGATCGAGCATACTTT	CAASKASGNADRAYF	TRBV17(470)		TRBJ3(180)	productive	0.978614
Thymic T cells	Thy-rag2_RFP-3	Control	thymus	mosaic	1849	3	0.00021179	TGTGCTGCCAGCAAAGCCAACTCTGGTAGTTATCCAGCTTACTTC	CAASKANSGSYPAYF	TRBV17(537)		TRBJ17(265)	productive	0.978614
Thymic T cells	Thy-rag2_RFP-3	Control	thymus	mosaic	1850	3	0.00021179	TGTGCTGCCAGCAAAGGACAGGGGAGCTACGCAAAACTAGAATTT	CAASKGQGSYAKLEF	TRBV17(233)	TRBD(40)	TRBJb2.1(245)	productive	0.978614
Thymic T cells	Thy-rag2_RFP-3	Control	thymus	mosaic	1851	3	0.00021179	TGTGCTGCCAGCAAAGATTCTGGTGCCGGTTCTCAGGCTTTCTTC	CAASKDSGAGSQAFF	TRBV17(612)		TRBJ13(259)	productive	0.978614
Thymic T cells	Thy-rag2_RFP-3	Control	thymus	mosaic	1852	3	0.00021179	TGTGCTGCCAGCAAAGACAGGGGTACTGGCTTACAAGCTTACTTC	CAASKDRGTGLQAYF	TRBV17(291.7)	TRBD(35)	TRBJ2(240)	productive	0.978614
Thymic T cells	Thy-rag2_RFP-3	Control	thymus	mosaic	1853	3	0.00021179	TGTGCTGCCAGCAAAGACAGGGACTATGGCGATCCTGCATACTTT	CAASKDRDYGDPAYF	TRBV17(448)	TRBD(30)	TRBJ31(128)	productive	0.978614
Thymic T cells	Thy-rag2_RFP-3	Control	thymus	mosaic	1854	3	0.00021179	TGTGCTGCCAGCAAAGACAACTCTGGTAGTTATCCAGCTTACTTC	CAASKDNSGSYPAYF	TRBV17(276)		TRBJ17(265)	productive	0.978614
Thymic T cells	Thy-rag2_RFP-3	Control	thymus	mosaic	1855	3	0.00021179	TGTGCTGCCAGCAAAGACAACACTGGTGCTTCTCAAGCTTTCTTT	CAASKDNTGASQAFF	TRBV17(601)		TRBJ15(70)	productive	0.978614
Thymic T cells	Thy-rag2_RFP-3	Control	thymus	mosaic	1856	3	0.00021179	TGTGCTGCCAGCAAAGAGGGGTACAATTTCAATCCTGCATACTTT	CAASKEGYNFNPAYF	TRBV17(599.7)	TRBD(25)	TRBJ22(239),TRBJ21(223)	productive	0.978614
Thymic T cells	Thy-rag2_RFP-3	Control	thymus	mosaic	1857	3	0.00021179	TGTGCTGCGTCGACAAACTCTGGTGCCGGTTCTCAGGCTTTCTTC	CAASTNSGAGSQAFF	TRBV28(858)		TRBJ13(269)	productive	0.978614
Thymic T cells	Thy-rag2_RFP-3	Control	thymus	mosaic	1858	3	0.00021179	TGTGCTGCGTATTGTGGGGGAACACAAACTCAACCTGCATACTTT	CAAYCGGTQTQPAYF	TRBV28(768)	TRBD(25)	TRBJ25(260),TRBJ26(244)	productive	0.978614
Thymic T cells	Thy-rag2_RFP-3	Control	thymus	mosaic	1859	3	0.00021179	TGTGCTGCGTATTATTCAATTAACAATCTCAGTCCTGCACACTTT	CAAYYSINNLSPAHF	TRBV28(628)		TRBJ23(70)	productive	0.978614
Thymic T cells	Thy-rag2_RFP-3	Control	thymus	mosaic	1860	3	0.00021179	TGTGCTGCGTATTATTACAGAACCTCTGGTTATCCTGCATACTTT	CAAYYYRTSGYPAYF	TRBV28(1062.3)		TRBJ20(160)	productive	0.978614
Thymic T cells	Thy-rag2_RFP-3	Control	thymus	mosaic	1861	3	0.00021179	TGTGCTGCGTATGGACAGGGGGCTGGTGCTTCTCAAGCTTTCTTT	CAAYGQGAGASQAFF	TRBV28(349)	TRBD(50)	TRBJ15(239)	productive	0.978614
Thymic T cells	Thy-rag2_RFP-3	Control	thymus	mosaic	1862	3	0.00021179	TGTGCTGCGTACGGACAGGGGGTTAACAACAGACCTGCATACTTT	CAAYGQGVNNRPAYF	TRBV28(369)	TRBD(45)	TRBJ33(260)	productive	0.978614
Thymic T cells	Thy-rag2_RFP-3	Control	thymus	mosaic	1863	3	0.00021179	TGTGCTGCGAGAGAATTAGGACAGGGTGGTTATCCTGCATACTTT	CAARELGQGGYPAYF	TRBV29(830)	TRBD(40)	TRBJ20(219),TRBJ21(194)	productive	0.978614
Thymic T cells	Thy-rag2_RFP-3	Control	thymus	mosaic	1864	3	0.00021179	TGTGCTGCGAGAGAATGGGACCTCTCTGGCTTACAAGCTTACTTC	CAAREWDLSGLQAYF	TRBV29(300)	TRBD(25)	TRBJ2(250)	productive	0.978614
Thymic T cells	Thy-rag2_RFP-3	Control	thymus	mosaic	1865	3	0.00021179	TGTGCTGCGAGAGAAACAGACTTTGGAAGCAGCCAGGCTTTCTTT	CAARETDFGSSQAFF	TRBV29(579)		TRBJ7(265)	productive	0.978614
Thymic T cells	Thy-rag2_RFP-3	Control	thymus	mosaic	1866	3	0.00021179	TGTGCTGCATATTCCCAGGGAACACAAACTCAACCTGCATACTTT	CAAYSQGTQTQPAYF	TRBV20(355)	TRBD(25)	TRBJ25(260),TRBJ26(244)	productive	0.978614
Thymic T cells	Thy-rag2_RFP-3	Control	thymus	mosaic	1867	3	0.00021179	TGTGCTGCATATTCGGACAGGGCTGGTGCTTCTCAAGCTTTCTTT	CAAYSDRAGASQAFF	TRBV20(765)	TRBD(40)	TRBJ15(239)	productive	0.978614
Thymic T cells	Thy-rag2_RFP-3	Control	thymus	mosaic	1868	3	0.00021179	TGTGCTGCATATGGGACAGGGATATCAAACACGCAAGCATACTTC	CAAYGTGISNTQAYF	TRBV18(166)	TRBD(40)	TRBJ8(110)	productive	0.978614
Thymic T cells	Thy-rag2_RFP-3	Control	thymus	mosaic	1869	3	0.00021179	TGTGCTGCATATGATCAGGGGACTGGTGCTTCTCAAGCTTTCTTT	CAAYDQGTGASQAFF	TRBV18(565)		TRBJ15(85)	productive	0.978614
Thymic T cells	Thy-rag2_RFP-3	Control	thymus	mosaic	1870	3	0.00021179	TGTGCTGCATATATAGGGATATCAACTACTTCTCCAGCTTATTTT	CAAYIGISTTSPAYF	TRBV8(783)		TRBJ11(265)	productive	0.978614
Thymic T cells	Thy-rag2_RFP-3	Control	thymus	mosaic	1871	3	0.00021179	TGTGCCGCATTTTACAACTCTGGTGCCGGTTCTCAGGCTTTCTTC	CAAFYNSGAGSQAFF	TRBV21(729.3)		TRBJ13(269)	productive	0.978614
Thymic T cells	Thy-rag2_RFP-3	Control	thymus	mosaic	1872	3	0.00021179	TGTGCCACAAGGGACAGGGGGCCAACTACTTCTCCAGCTTATTTT	CATRDRGPTTSPAYF	TRBV49(660)	TRBD(55)	TRBJ11(255)	productive	0.978614
Thymic T cells	Thy-rag2_RFP-3	Control	thymus	mosaic	1873	3	0.00021179	TGTGCAGTGAGTGGGACAGGGGGCAATGCCAATCCAGCAATCTTT	CAVSGTGGNANPAIF	TRBV30(325),TRBV35(325)	TRBD(50)	TRBJ30(250)	productive	0.978614
Thymic T cells	Thy-rag2_RFP-3	Control	thymus	mosaic	1874	3	0.00021179	TGTGCAGTGAGTGGGACAGGAAACAACTACGATCCAGCATACTTT	CAVSGTGNNYDPAYF	TRBV30(727),TRBV35(727)	TRBD(35)	TRBJ12(260)	productive	0.978614
Thymic T cells	Thy-rag2_RFP-3	Control	thymus	mosaic	1875	3	0.00021179	TGTGCAGTGAGCGGGACAAGCTTTGGAAGCAGCCAGGCTTTCTTT	CAVSGTSFGSSQAFF	TRBV30(104),TRBV35(104)	TRBD(30)	TRBJ7(280)	productive	0.978614
Thymic T cells	Thy-rag2_RFP-3	Control	thymus	mosaic	1876	3	0.00021179	TGTGCAGCTTCTTGGACAGGGGGCTACTCTCAACCTGCATACTTT	CAASWTGGYSQPAYF	TRBV26(100)	TRBD(55)	TRBJ26(230),TRBJ25(225)	productive	0.978614
Thymic T cells	Thy-rag2_RFP-3	Control	thymus	mosaic	1877	3	0.00021179	TGTGCAGCTTCCCGGGACAGGAGCTCAAACACGCAAGCATACTTC	CAASRDRSSNTQAYF	TRBV26(1053.3)	TRBD(45)	TRBJ8(75)	productive	0.978614
Thymic T cells	Thy-rag2_RFP-3	Control	thymus	mosaic	1878	3	0.00021179	TGTGCAGCTATCCGGGACAGGGCACAATCTCAACCTGCATACTTT	CAAIRDRAQSQPAYF	TRBV33(967)	TRBD(55)	TRBJ26(160),TRBJ25(144)	productive	0.978614
Thymic T cells	Thy-rag2_RFP-3	Control	thymus	mosaic	1879	3	0.00021179	TGTGCAGCTAGTTTGACAGGTACACAATCTCAACCTGCATACTTT	CAASLTGTQSQPAYF	TRBV41(165),TRBV45(165)	TRBD(25)	TRBJ26(270),TRBJ25(254)	productive	0.978614
Thymic T cells	Thy-rag2_RFP-3	Control	thymus	mosaic	1880	3	0.00021179	TGTGCAGCTAGTCTGGGGGGCTCTGGTAGTTATCCAGCTTACTTC	CAASLGGSGSYPAYF	TRBV38(657.7)	TRBD(25)	TRBJ17(199)	productive	0.978614
Thymic T cells	Thy-rag2_RFP-3	Control	thymus	mosaic	1881	3	0.00021179	TGTGCAGCTAGCGGGACAGGGAACAACTACGATCCAGCATACTTT	CAASGTGNNYDPAYF	TRBV41(414),TRBV45(414)	TRBD(50)	TRBJ12(260)	productive	0.978614
Thymic T cells	Thy-rag2_RFP-3	Control	thymus	mosaic	1882	3	0.00021179	TGTGCAGCTAGGACAGGGTCTGGTGCCGGTTCTCAGGCTTTCTTC	CAARTGSGAGSQAFF	TRBV32(394)	TRBD(35)	TRBJ13(259)	productive	0.978614
Thymic T cells	Thy-rag2_RFP-3	Control	thymus	mosaic	1883	3	0.00021179	TGTGCAGCCTATCCGACAGGGACTGGTGCTTCTCAAGCTTTCTTT	CAAYPTGTGASQAFF	TRBV15(575)	TRBD(35)	TRBJ15(244)	productive	0.978614
Thymic T cells	Thy-rag2_RFP-3	Control	thymus	mosaic	1884	3	0.00021179	TGTGCAGCCTATCGGACAGGCTTTGGAAGCAGCCAGGCTTTCTTT	CAAYRTGFGSSQAFF	TRBV15(943.3)	TRBD(30)	TRBJ7(270)	productive	0.978614
Thymic T cells	Thy-rag2_RFP-3	Control	thymus	mosaic	1885	3	0.00021179	TGTGCAGCCTATGACAGGGGCTCTGGTAGTTATCCAGCTTACTTC	CAAYDRGSGSYPAYF	TRBV15(1155)	TRBD(35)	TRBJ17(270)	productive	0.978614
Thymic T cells	Thy-rag2_RFP-3	Control	thymus	mosaic	1886	3	0.00021179	TGTGCAGCCTATACAGGGTCTGGTGCCGGTTCTCAGGCTTTCTTC	CAAYTGSGAGSQAFF	TRBV15(900)	TRBD(30)	TRBJ13(259)	productive	0.978614
Thymic T cells	Thy-rag2_RFP-3	Control	thymus	mosaic	1887	3	0.00021179	TGTGCAGCCAGTCCGACAGGGGGCTCTACTTCTCCAGCTTATTTT	CAASPTGGSTSPAYF	TRBV52(832)	TRBD(50)	TRBJ11(240)	productive	0.978614
Thymic T cells	Thy-rag2_RFP-3	Control	thymus	mosaic	1888	3	0.00021179	TGTGCAGCCAGTCCAGGGTCTGGTGCCGGTTCTCAGGCTTTCTTC	CAASPGSGAGSQAFF	TRBV52(455)		TRBJ13(249)	productive	0.978614
Thymic T cells	Thy-rag2_RFP-3	Control	thymus	mosaic	1889	3	0.00021179	TGTGCAGCCAGTCAGGGGGATAATAATCGTGACCCTGCATACTTT	CAASQGDNNRDPAYF	TRBV52(440.3)	TRBD(30)	TRBJ29(249),TRBJ27(217)	productive	0.978614
Thymic T cells	Thy-rag2_RFP-3	Control	thymus	mosaic	1890	3	0.00021179	TGTGCAGCCAGAGGGACAGGGGCACAAACTCAACCTGCATACTTT	CAARGTGAQTQPAYF	TRBV52(432)	TRBD(50)	TRBJ25(200),TRBJ26(184)	productive	0.978614
Thymic T cells	Thy-rag2_RFP-3	Control	thymus	mosaic	1891	3	0.00021179	TGTGCAGCGTATTCCAGGGGGGACAACTACGATCCAGCATACTTT	CAAYSRGDNYDPAYF	TRBV3(1199)	TRBD(35)	TRBJ12(150)	productive	0.978614
Thymic T cells	Thy-rag2_RFP-3	Control	thymus	mosaic	1892	3	0.00021179	TGTGCAGCGTATTGGCAGGGTACACAAACTCAACCTGCATACTTT	CAAYWQGTQTQPAYF	TRBV3(399)		TRBJ25(270),TRBJ26(254)	productive	0.978614
Thymic T cells	Thy-rag2_RFP-3	Control	thymus	mosaic	1893	3	0.00021179	TGTGCAGCGTATTATTACAGGGGGCAAACTCAACCTGCATACTTT	CAAYYYRGQTQPAYF	TRBV3(1158.7)	TRBD(40)	TRBJ25(70)	productive	0.978614
Thymic T cells	Thy-rag2_RFP-3	Control	thymus	mosaic	1894	3	0.00021179	TGTGCAGCGTATTATATAAGACAGGGAAGCAGCCAGGCTTTCTTT	CAAYYIRQGSSQAFF	TRBV3(498)	TRBD(25)	TRBJ7(174)	productive	0.978614
Thymic T cells	Thy-rag2_RFP-3	Control	thymus	mosaic	1895	3	0.00021179	TGTGCAGCGTATTATACAGGAAACAATGCCAATCCAGCAATCTTT	CAAYYTGNNANPAIF	TRBV3(543)		TRBJ30(260)	productive	0.978614
Thymic T cells	Thy-rag2_RFP-3	Control	thymus	mosaic	1896	3	0.00021179	TGTGCAGCGTATTACAGGGGGGGTAACAACAGACCTGCATACTTT	CAAYYRGGNNRPAYF	TRBV3(174)	TRBD(35)	TRBJ33(250)	productive	0.978614
Thymic T cells	Thy-rag2_RFP-3	Control	thymus	mosaic	1897	3	0.00021179	TGTGCAGCGTATTACAGGGAAACTGGTGCTTCTCAAGCTTTCTTT	CAAYYRETGASQAFF	TRBV3(184)	TRBD(25)	TRBJ15(244)	productive	0.978614
Thymic T cells	Thy-rag2_RFP-3	Control	thymus	mosaic	1898	3	0.00021179	TGTGCAGCGTATGGGACAGGGGGCGAAAACACGCAAGCATACTTC	CAAYGTGGENTQAYF	TRBV3(201.7)	TRBD(60)	TRBJ8(235)	productive	0.978614
Thymic T cells	Thy-rag2_RFP-3	Control	thymus	mosaic	1899	3	0.00021179	TGTGCAGCGTATGGGACAGGGGGCAACTACGATCCAGCATACTTT	CAAYGTGGNYDPAYF	TRBV3(641)	TRBD(55)	TRBJ12(250)	productive	0.978614
Thymic T cells	Thy-rag2_RFP-3	Control	thymus	mosaic	1900	3	0.00021179	TGTGCAGCGTATGGGACAATCTCTGGTAGTTATCCAGCTTACTTC	CAAYGTISGSYPAYF	TRBV3(842)	TRBD(30)	TRBJ17(265)	productive	0.978614
Thymic T cells	Thy-rag2_RFP-3	Control	thymus	mosaic	1902	3	0.00021179	TGTGCAGCGAGTATTCAGGGGGCTGGTGCTTCTCAAGCTTTCTTT	CAASIQGAGASQAFF	TRBV31(1085),TRBV36(1085)	TRBD(35)	TRBJ15(239)	productive	0.978614
Thymic T cells	Thy-rag2_RFP-3	Control	thymus	mosaic	1903	3	0.00021179	TGTGCAGCATATAGGGACAACTCTGGTAGTTATCCAGCTTACTTC	CAAYRDNSGSYPAYF	TRBV6(524)	TRBD(30)	TRBJ17(265)	productive	0.978614
Thymic T cells	Thy-rag2_RFP-3	Control	thymus	mosaic	1904	3	0.00021179	TGTGCAGCAAGTGAGACAGGGGGCAATGTCAATCCTGCATACTTT	CAASETGGNVNPAYF	TRBV34(1031)	TRBD(45)	TRBJ21(125),TRBJ22(109)	productive	0.978614
Thymic T cells	Thy-rag2_RFP-3	Control	thymus	mosaic	1905	3	0.00021179	TGTGCAAAGCAGGATGCAGGGACCTCTGGTTATCCTGCATACTTT	CAKQDAGTSGYPAYF	TRBV16(985)		TRBJ20(264)	productive	0.978614
Thymic T cells	Thy-rag2_RFP-3	Control	thymus	mosaic	1906	3	0.00021179	TGTGCAAAGCAGGACAGATCTGGTGCCGGTTCTCAGGCTTTCTTC	CAKQDRSGAGSQAFF	TRBV16(585)		TRBJ13(129)	productive	0.978614
Thymic T cells	Thy-rag2_RFP-3	Control	thymus	mosaic	1907	3	0.00021179	TGTGCAAAGCAGGACAACTCTGGTGCCGGTTCTCAGGCTTTCTTC	CAKQDNSGAGSQAFF	TRBV16(575)		TRBJ13(149)	productive	0.978614
Thymic T cells	Thy-rag2_RFP-3	Control	thymus	mosaic	1908	3	0.00021179	TGTGCAAAGCAGGAGGGGGAATATCAGTACGACCCAGCATACTTT	CAKQEGEYQYDPAYF	TRBV16(405)	TRBD(25)	TRBJ14(255)	productive	0.978614
Thymic T cells	Thy-rag2_RFP-3	Control	thymus	mosaic	1909	3	0.00021179	TGCGCTTCAAGCCGGGACAGGGGCTCAAACACGCAAGCATACTTC	CASSRDRGSNTQAYF	TRBV51(1161.7)	TRBD(50)	TRBJ8(130)	productive	0.978614
Thymic T cells	Thy-rag2_RFP-3	Control	thymus	mosaic	1910	3	0.00021179	TGCGCTTCAAGCATTGCCAAAACACAAACTCAACCTGCATACTTT	CASSIAKTQTQPAYF	TRBV51(689)		TRBJ25(260),TRBJ26(244)	productive	0.978614
Thymic T cells	Thy-rag2_RFP-3	Control	thymus	mosaic	1911	3	0.00021179	TGCGCTTCAAGCATTGGGACAGGGGGCAACGACCCAGCATACTTT	CASSIGTGGNDPAYF	TRBV51(867),TRBV50(771)	TRBD(55)	TRBJ14(114)	productive	0.978614
Thymic T cells	Thy-rag2_RFP-3	Control	thymus	mosaic	1912	3	0.00021179	TGCGCTTCAAGCATTGACAACTCTGGTAGTTATCCAGCTTACTTC	CASSIDNSGSYPAYF	TRBV51(764.7)		TRBJ17(265)	productive	0.978614
Thymic T cells	Thy-rag2_RFP-3	Control	thymus	mosaic	1913	3	0.00021179	TGCGCTTCAAGCATTGACAACACTGGTGCTTCTCAAGCTTTCTTT	CASSIDNTGASQAFF	TRBV51(967)		TRBJ15(254)	productive	0.978614
Thymic T cells	Thy-rag2_RFP-3	Control	thymus	mosaic	1914	3	0.00021179	TGCGCCGCATATGGGACAGATACACAAACTCAACCTGCATACTTT	CAAYGTDTQTQPAYF	TRBV19(853)	TRBD(30)	TRBJ25(265),TRBJ26(249)	productive	0.978614
Thymic T cells	Thy-rag2_RFP-3	Control	thymus	mosaic	1928	3	0.00021179	TGTTCAGTGAGTGGACAGAATCAGTACGACCCAGCATACTTT	CSVSGQNQYDPAYF	TRBV5(1201)	TRBD(25)	TRBJ14(129)	productive	0.978614
Thymic T cells	Thy-rag2_RFP-3	Control	thymus	mosaic	1929	3	0.00021179	TGTTCAGTGAGTGAAGGGGACTATGGCGATCCTGCATACTTT	CSVSEGDYGDPAYF	TRBV5(854.7)		TRBJ31(207)	productive	0.978614
Thymic T cells	Thy-rag2_RFP-3	Control	thymus	mosaic	1930	3	0.00021179	TGTTCAGTGAGTGAAGGGAACAATCTCAGTCCTGCACACTTT	CSVSEGNNLSPAHF	TRBV5(635)		TRBJ23(260)	productive	0.978614
Thymic T cells	Thy-rag2_RFP-3	Control	thymus	mosaic	1931	3	0.00021179	TGTTCAGTGAGTGAAGACAGCTCTGGTTATCCTGCATACTTT	CSVSEDSSGYPAYF	TRBV5(844)		TRBJ20(250)	productive	0.978614
Thymic T cells	Thy-rag2_RFP-3	Control	thymus	mosaic	1932	3	0.00021179	TGTTCAGTGAGTGAAGACAGGGGTAGTTATCCAGCTTACTTC	CSVSEDRGSYPAYF	TRBV5(845)		TRBJ17(245)	productive	0.978614
Thymic T cells	Thy-rag2_RFP-3	Control	thymus	mosaic	1933	3	0.00021179	TGTTCAGTGAGTGAAGACAACAATGCCAATCCAGCAATCTTT	CSVSEDNNANPAIF	TRBV5(600)		TRBJ30(260)	productive	0.978614
Thymic T cells	Thy-rag2_RFP-3	Control	thymus	mosaic	1934	3	0.00021179	TGTTCAGTGAGTGAAGAGGACAGTAATTATCAAGCCTACTTT	CSVSEEDSNYQAYF	TRBV5(565)	TRBD(30)	TRBJ4(198)	productive	0.978614
Thymic T cells	Thy-rag2_RFP-3	Control	thymus	mosaic	1935	3	0.00021179	TGTTCAGTGAGCCAAGGGGGCAATGCCAATCCAGCAATCTTT	CSVSQGGNANPAIF	TRBV2(365)	TRBD(25)	TRBJ30(250)	productive	0.978614
Thymic T cells	Thy-rag2_RFP-3	Control	thymus	mosaic	1936	3	0.00021179	TGTTCAGTGAGCCAAGGGAACAACTACGATCCAGCATACTTT	CSVSQGNNYDPAYF	TRBV2(815)		TRBJ12(260)	productive	0.978614
Thymic T cells	Thy-rag2_RFP-3	Control	thymus	mosaic	1937	3	0.00021179	TGTGCTTCAAGTCGGACAAGCAATGCTGATCGAGCATACTTT	CASSRTSNADRAYF	TRBV50(517),TRBV51(469)	TRBD(25)	TRBJ3(145)	productive	0.978614
Thymic T cells	Thy-rag2_RFP-3	Control	thymus	mosaic	1938	3	0.00021179	TGTGCTTCAAGTCGACAGAACAATTTCAATCCTGCATACTTT	CASSRQNNFNPAYF	TRBV50(447),TRBV51(399)	TRBD(25)	TRBJ22(204),TRBJ21(188)	productive	0.978614
Thymic T cells	Thy-rag2_RFP-3	Control	thymus	mosaic	1939	3	0.00021179	TGTGCTGTCCGGGACAGCTTTGGAAGCAGCCAGGCTTTCTTT	CAVRDSFGSSQAFF	TRBV44(934.7)	TRBD(30)	TRBJ7(275)	productive	0.978614
Thymic T cells	Thy-rag2_RFP-3	Control	thymus	mosaic	1940	3	0.00021179	TGTGCTGTCAGTATTCAGTTCAATGCCAATCCAGCAATCTTT	CAVSIQFNANPAIF	TRBV46(486)		TRBJ30(250)	productive	0.978614
Thymic T cells	Thy-rag2_RFP-3	Control	thymus	mosaic	1941	3	0.00021179	TGTGCTGTCAGTACGGGACAGGGATTCAATCCTGCATACTTT	CAVSTGQGFNPAYF	TRBV43(350)	TRBD(45)	TRBJ22(214),TRBJ21(209),TRBJ20(194)	productive	0.978614
Thymic T cells	Thy-rag2_RFP-3	Control	thymus	mosaic	1942	3	0.00021179	TGTGCTGTCAGTACAGGGGGCAATGCCAATCCAGCAATCTTT	CAVSTGGNANPAIF	TRBV43(974)	TRBD(25)	TRBJ30(250)	productive	0.978614
Thymic T cells	Thy-rag2_RFP-3	Control	thymus	mosaic	1943	3	0.00021179	TGTGCTGTCAGTACAGGGAACAATGCCAATCCAGCAATCTTT	CAVSTGNNANPAIF	TRBV46(299),TRBV43(293)		TRBJ30(265)	productive	0.978614
Thymic T cells	Thy-rag2_RFP-3	Control	thymus	mosaic	1944	3	0.00021179	TGTGCTGTCAGTACAGACACTGGTGCTTCTCAAGCTTTCTTT	CAVSTDTGASQAFF	TRBV43(607.5)		TRBJ15(254)	productive	0.978614
Thymic T cells	Thy-rag2_RFP-3	Control	thymus	mosaic	1945	3	0.00021179	TGTGCTGTCAGTAGGACAGTCACTGGCAACCCAGCATTCTTT	CAVSRTVTGNPAFF	TRBV43(340)	TRBD(30)	TRBJ24(250)	productive	0.978614
Thymic T cells	Thy-rag2_RFP-3	Control	thymus	mosaic	1946	3	0.00021179	TGTGCTGTCAGCCGGGACAATAATCGTGACCCTGCATACTTT	CAVSRDNNRDPAYF	TRBV44(345)	TRBD(35)	TRBJ29(244)	productive	0.978614
Thymic T cells	Thy-rag2_RFP-3	Control	thymus	mosaic	1947	3	0.00021179	TGTGCTGTCAGGGACAGGGGGCCTGGTTATCCTGCATACTTT	CAVRDRGPGYPAYF	TRBV44(635)	TRBD(55)	TRBJ20(240),TRBJ21(210)	productive	0.978614
Thymic T cells	Thy-rag2_RFP-3	Control	thymus	mosaic	1948	3	0.00021179	TGTGCTGTCAGGACAGGGGGCGGAAGCAGCCAGGCTTTCTTT	CAVRTGGGSSQAFF	TRBV46(476)	TRBD(50)	TRBJ7(160)	productive	0.978614
Thymic T cells	Thy-rag2_RFP-3	Control	thymus	mosaic	1949	3	0.00021179	TGTGCTGTCAGGACAGGGGGCGATGTCAATCCTGCATACTTT	CAVRTGGDVNPAYF	TRBV44(340)	TRBD(50)	TRBJ21(240),TRBJ20(210)	productive	0.978614
Thymic T cells	Thy-rag2_RFP-3	Control	thymus	mosaic	1950	3	0.00021179	TGTGCTGTCAGACAGGGGGTTAACTACGATCCAGCATACTTT	CAVRQGVNYDPAYF	TRBV44(400)	TRBD(40)	TRBJ12(245)	productive	0.978614
Thymic T cells	Thy-rag2_RFP-3	Control	thymus	mosaic	1951	3	0.00021179	TGTGCTGTCAGAGGACAGAATAATCGTGACCCAGCATACTTT	CAVRGQNNRDPAYF	TRBV46(546)	TRBD(30)	TRBJ29(244)	productive	0.978614
Thymic T cells	Thy-rag2_RFP-3	Control	thymus	mosaic	1952	3	0.00021179	TGTGCTGTCAATACAGGGGGCAATGCCAATCCAGCAATCTTT	CAVNTGGNANPAIF	TRBV44(259),TRBV46(227)	TRBD(40)	TRBJ30(250)	productive	0.978614
Thymic T cells	Thy-rag2_RFP-3	Control	thymus	mosaic	1953	3	0.00021179	TGTGCTGTGGACAGGGCTGGTGCCGGTTCTCAGGCTTTCTTC	CAVDRAGAGSQAFF	TRBV44(579)	TRBD(40)	TRBJ13(99)	productive	0.978614
Thymic T cells	Thy-rag2_RFP-3	Control	thymus	mosaic	1954	3	0.00021179	TGTGCTGCTAGTTTACAGGGGGTTGTCAATCCTGCATACTTT	CAASLQGVVNPAYF	TRBV40(163)	TRBD(35)	TRBJ21(235),TRBJ20(210)	productive	0.978614
Thymic T cells	Thy-rag2_RFP-3	Control	thymus	mosaic	1955	3	0.00021179	TGTGCTGCTAGTTCCAACTCTGGTAGTTATCCAGCTTACTTC	CAASSNSGSYPAYF	TRBV40(210)		TRBJ17(265)	productive	0.978614
Thymic T cells	Thy-rag2_RFP-3	Control	thymus	mosaic	1956	3	0.00021179	TGTGCTGCTAGTATCCAGAACAATGCCAATCCAGCAATCTTT	CAASIQNNANPAIF	TRBV27(712)		TRBJ30(265)	productive	0.978614
Thymic T cells	Thy-rag2_RFP-3	Control	thymus	mosaic	1957	3	0.00021179	TGTGCTGCTAGTATCACAGGAAACTACGATCCAGCATACTTT	CAASITGNYDPAYF	TRBV27(813)		TRBJ12(245)	productive	0.978614
Thymic T cells	Thy-rag2_RFP-3	Control	thymus	mosaic	1958	3	0.00021179	TGTGCTGCTAGTATCAGCTTTGGAAGCAGCCAGGCTTTCTTT	CAASISFGSSQAFF	TRBV27(778)		TRBJ7(275)	productive	0.978614
Thymic T cells	Thy-rag2_RFP-3	Control	thymus	mosaic	1959	3	0.00021179	TGTGCTGCTAGTATCAAGGGCAATGCCAATCCAGCAATCTTT	CAASIKGNANPAIF	TRBV27(373)		TRBJ30(250)	productive	0.978614
Thymic T cells	Thy-rag2_RFP-3	Control	thymus	mosaic	1960	3	0.00021179	TGTGCTGCTAGTAGGACAACACAAACTCAACCTGCATACTTT	CAASRTTQTQPAYF	TRBV27(383)	TRBD(25)	TRBJ25(260),TRBJ26(244)	productive	0.978614
Thymic T cells	Thy-rag2_RFP-3	Control	thymus	mosaic	1961	3	0.00021179	TGTGCTGCTAGGACAGGGGACTATGGCGATCCTGCATACTTT	CAARTGDYGDPAYF	TRBV40(609.7)	TRBD(40)	TRBJ31(196.3)	productive	0.978614
Thymic T cells	Thy-rag2_RFP-3	Control	thymus	mosaic	1962	3	0.00021179	TGTGCTGCTAGAGGACAGGGAGCTGGCAACCCAGCATTCTTT	CAARGQGAGNPAFF	TRBV39(800)	TRBD(40)	TRBJ24(240)	productive	0.978614
Thymic T cells	Thy-rag2_RFP-3	Control	thymus	mosaic	1963	3	0.00021179	TGTGCTGCTAGAAGACAAAACTATGGCGATCCTGCATACTTT	CAARRQNYGDPAYF	TRBV39(985)		TRBJ31(212)	productive	0.978614
Thymic T cells	Thy-rag2_RFP-3	Control	thymus	mosaic	1964	3	0.00021179	TGTGCTGCCCGGACAAGATCAACTACTTCTCCAGCTTATTTT	CAARTRSTTSPAYF	TRBV14(354)		TRBJ11(270)	productive	0.978614
Thymic T cells	Thy-rag2_RFP-3	Control	thymus	mosaic	1965	3	0.00021179	TGTGCTGCCCGAGCTCACTCTGGTAGTTATCCAGCTTACTTC	CAARAHSGSYPAYF	TRBV14(1168)		TRBJ17(140)	productive	0.978614
Thymic T cells	Thy-rag2_RFP-3	Control	thymus	mosaic	1966	3	0.00021179	TGTGCTGCCCGAGCTACAGACACTGGCAACCCAGCATTCTTT	CAARATDTGNPAFF	TRBV14(658.7)		TRBJ24(255)	productive	0.978614
Thymic T cells	Thy-rag2_RFP-3	Control	thymus	mosaic	1967	3	0.00021179	TGTGCTGCCCGAGCTAGGGGCAATGCTGATCGAGCATACTTT	CAARARGNADRAYF	TRBV14(1041.7)		TRBJ3(254.7)	productive	0.978614
Thymic T cells	Thy-rag2_RFP-3	Control	thymus	mosaic	1968	3	0.00021179	TGTGCTGCCAGTATAGGGGGCTCAAACACGCAAGCATACTTC	CAASIGGSNTQAYF	TRBV47(827)		TRBJ8(255)	productive	0.978614
Thymic T cells	Thy-rag2_RFP-3	Control	thymus	mosaic	1969	3	0.00021179	TGTGCTGCCAGCGGACAGAACAACTACGATCCAGCATACTTT	CAASGQNNYDPAYF	TRBV17(512)	TRBD(30)	TRBJ12(260)	productive	0.978614
Thymic T cells	Thy-rag2_RFP-3	Control	thymus	mosaic	1970	3	0.00021179	TGTGCTGCCAGCGACAGGAACAATCTCAGTCCTGCACACTTT	CAASDRNNLSPAHF	TRBV17(342)	TRBD(30)	TRBJ23(260)	productive	0.978614
Thymic T cells	Thy-rag2_RFP-3	Control	thymus	mosaic	1971	3	0.00021179	TGTGCTGCCAGCAGACTGAACAATGCCAATCCAGCAATCTTT	CAASRLNNANPAIF	TRBV17(498)		TRBJ30(125)	productive	0.978614
Thymic T cells	Thy-rag2_RFP-3	Control	thymus	mosaic	1972	3	0.00021179	TGTGCTGCCAGCAGACAGGGCTCAAACACGCAAGCATACTTC	CAASRQGSNTQAYF	TRBV17(357)	TRBD(30)	TRBJ8(255)	productive	0.978614
Thymic T cells	Thy-rag2_RFP-3	Control	thymus	mosaic	1973	3	0.00021179	TGTGCTGCCAGCAAGGGAAACATGGGAAGTGAAGCACACTTT	CAASKGNMGSEAHF	TRBV17(453)		TRBJ18(260)	productive	0.978614
Thymic T cells	Thy-rag2_RFP-3	Control	thymus	mosaic	1974	3	0.00021179	TGTGCTGCCAGCAAACCAACAACTACTTCTCCAGCTTATTTT	CAASKPTTTSPAYF	TRBV17(471)		TRBJ11(255)	productive	0.978614
Thymic T cells	Thy-rag2_RFP-3	Control	thymus	mosaic	1975	3	0.00021179	TGTGCTGCCAGCAAAGGGGGCTCTGGCTTACAAGCTTACTTC	CAASKGGSGLQAYF	TRBV17(606)		TRBJ2(250)	productive	0.978614
Thymic T cells	Thy-rag2_RFP-3	Control	thymus	mosaic	1976	3	0.00021179	TGTGCTGCCAGCAAAGGGAACTATGGCGATCCTGCATACTTT	CAASKGNYGDPAYF	TRBV17(551)		TRBJ31(109)	productive	0.978614
Thymic T cells	Thy-rag2_RFP-3	Control	thymus	mosaic	1977	3	0.00021179	TGTGCTGCCAGCAAAGACAGGTCTGGTTATCCTGCATACTTT	CAASKDRSGYPAYF	TRBV17(596)	TRBD(25)	TRBJ20(245)	productive	0.978614
Thymic T cells	Thy-rag2_RFP-3	Control	thymus	mosaic	1978	3	0.00021179	TGTGCTGCCAGCAAAACAGGGGATCTCAGTCCTGCACACTTT	CAASKTGDLSPAHF	TRBV17(344)	TRBD(35)	TRBJ23(240)	productive	0.978614
Thymic T cells	Thy-rag2_RFP-3	Control	thymus	mosaic	1979	3	0.00021179	TGTGCTGCCAGGGACAACTCTGGTAGTTATCCAGCTTACTTC	CAARDNSGSYPAYF	TRBV17(439.7)	TRBD(25)	TRBJ17(265)	productive	0.978614
Thymic T cells	Thy-rag2_RFP-3	Control	thymus	mosaic	1980	3	0.00021179	TGTGCTGCCAGGACAGGGGGCTCTGGTTATCCTGCATACTTT	CAARTGGSGYPAYF	TRBV17(516)	TRBD(45)	TRBJ20(250)	productive	0.978614
Thymic T cells	Thy-rag2_RFP-3	Control	thymus	mosaic	1981	3	0.00021179	TGTGCTGCCAGACAGGGGGCTAATCGTGAGCCTGCATACTTT	CAARQGANREPAYF	TRBV17(339)	TRBD(45)	TRBJ29(234)	productive	0.978614
Thymic T cells	Thy-rag2_RFP-3	Control	thymus	mosaic	1982	3	0.00021179	TGTGCTGCCAGACAGGGATCAACTACTTCTCCAGCTTATTTT	CAARQGSTTSPAYF	TRBV47(776)	TRBD(25)	TRBJ11(270)	productive	0.978614
Thymic T cells	Thy-rag2_RFP-3	Control	thymus	mosaic	1983	3	0.00021179	TGTGCTGCGTATTATCCGGACAGGGGCAACCCAGCATTCTTT	CAAYYPDRGNPAFF	TRBV28(398.7)	TRBD(35)	TRBJ24(230)	productive	0.978614
Thymic T cells	Thy-rag2_RFP-3	Control	thymus	mosaic	1984	3	0.00021179	TGTGCTGCGTATTATGGACAGGGGAACACGCAAGCATACTTC	CAAYYGQGNTQAYF	TRBV28(589)	TRBD(45)	TRBJ8(230)	productive	0.978614
Thymic T cells	Thy-rag2_RFP-3	Control	thymus	mosaic	1985	3	0.00021179	TGTGCTGCGTATTATACAAACGCTGGCAGTGTTGCATATTTC	CAAYYTNAGSVAYF	TRBV28(1024)		TRBJ16(244)	productive	0.978614
Thymic T cells	Thy-rag2_RFP-3	Control	thymus	mosaic	1986	3	0.00021179	TGTGCTGCGTATTATAACTCTGGTAGTTATCCAGCTTACTTC	CAAYYNSGSYPAYF	TRBV28(769)		TRBJ17(265)	productive	0.978614
Thymic T cells	Thy-rag2_RFP-3	Control	thymus	mosaic	1987	3	0.00021179	TGTGCTGCGTATTACAGGGACTATGGCGATCCTGCATACTTT	CAAYYRDYGDPAYF	TRBV28(115)	TRBD(25)	TRBJ31(191)	productive	0.978614
Thymic T cells	Thy-rag2_RFP-3	Control	thymus	mosaic	1988	3	0.00021179	TGTGCTGCGTACAGGGGTACACAAACTCAACCTGCATACTTT	CAAYRGTQTQPAYF	TRBV28(1028)	TRBD(25)	TRBJ25(270),TRBJ26(254)	productive	0.978614
Thymic T cells	Thy-rag2_RFP-3	Control	thymus	mosaic	1989	3	0.00021179	TGTGCTGCGACAGGGCTATCAACTACTTCTCCAGCTTATTTT	CAATGLSTTSPAYF	TRBV48(548)	TRBD(35)	TRBJ11(265)	productive	0.978614
Thymic T cells	Thy-rag2_RFP-3	Control	thymus	mosaic	1990	3	0.00021179	TGTGCTGCGAGACAGGGTACCTCTGGTTATCCTGCATACTTT	CAARQGTSGYPAYF	TRBV29(947)		TRBJ20(275)	productive	0.978614
Thymic T cells	Thy-rag2_RFP-3	Control	thymus	mosaic	1991	3	0.00021179	TGTGCTGCGAGAGGACAGATCTCAAACACGCAAGCATACTTC	CAARGQISNTQAYF	TRBV29(400)	TRBD(25)	TRBJ8(250)	productive	0.978614
Thymic T cells	Thy-rag2_RFP-3	Control	thymus	mosaic	1992	3	0.00021179	TGTGCTGCATTCAGGGGAACCTCTGGTTATCCTGCATACTTT	CAAFRGTSGYPAYF	TRBV18(225)		TRBJ20(263)	productive	0.978614
Thymic T cells	Thy-rag2_RFP-3	Control	thymus	mosaic	1993	3	0.00021179	TGTGCTGCATCTCAGGTCTCTGGTAGTTATCCAGCTTACTTC	CAASQVSGSYPAYF	TRBV18(415)		TRBJ17(265)	productive	0.978614
Thymic T cells	Thy-rag2_RFP-3	Control	thymus	mosaic	1994	3	0.00021179	TGTGCTGCATCGGACAGCTCTGGTAGTTATCCAGCTTACTTC	CAASDSSGSYPAYF	TRBV8(783)		TRBJ17(275)	productive	0.978614
Thymic T cells	Thy-rag2_RFP-3	Control	thymus	mosaic	1995	3	0.00021179	TGTGCTGCATCACAGGGGGCGCGTGCCAATCCAGCAATCTTT	CAASQGARANPAIF	TRBV18(443.3)	TRBD(45)	TRBJ30(235)	productive	0.978614
Thymic T cells	Thy-rag2_RFP-3	Control	thymus	mosaic	1996	3	0.00021179	TGTGCTGCATATTGGGGGGCTGGTGCTTCTCAAGCTTTCTTT	CAAYWGAGASQAFF	TRBV20(815)	TRBD(25)	TRBJ15(239)	productive	0.978614
Thymic T cells	Thy-rag2_RFP-3	Control	thymus	mosaic	1997	3	0.00021179	TGTGCTGCATATTACAGCTTTGGAAGCAGCCAGGCTTTCTTT	CAAYYSFGSSQAFF	TRBV20(815)		TRBJ7(275)	productive	0.978614
Thymic T cells	Thy-rag2_RFP-3	Control	thymus	mosaic	1998	3	0.00021179	TGTGCTGCATATTACAGCTCTGGTAGTTATCCAGCTTACTTC	CAAYYSSGSYPAYF	TRBV20(385)		TRBJ17(269.7)	productive	0.978614
Thymic T cells	Thy-rag2_RFP-3	Control	thymus	mosaic	1999	3	0.00021179	TGTGCTGCATATTACAGGGCTGGTAGTTATCCAGCTTACTTC	CAAYYRAGSYPAYF	TRBV20(360)	TRBD(25)	TRBJ17(255)	productive	0.978614
Thymic T cells	Thy-rag2_RFP-3	Control	thymus	mosaic	2001	3	0.00021179	TGTGCTGCATATGACAGCAGTGGCTATGGTCAGGCTTATTTC	CAAYDSSGYGQAYF	TRBV18(835)		TRBJ19(224)	productive	0.978614
Thymic T cells	Thy-rag2_RFP-3	Control	thymus	mosaic	2002	3	0.00021179	TGTGCTGCATATGAGACAGGGGTAAACACGCAAGCATACTTC	CAAYETGVNTQAYF	TRBV18(870)	TRBD(40)	TRBJ8(235)	productive	0.978614
Thymic T cells	Thy-rag2_RFP-3	Control	thymus	mosaic	2003	3	0.00021179	TGTGCTGCATATATGGGGGGCTCAAACACGCAAGCATACTTC	CAAYMGGSNTQAYF	TRBV8(105)	TRBD(25)	TRBJ8(255)	productive	0.978614
Thymic T cells	Thy-rag2_RFP-3	Control	thymus	mosaic	2004	3	0.00021179	TGTGCTGCATATATAGGAACACAATCTCAACCTGCATACTTT	CAAYIGTQSQPAYF	TRBV8(354)		TRBJ26(260),TRBJ25(244)	productive	0.978614
Thymic T cells	Thy-rag2_RFP-3	Control	thymus	mosaic	2005	3	0.00021179	TGTGCTGCATATAACAGGGGGCTCAATTATCAAGCCTACTTT	CAAYNRGLNYQAYF	TRBV18(852)	TRBD(45)	TRBJ4(203)	productive	0.978614
Thymic T cells	Thy-rag2_RFP-3	Control	thymus	mosaic	2006	3	0.00021179	TGTGCTGCATATAACAGGACAACTACTTCTCCAGCTTATTTT	CAAYNRTTTSPAYF	TRBV18(1040)	TRBD(25)	TRBJ11(255)	productive	0.978614
Thymic T cells	Thy-rag2_RFP-3	Control	thymus	mosaic	2007	3	0.00021179	TGTGCTGCATACAGGGGGAGCAATGCTGATCGAGCATACTTT	CAAYRGSNADRAYF	TRBV18(711)	TRBD(35)	TRBJ3(255)	productive	0.978614
Thymic T cells	Thy-rag2_RFP-3	Control	thymus	mosaic	2008	3	0.00021179	TGTGCTGCAACAGGGGGCTTTGGAAGCAGCCAGGCTTTCTTT	CAATGGFGSSQAFF	TRBV18(1112)	TRBD(35)	TRBJ7(145)	productive	0.978614
Thymic T cells	Thy-rag2_RFP-3	Control	thymus	mosaic	2009	3	0.00021179	TGTGCTGCAAACAGGGGAAATCAGTACGACCCAGCATACTTT	CAANRGNQYDPAYF	TRBV18(260)	TRBD(35)	TRBJ14(255)	productive	0.978614
Thymic T cells	Thy-rag2_RFP-3	Control	thymus	mosaic	2010	3	0.00021179	TGTGCCGCATTTTCCAGCTCTGGTAGTTATCCAGCTTACTTC	CAAFSSSGSYPAYF	TRBV21(1194.3)		TRBJ17(145)	productive	0.978614
Thymic T cells	Thy-rag2_RFP-3	Control	thymus	mosaic	2011	3	0.00021179	TGTGCCACAAGCATGACAGGAAATCGTGACCCTGCATACTTT	CATSMTGNRDPAYF	TRBV49(209.7)	TRBD(25)	TRBJ29(229)	productive	0.978614
Thymic T cells	Thy-rag2_RFP-3	Control	thymus	mosaic	2012	3	0.00021179	TGTGCCACAAGCACAGGTACCTCTGGTTATCCTGCATACTTT	CATSTGTSGYPAYF	TRBV49(620)		TRBJ20(280)	productive	0.978614
Thymic T cells	Thy-rag2_RFP-3	Control	thymus	mosaic	2013	3	0.00021179	TGTGCCACAAGCACAGGGGGCAATGCCAATCCAGCAATCTTT	CATSTGGNANPAIF	TRBV49(415)	TRBD(35)	TRBJ30(250)	productive	0.978614
Thymic T cells	Thy-rag2_RFP-3	Control	thymus	mosaic	2014	3	0.00021179	TGTGCAGTGAGTGGGACAAACTATGGCGATCCTGCATACTTT	CAVSGTNYGDPAYF	TRBV30(907),TRBV35(907)	TRBD(25)	TRBJ31(212)	productive	0.978614
Thymic T cells	Thy-rag2_RFP-3	Control	thymus	mosaic	2015	3	0.00021179	TGTGCAGTGAGTGACAACTCTGGTAGTTATCCAGCTTACTTC	CAVSDNSGSYPAYF	TRBV30(131),TRBV35(131)		TRBJ17(249)	productive	0.978614
Thymic T cells	Thy-rag2_RFP-3	Control	thymus	mosaic	2016	3	0.00021179	TGTGCAGCTTCTTCATACACTGGTGCTTCTCAAGCTTTCTTT	CAASSYTGASQAFF	TRBV26(380)		TRBJ15(259)	productive	0.978614
Thymic T cells	Thy-rag2_RFP-3	Control	thymus	mosaic	2017	3	0.00021179	TGTGCAGCTTCTTACAGCTCTGGTAGTTATCCAGCTTACTTC	CAASYSSGSYPAYF	TRBV26(975)		TRBJ17(150)	productive	0.978614
Thymic T cells	Thy-rag2_RFP-3	Control	thymus	mosaic	2018	3	0.00021179	TGTGCAGCTTCTTACAATAATCAGTTCAGTTCTGCATACTTT	CAASYNNQFSSAYF	TRBV26(595)		TRBJ10(270)	productive	0.978614
Thymic T cells	Thy-rag2_RFP-3	Control	thymus	mosaic	2019	3	0.00021179	TGTGCAGCTTCTCACAGGGATTATGGCGATCCTGCATACTTT	CAASHRDYGDPAYF	TRBV26(875)	TRBD(30)	TRBJ31(197)	productive	0.978614
Thymic T cells	Thy-rag2_RFP-3	Control	thymus	mosaic	2020	3	0.00021179	TGTGCAGCTTCTACAGGGAACAATGCCAATCCAGCAATCTTT	CAASTGNNANPAIF	TRBV26(225)	TRBD(25)	TRBJ30(265)	productive	0.978614
Thymic T cells	Thy-rag2_RFP-3	Control	thymus	mosaic	2021	3	0.00021179	TGTGCAGCTTCCGACAGGGCTGGTGCTTCTCAAGCTTTCTTT	CAASDRAGASQAFF	TRBV26(1290)	TRBD(35)	TRBJ15(154)	productive	0.978614
Thymic T cells	Thy-rag2_RFP-3	Control	thymus	mosaic	2022	3	0.00021179	TGTGCAGCTTGGGACACCTCTGGTAGTTATCCAGCTTACTTC	CAAWDTSGSYPAYF	TRBV1(710)	TRBD(30)	TRBJ17(265)	productive	0.978614
Thymic T cells	Thy-rag2_RFP-3	Control	thymus	mosaic	2023	3	0.00021179	TGTGCAGCTTATGCAGGGGGCTATGGCGATCCTGCATACTTT	CAAYAGGYGDPAYF	TRBV1(760)	TRBD(35)	TRBJ31(202)	productive	0.978614
Thymic T cells	Thy-rag2_RFP-3	Control	thymus	mosaic	2024	3	0.00021179	TGTGCAGCTTATGACAGGGACGATCTCAGTCCTGCACACTTT	CAAYDRDDLSPAHF	TRBV1(105)	TRBD(25)	TRBJ23(240)	productive	0.978614
Thymic T cells	Thy-rag2_RFP-3	Control	thymus	mosaic	2025	3	0.00021179	TGTGCAGCTCGGGACAGCTCTGGTAGTTATCCAGCTTACTTC	CAARDSSGSYPAYF	TRBV1(790)	TRBD(30)	TRBJ17(275)	productive	0.978614
Thymic T cells	Thy-rag2_RFP-3	Control	thymus	mosaic	2026	3	0.00021179	TGTGCAGCTCGGGACAGGGGGCGAACTCAACCTGCATACTTT	CAARDRGRTQPAYF	TRBV45(682),TRBV41(634)	TRBD(65)	TRBJ25(235),TRBJ26(225)	productive	0.978614
Thymic T cells	Thy-rag2_RFP-3	Control	thymus	mosaic	2027	3	0.00021179	TGTGCAGCTAGTTTCAGCTCTGGTAGTTATCCAGCTTACTTC	CAASFSSGSYPAYF	TRBV45(595)		TRBJ17(275)	productive	0.978614
Thymic T cells	Thy-rag2_RFP-3	Control	thymus	mosaic	2028	3	0.00021179	TGTGCAGCTAGTTTCAGGGCACAATCTCAACCTGCATACTTT	CAASFRAQSQPAYF	TRBV41(210),TRBV45(210)	TRBD(25)	TRBJ26(255),TRBJ25(239)	productive	0.978614
Thymic T cells	Thy-rag2_RFP-3	Control	thymus	mosaic	2029	3	0.00021179	TGTGCAGCTAGTTTGTACAAAACTACTTCTCCAGCTTATTTT	CAASLYKTTSPAYF	TRBV41(220),TRBV45(220)		TRBJ11(250)	productive	0.978614
Thymic T cells	Thy-rag2_RFP-3	Control	thymus	mosaic	2030	3	0.00021179	TGTGCAGCTAGTTTGGGGACTGGTGCTTCTCAAGCTTTCTTT	CAASLGTGASQAFF	TRBV41(896),TRBV45(880)		TRBJ15(129)	productive	0.978614
Thymic T cells	Thy-rag2_RFP-3	Control	thymus	mosaic	2031	3	0.00021179	TGTGCAGCTAGTTTACAGGGGGCCAATTATCAAGCCTACTTT	CAASLQGANYQAYF	TRBV45(659),TRBV41(617)	TRBD(25)	TRBJ4(218)	productive	0.978614
Thymic T cells	Thy-rag2_RFP-3	Control	thymus	mosaic	2032	3	0.00021179	TGTGCAGCTAGTTGGACAACAACTACTTCTCCAGCTTATTTT	CAASWTTTTSPAYF	TRBV41(748),TRBV45(716)	TRBD(25)	TRBJ11(255)	productive	0.978614
Thymic T cells	Thy-rag2_RFP-3	Control	thymus	mosaic	2033	3	0.00021179	TGTGCAGCTAGTCTTCATACCTCTGGTTATCCTGCATACTTT	CAASLHTSGYPAYF	TRBV33(743.7)		TRBJ20(160)	productive	0.978614
Thymic T cells	Thy-rag2_RFP-3	Control	thymus	mosaic	2034	3	0.00021179	TGTGCAGCTAGTCTGCAGAACAATGTCAATCCTGCATACTTT	CAASLQNNVNPAYF	TRBV32(797.7),TRBV33(701.7)		TRBJ21(260)	productive	0.978614
Thymic T cells	Thy-rag2_RFP-3	Control	thymus	mosaic	2035	3	0.00021179	TGTGCAGCTAGTCTAGGGCTCACTGCCAGTCCAGCAGTCTTT	CAASLGLTASPAVF	TRBV38(356),TRBV32(343)		TRBJ28(250)	productive	0.978614
Thymic T cells	Thy-rag2_RFP-3	Control	thymus	mosaic	2036	3	0.00021179	TGTGCAGCTAGTCTAGGAAACAATGCCAATCCAGCAATCTTT	CAASLGNNANPAIF	TRBV32(344)		TRBJ30(260)	productive	0.978614
Thymic T cells	Thy-rag2_RFP-3	Control	thymus	mosaic	2037	3	0.00021179	TGTGCAGCTAGTCCTAAGGACTATGGCGATCCTGCATACTTT	CAASPKDYGDPAYF	TRBV33(1037)		TRBJ31(201.7)	productive	0.978614
Thymic T cells	Thy-rag2_RFP-3	Control	thymus	mosaic	2038	3	0.00021179	TGTGCAGCTAGTCGACAGGTCTATGGCGATCCTGCATACTTT	CAASRQVYGDPAYF	TRBV37(635)	TRBD(30)	TRBJ31(202)	productive	0.978614
Thymic T cells	Thy-rag2_RFP-3	Control	thymus	mosaic	2039	3	0.00021179	TGTGCAGCTAGTGGACAGGCCTCTGGCTTACAAGCTTACTTC	CAASGQASGLQAYF	TRBV24(919.3)		TRBJ2(175)	productive	0.978614
Thymic T cells	Thy-rag2_RFP-3	Control	thymus	mosaic	2040	3	0.00021179	TGTGCAGCTAGTACAGGCTCAACTACTTCTCCAGCTTATTTT	CAASTGSTTSPAYF	TRBV37(692),TRBV33(612)	TRBD(25)	TRBJ11(75)	productive	0.978614
Thymic T cells	Thy-rag2_RFP-3	Control	thymus	mosaic	2041	3	0.00021179	TGTGCAGCTAGTACAGGGGGCGCGAATTATCAAGCCTACTTT	CAASTGGANYQAYF	TRBV41(825.3),TRBV45(793.3)	TRBD(45)	TRBJ4(198)	productive	0.978614
Thymic T cells	Thy-rag2_RFP-3	Control	thymus	mosaic	2042	3	0.00021179	TGTGCAGCTAGTAGACAGTATAATCGTGACCCTGCATACTTT	CAASRQYNRDPAYF	TRBV41(195),TRBV45(195)	TRBD(25)	TRBJ29(239)	productive	0.978614
Thymic T cells	Thy-rag2_RFP-3	Control	thymus	mosaic	2043	3	0.00021179	TGTGCAGCTAGGGGACAGAATAATCGTGAGCCTGCATACTTT	CAARGQNNREPAYF	TRBV41(224),TRBV45(224)	TRBD(35)	TRBJ29(244)	productive	0.978614
Thymic T cells	Thy-rag2_RFP-3	Control	thymus	mosaic	2044	3	0.00021179	TGTGCAGCTAGGGACAGTAACAATCTCAGTCCTGCACACTTT	CAARDSNNLSPAHF	TRBV33(469)	TRBD(30)	TRBJ23(235)	productive	0.978614
Thymic T cells	Thy-rag2_RFP-3	Control	thymus	mosaic	2045	3	0.00021179	TGTGCAGCTAGGGACAGGGGGCCAAACACGCAAGCATACTTC	CAARDRGPNTQAYF	TRBV41(733),TRBV45(701)	TRBD(55)	TRBJ8(240)	productive	0.978614
Thymic T cells	Thy-rag2_RFP-3	Control	thymus	mosaic	2046	3	0.00021179	TGTGCAGCTAGGGACAGGGGGCGAACTCAACCTGCATACTTT	CAARDRGRTQPAYF	TRBV41(180),TRBV45(180)	TRBD(55)	TRBJ25(235),TRBJ26(225)	productive	0.978614
Thymic T cells	Thy-rag2_RFP-3	Control	thymus	mosaic	2047	3	0.00021179	TGTGCAGCTAGGGACAACACTGGTGCTTCTCAAGCTTTCTTT	CAARDNTGASQAFF	TRBV37(470)	TRBD(25)	TRBJ15(254)	productive	0.978614
Thymic T cells	Thy-rag2_RFP-3	Control	thymus	mosaic	2048	3	0.00021179	TGTGCAGCTAGACAGGGCTTTGGAAGCAGCCAGGCTTTCTTT	CAARQGFGSSQAFF	TRBV37(687),TRBV33(607)	TRBD(25)	TRBJ7(270)	productive	0.978614
Thymic T cells	Thy-rag2_RFP-3	Control	thymus	mosaic	2049	3	0.00021179	TGTGCAGCCTCGACAGGGGGCAATGCTGATCGAGCATACTTT	CAASTGGNADRAYF	TRBV15(1035)	TRBD(35)	TRBJ3(80)	productive	0.978614
Thymic T cells	Thy-rag2_RFP-3	Control	thymus	mosaic	2050	3	0.00021179	TGTGCAGCCTATTCAGGTACTGGTGCTTCTCAAGCTTTCTTT	CAAYSGTGASQAFF	TRBV15(180)		TRBJ15(244)	productive	0.978614
Thymic T cells	Thy-rag2_RFP-3	Control	thymus	mosaic	2051	3	0.00021179	TGTGCAGCCTATTCAGGGGGCGGTCTCAGTCCTGCACACTTT	CAAYSGGGLSPAHF	TRBV15(440)	TRBD(40)	TRBJ23(235)	productive	0.978614
Thymic T cells	Thy-rag2_RFP-3	Control	thymus	mosaic	2052	3	0.00021179	TGTGCAGCCTATTATGACAACAACTACGATCCAGCATACTTT	CAAYYDNNYDPAYF	TRBV15(430)		TRBJ12(218)	productive	0.978614
Thymic T cells	Thy-rag2_RFP-3	Control	thymus	mosaic	2053	3	0.00021179	TGTGCAGCCAGTCCATGCTTTGGAAGCAGCCAGGCTTTCTTT	CAASPCFGSSQAFF	TRBV52(342)		TRBJ7(270)	productive	0.978614
Thymic T cells	Thy-rag2_RFP-3	Control	thymus	mosaic	2054	3	0.00021179	TGTGCAGCCAGTCGGGGGGATAATCGTGAGCCTGCATACTTT	CAASRGDNREPAYF	TRBV52(147)	TRBD(25)	TRBJ29(239)	productive	0.978614
Thymic T cells	Thy-rag2_RFP-3	Control	thymus	mosaic	2055	3	0.00021179	TGTGCAGCCAGTCAGGGGGGTGCCGGTTCTCAGGCTTTCTTC	CAASQGGAGSQAFF	TRBV52(1030)	TRBD(25)	TRBJ13(119)	productive	0.978614
Thymic T cells	Thy-rag2_RFP-3	Control	thymus	mosaic	2056	3	0.00021179	TGTGCAGCCAGTCAGGGGGGTAATCGTGACCCTGCATACTTT	CAASQGGNRDPAYF	TRBV52(570.7)	TRBD(30)	TRBJ29(234)	productive	0.978614
Thymic T cells	Thy-rag2_RFP-3	Control	thymus	mosaic	2057	3	0.00021179	TGTGCAGCCAGGACAGGGGCACAATCTCAACCTGCATACTTT	CAARTGAQSQPAYF	TRBV52(167)	TRBD(40)	TRBJ26(255),TRBJ25(239)	productive	0.978614
Thymic T cells	Thy-rag2_RFP-3	Control	thymus	mosaic	2058	3	0.00021179	TGTGCAGCCAGGACAGGGAACAATGCCAATCCAGCAATCTTT	CAARTGNNANPAIF	TRBV52(177)	TRBD(30)	TRBJ30(265)	productive	0.978614
Thymic T cells	Thy-rag2_RFP-3	Control	thymus	mosaic	2059	3	0.00021179	TGTGCAGCGTATTCCAACTCTGGTAGTTATCCAGCTTACTTC	CAAYSNSGSYPAYF	TRBV3(338.7)		TRBJ17(265)	productive	0.978614
Thymic T cells	Thy-rag2_RFP-3	Control	thymus	mosaic	2060	3	0.00021179	TGTGCAGCGTATTGGGACAGGGGATCTCAACCTGCATACTTT	CAAYWDRGSQPAYF	TRBV3(898)	TRBD(50)	TRBJ26(235),TRBJ25(225)	productive	0.978614
Thymic T cells	Thy-rag2_RFP-3	Control	thymus	mosaic	2061	3	0.00021179	TGTGCAGCGTATTATGGTAACAATGCCAATCCAGCAATCTTT	CAAYYGNNANPAIF	TRBV3(771.3)		TRBJ30(260)	productive	0.978614
Thymic T cells	Thy-rag2_RFP-3	Control	thymus	mosaic	2062	3	0.00021179	TGTGCAGCGTATTATACAGGGAATTTCAATCCTGCATACTTT	CAAYYTGNFNPAYF	TRBV3(861)	TRBD(25)	TRBJ22(229)	productive	0.978614
Thymic T cells	Thy-rag2_RFP-3	Control	thymus	mosaic	2063	3	0.00021179	TGTGCAGCGTATTACAGGGGGACTGCCAGTCCAGCAGTCTTT	CAAYYRGTASPAVF	TRBV3(926)	TRBD(35)	TRBJ28(245)	productive	0.978614
Thymic T cells	Thy-rag2_RFP-3	Control	thymus	mosaic	2064	3	0.00021179	TGTGCAGCGTATTACAGGAACAATGCCAATCCAGCAATCTTT	CAAYYRNNANPAIF	TRBV3(703.7)		TRBJ30(265)	productive	0.978614
Thymic T cells	Thy-rag2_RFP-3	Control	thymus	mosaic	2065	3	0.00021179	TGTGCAGCGTATTACAGATCAACTACTTCTCCAGCTTATTTT	CAAYYRSTTSPAYF	TRBV3(226)		TRBJ11(270)	productive	0.978614
Thymic T cells	Thy-rag2_RFP-3	Control	thymus	mosaic	2066	3	0.00021179	TGTGCAGCGTATCGGACAACAACTACTTCTCCAGCTTATTTT	CAAYRTTTTSPAYF	TRBV3(1041)	TRBD(25)	TRBJ11(255)	productive	0.978614
Thymic T cells	Thy-rag2_RFP-3	Control	thymus	mosaic	2067	3	0.00021179	TGTGCAGCGAGTATGGGTAACACTGCCAGTCCAGCAGTCTTT	CAASMGNTASPAVF	TRBV31(379),TRBV36(379)		TRBJ28(265)	productive	0.978614
Thymic T cells	Thy-rag2_RFP-3	Control	thymus	mosaic	2068	3	0.00021179	TGTGCAGCGAGTATGACAGGCACAACTCAACCTGCATACTTT	CAASMTGTTQPAYF	TRBV31(804),TRBV36(804)	TRBD(25)	TRBJ25(229),TRBJ26(229)	productive	0.978614
Thymic T cells	Thy-rag2_RFP-3	Control	thymus	mosaic	2069	3	0.00021179	TGTGCAGCGAGAAACTCTGGTGCCGGTTCTCAGGCTTTCTTC	CAARNSGAGSQAFF	TRBV31(597),TRBV36(597)		TRBJ13(269)	productive	0.978614
Thymic T cells	Thy-rag2_RFP-3	Control	thymus	mosaic	2070	3	0.00021179	TGTGCAGCATGGGACAGGGGGCATGTCAATCCTGCATACTTT	CAAWDRGHVNPAYF	TRBV6(788)	TRBD(60)	TRBJ21(240),TRBJ20(210)	productive	0.978614
Thymic T cells	Thy-rag2_RFP-3	Control	thymus	mosaic	2071	3	0.00021179	TGTGCAGCATGGACAGGGGGCCATGCCAATCCAGCAATCTTT	CAAWTGGHANPAIF	TRBV6(124)	TRBD(60)	TRBJ30(240)	productive	0.978614
Thymic T cells	Thy-rag2_RFP-3	Control	thymus	mosaic	2072	3	0.00021179	TGTGCAGCATGGACAGGGGGCCAGTACGACCCAGCATACTTT	CAAWTGGQYDPAYF	TRBV6(883)	TRBD(55)	TRBJ14(245)	productive	0.978614
Thymic T cells	Thy-rag2_RFP-3	Control	thymus	mosaic	2073	3	0.00021179	TGTGCAGCATATTTAGGGTCACAATCTCAACCTGCATACTTT	CAAYLGSQSQPAYF	TRBV10(709)		TRBJ26(130),TRBJ25(114)	productive	0.978614
Thymic T cells	Thy-rag2_RFP-3	Control	thymus	mosaic	2074	3	0.00021179	TGTGCAGCATATTCCAACTCTGGTAGTTATCCAGCTTACTTC	CAAYSNSGSYPAYF	TRBV10(729)		TRBJ17(265)	productive	0.978614
Thymic T cells	Thy-rag2_RFP-3	Control	thymus	mosaic	2076	3	0.00021179	TGTGCAGCACGTCGGACAGGGGCTACTTCTCCAGCTTATTTT	CAARRTGATSPAYF	TRBV22(333)	TRBD(45)	TRBJ11(240)	productive	0.978614
Thymic T cells	Thy-rag2_RFP-3	Control	thymus	mosaic	2077	3	0.00021179	TGTGCAGCACGTAGATCTGGGACTACTTCTCCAGCTTATTTT	CAARRSGTTSPAYF	TRBV22(902)		TRBJ11(245)	productive	0.978614
Thymic T cells	Thy-rag2_RFP-3	Control	thymus	mosaic	2078	3	0.00021179	TGTGCAGCACGTAGATCGGGGGCTGGTTATCCTGCATACTTT	CAARRSGAGYPAYF	TRBV22(343)	TRBD(25)	TRBJ20(240),TRBJ21(210)	productive	0.978614
Thymic T cells	Thy-rag2_RFP-3	Control	thymus	mosaic	2080	3	0.00021179	TGTGCAAAGCAGGTGACAGGGAACAACAGACCTGCATACTTT	CAKQVTGNNRPAYF	TRBV16(450)	TRBD(35)	TRBJ33(245)	productive	0.978614
Thymic T cells	Thy-rag2_RFP-3	Control	thymus	mosaic	2081	3	0.00021179	TGTGCAAAGCAGGATTCAGGGATGGGAAGTGAAGCACACTTT	CAKQDSGMGSEAHF	TRBV16(1323.7)	TRBD(25)	TRBJ18(125)	productive	0.978614
Thymic T cells	Thy-rag2_RFP-3	Control	thymus	mosaic	2082	3	0.00021179	TGTGCAAAGCAGGATGCGGACTATGGCGATCCTGCATACTTT	CAKQDADYGDPAYF	TRBV16(774.7)		TRBJ31(207)	productive	0.978614
Thymic T cells	Thy-rag2_RFP-3	Control	thymus	mosaic	2083	3	0.00021179	TGTGCAAAGCAGGAGACAACAACTACTTCTCCAGCTTATTTT	CAKQETTTTSPAYF	TRBV16(395)		TRBJ11(255)	productive	0.978614
Thymic T cells	Thy-rag2_RFP-3	Control	thymus	mosaic	2084	3	0.00021179	TGCGCTTCAAGCGGGACAACACAATCTCAACCTGCATACTTT	CASSGTTQSQPAYF	TRBV51(154),TRBV50(138)	TRBD(30)	TRBJ26(260),TRBJ25(244)	productive	0.978614
Thymic T cells	Thy-rag2_RFP-3	Control	thymus	mosaic	2085	3	0.00021179	TGCGCTTCAAGCATTCCAAACAATGCCAATCCAGCAATCTTT	CASSIPNNANPAIF	TRBV51(758)		TRBJ30(104)	productive	0.978614
Thymic T cells	Thy-rag2_RFP-3	Control	thymus	mosaic	2086	3	0.00021179	TGCGCTTCAAGCATTGGGGGCTATGGCGATCCTGCATACTTT	CASSIGGYGDPAYF	TRBV51(688)		TRBJ31(202)	productive	0.978614
Thymic T cells	Thy-rag2_RFP-3	Control	thymus	mosaic	2087	3	0.00021179	TGCGCTTCAAGCATTGAGGGGGCCAATTATCAAGCCTACTTT	CASSIEGANYQAYF	TRBV51(214),TRBV50(198)		TRBJ4(218)	productive	0.978614
Thymic T cells	Thy-rag2_RFP-3	Control	thymus	mosaic	2088	3	0.00021179	TGCGCTTCAAGCATTACAAAAACTACTTCTCCAGCTTATTTT	CASSITKTTSPAYF	TRBV51(213),TRBV50(197)		TRBJ11(250)	productive	0.978614
Thymic T cells	Thy-rag2_RFP-3	Control	thymus	mosaic	2089	3	0.00021179	TGCGCTTCAAGCATAGGAGACTATGGCGATCCTGCATACTTT	CASSIGDYGDPAYF	TRBV51(294)		TRBJ31(207)	productive	0.978614
Thymic T cells	Thy-rag2_RFP-3	Control	thymus	mosaic	2090	3	0.00021179	TGCGCTTCAAGCACAGGGGGCTATGGCGATCCTGCATACTTT	CASSTGGYGDPAYF	TRBV51(334)	TRBD(35)	TRBJ31(202)	productive	0.978614
Thymic T cells	Thy-rag2_RFP-3	Control	thymus	mosaic	2091	3	0.00021179	TGCGCTTCAAGCAGGGACAGGGGCAACAGACCTGCATACTTT	CASSRDRGNRPAYF	TRBV51(907)	TRBD(50)	TRBJ33(235)	productive	0.978614
Thymic T cells	Thy-rag2_RFP-3	Control	thymus	mosaic	2092	3	0.00021179	TGCGCCGCATGGACAGGGGTTGGAAGCAGCCAGGCTTTCTTT	CAAWTGVGSSQAFF	TRBV19(745)	TRBD(45)	TRBJ7(144)	productive	0.978614
Thymic T cells	Thy-rag2_RFP-3	Control	thymus	mosaic	2093	3	0.00021179	TGCGCCGCATATGGGGATACACAAACTCAACCTGCATACTTT	CAAYGDTQTQPAYF	TRBV19(512)		TRBJ25(170)	productive	0.978614
Thymic T cells	Thy-rag2_RFP-3	Control	thymus	mosaic	2094	3	0.00021179	TGCGCCGCATATGACAGCACTGGTGCTTCTCAAGCTTTCTTT	CAAYDSTGASQAFF	TRBV19(282)		TRBJ15(249)	productive	0.978614
Thymic T cells	Thy-rag2_RFP-3	Control	thymus	mosaic	2095	3	0.00021179	TGCGCCGCATATAGGGGGGTCTCTGGCTTACAAGCTTACTTC	CAAYRGVSGLQAYF	TRBV19(574)	TRBD(30)	TRBJ2(250)	productive	0.978614
Thymic T cells	Thy-rag2_RFP-3	Control	thymus	mosaic	2096	3	0.00021179	TGCGCCGCATATAGGGACAATAATCGTGACCCAGCATACTTT	CAAYRDNNRDPAYF	TRBV19(497)	TRBD(25)	TRBJ29(244)	productive	0.978614
Thymic T cells	Thy-rag2_RFP-3	Control	thymus	mosaic	2097	3	0.00021179	TGCGCCGCATATAAGGGGGTCTCTGGTTATCCTGCATACTTT	CAAYKGVSGYPAYF	TRBV19(607.7)	TRBD(30)	TRBJ20(250)	productive	0.978614
Thymic T cells	Thy-rag2_RFP-3	Control	thymus	mosaic	2107	3	0.00021179	TGTTCAGTGAGTACAGGGAACTACGATCCAGCATACTTT	CSVSTGNYDPAYF	TRBV5(554.7)	TRBD(30)	TRBJ12(160)	productive	0.978614
Thymic T cells	Thy-rag2_RFP-3	Control	thymus	mosaic	2108	3	0.00021179	TGTTCAGTGAGCCAACAGGGGTCTCAACCTGCATACTTT	CSVSQQGSQPAYF	TRBV2(823)	TRBD(30)	TRBJ26(230),TRBJ25(225)	productive	0.978614
Thymic T cells	Thy-rag2_RFP-3	Control	thymus	mosaic	2109	3	0.00021179	TGTTCAGTGAGCCAAACACAAACTCAACCTGCATACTTT	CSVSQTQTQPAYF	TRBV2(1048)		TRBJ25(260),TRBJ26(244)	productive	0.978614
Thymic T cells	Thy-rag2_RFP-3	Control	thymus	mosaic	2110	3	0.00021179	TGTGCTTCAAGTCGTGGGGGGAACAGACCTGCATACTTT	CASSRGGNRPAYF	TRBV50(694.7)	TRBD(25)	TRBJ33(230)	productive	0.978614
Thymic T cells	Thy-rag2_RFP-3	Control	thymus	mosaic	2111	3	0.00021179	TGTGCTGTCGGGACAACAACTACTTCTCCAGCTTATTTT	CAVGTTTTSPAYF	TRBV46(974)	TRBD(30)	TRBJ11(255)	productive	0.978614
Thymic T cells	Thy-rag2_RFP-3	Control	thymus	mosaic	2112	3	0.00021179	TGTGCTGTCAGTATTACACAATCTCAACCTGCATACTTT	CAVSITQSQPAYF	TRBV46(610.7)		TRBJ26(70)	productive	0.978614
Thymic T cells	Thy-rag2_RFP-3	Control	thymus	mosaic	2113	3	0.00021179	TGTGCTGTCAGTATCAGCTCTGGCTTACAAGCTTACTTC	CAVSISSGLQAYF	TRBV46(960)		TRBJ2(250)	productive	0.978614
Thymic T cells	Thy-rag2_RFP-3	Control	thymus	mosaic	2114	3	0.00021179	TGTGCTGTCAGTATGGGACAGGGTTATCAAGCCTACTTT	CAVSMGQGYQAYF	TRBV46(145),TRBV43(135),TRBV44(135)	TRBD(40)	TRBJ4(188)	productive	0.978614
Thymic T cells	Thy-rag2_RFP-3	Control	thymus	mosaic	2115	3	0.00021179	TGTGCTGTCAGTATATACGGTAGTTATCCAGCTTACTTC	CAVSIYGSYPAYF	TRBV46(371)		TRBJ17(245)	productive	0.978614
Thymic T cells	Thy-rag2_RFP-3	Control	thymus	mosaic	2116	3	0.00021179	TGTGCTGTCAGTACAGGCAAGTACGACCCAGCATACTTT	CAVSTGKYDPAYF	TRBV46(431)		TRBJ14(225)	productive	0.978614
Thymic T cells	Thy-rag2_RFP-3	Control	thymus	mosaic	2117	3	0.00021179	TGTGCTGTCAGTAGCAGTAACAACAGACCTGCATACTTT	CAVSSSNNRPAYF	TRBV44(927)		TRBJ33(250)	productive	0.978614
Thymic T cells	Thy-rag2_RFP-3	Control	thymus	mosaic	2118	3	0.00021179	TGTGCTGTCAGTAGGGGCTATGGCGATCCTGCATACTTT	CAVSRGYGDPAYF	TRBV44(580)		TRBJ31(202)	productive	0.978614
Thymic T cells	Thy-rag2_RFP-3	Control	thymus	mosaic	2119	3	0.00021179	TGTGCTGTCAGTAGGGGGCGCGACACGCAAGCATACTTC	CAVSRGRDTQAYF	TRBV44(1168.7)	TRBD(30)	TRBJ8(105)	productive	0.978614
Thymic T cells	Thy-rag2_RFP-3	Control	thymus	mosaic	2120	3	0.00021179	TGTGCTGTCAGTAAGGACAACAATTATCAAGCCTACTTT	CAVSKDNNYQAYF	TRBV44(1335)		TRBJ4(135)	productive	0.978614
Thymic T cells	Thy-rag2_RFP-3	Control	thymus	mosaic	2121	3	0.00021179	TGTGCTGTCAGGGGTAACAATGCCAATCCAGCAATCTTT	CAVRGNNANPAIF	TRBV44(553.3)		TRBJ30(260)	productive	0.978614
Thymic T cells	Thy-rag2_RFP-3	Control	thymus	mosaic	2122	3	0.00021179	TGTGCTGTCAGGACAGGGAATCGTGAGCCTGCATACTTT	CAVRTGNREPAYF	TRBV44(485)	TRBD(35)	TRBJ29(214)	productive	0.978614
Thymic T cells	Thy-rag2_RFP-3	Control	thymus	mosaic	2123	3	0.00021179	TGTGCTGTCAGGACAGGGAATGCTGATCGAGCATACTTT	CAVRTGNADRAYF	TRBV43(329)		TRBJ3(245)	productive	0.978614
Thymic T cells	Thy-rag2_RFP-3	Control	thymus	mosaic	2124	3	0.00021179	TGTGCTGTCAGGACAGGGAAATCTCAACCTGCATACTTT	CAVRTGKSQPAYF	TRBV44(600)	TRBD(35)	TRBJ26(110)	productive	0.978614
Thymic T cells	Thy-rag2_RFP-3	Control	thymus	mosaic	2125	3	0.00021179	TGTGCTGTCAGACAGGGGGGAAGCAGCCAGGCTTTCTTT	CAVRQGGSSQAFF	TRBV44(535)	TRBD(35)	TRBJ7(180)	productive	0.978614
Thymic T cells	Thy-rag2_RFP-3	Control	thymus	mosaic	2126	3	0.00021179	TGTGCTGTATATTTTTCTGGTAGTTATCCAGCTTACTTC	CAVYFSGSYPAYF	TRBV20(300)		TRBJ17(260)	productive	0.978614
Thymic T cells	Thy-rag2_RFP-3	Control	thymus	mosaic	2127	3	0.00021179	TGTGCTGCTTACAGGGACAATTTCAATCCTGCATACTTT	CAAYRDNFNPAYF	TRBV40(380)	TRBD(30)	TRBJ22(239)	productive	0.978614
Thymic T cells	Thy-rag2_RFP-3	Control	thymus	mosaic	2128	3	0.00021179	TGTGCTGCTAGTTTCCAGGGCAACAGACCTGCATACTTT	CAASFQGNRPAYF	TRBV40(420)	TRBD(25)	TRBJ33(235)	productive	0.978614
Thymic T cells	Thy-rag2_RFP-3	Control	thymus	mosaic	2129	3	0.00021179	TGTGCTGCTAGTTTAGGGACTGGCAACCCAGCATTCTTT	CAASLGTGNPAFF	TRBV9(695)		TRBJ24(234.3)	productive	0.978614
Thymic T cells	Thy-rag2_RFP-3	Control	thymus	mosaic	2130	3	0.00021179	TGTGCTGCTAGTTCCAACTCTGGCTTACAAGCTTACTTC	CAASSNSGLQAYF	TRBV40(155)		TRBJ2(250)	productive	0.978614
Thymic T cells	Thy-rag2_RFP-3	Control	thymus	mosaic	2131	3	0.00021179	TGTGCTGCTAGTTCGACACAATCTCAACCTGCATACTTT	CAASSTQSQPAYF	TRBV40(684)		TRBJ26(260),TRBJ25(244)	productive	0.978614
Thymic T cells	Thy-rag2_RFP-3	Control	thymus	mosaic	2132	3	0.00021179	TGTGCTGCTAGTTGGGGTTATTTCAATCCTGCATACTTT	CAASWGYFNPAYF	TRBV4(754)		TRBJ22(224)	productive	0.978614
Thymic T cells	Thy-rag2_RFP-3	Control	thymus	mosaic	2133	3	0.00021179	TGTGCTGCTAGTCGGACAGGGAATTATCAAGCCTACTTT	CAASRTGNYQAYF	TRBV4(525)	TRBD(40)	TRBJ4(198)	productive	0.978614
Thymic T cells	Thy-rag2_RFP-3	Control	thymus	mosaic	2134	3	0.00021179	TGTGCTGCTAGTATCCATGGTAGTTATCCAGCTTACTTC	CAASIHGSYPAYF	TRBV27(328)		TRBJ17(250)	productive	0.978614
Thymic T cells	Thy-rag2_RFP-3	Control	thymus	mosaic	2135	3	0.00021179	TGTGCTGCTAGTACAGGGGGCTACGATCCAGCATACTTT	CAASTGGYDPAYF	TRBV27(323)	TRBD(35)	TRBJ12(235)	productive	0.978614
Thymic T cells	Thy-rag2_RFP-3	Control	thymus	mosaic	2136	3	0.00021179	TGTGCTGCTAGCCAGGGAACTACTTCTCCAGCTTATTTT	CAASQGTTSPAYF	TRBV39(469.3)	TRBD(25)	TRBJ11(240)	productive	0.978614
Thymic T cells	Thy-rag2_RFP-3	Control	thymus	mosaic	2137	3	0.00021179	TGTGCTGCTAGGGGACATAATCGTGACCCAGCATACTTT	CAARGHNRDPAYF	TRBV39(545)	TRBD(25)	TRBJ29(239)	productive	0.978614
Thymic T cells	Thy-rag2_RFP-3	Control	thymus	mosaic	2138	3	0.00021179	TGTGCTGCTAGGGACAAACAAACTCAACCTGCATACTTT	CAARDKQTQPAYF	TRBV40(358.3)	TRBD(25)	TRBJ25(250),TRBJ26(234)	productive	0.978614
Thymic T cells	Thy-rag2_RFP-3	Control	thymus	mosaic	2139	3	0.00021179	TGTGCTGCTAGACAGGGTGGTAGTTATCCAGCTTACTTC	CAARQGGSYPAYF	TRBV39(375)	TRBD(25)	TRBJ17(250)	productive	0.978614
Thymic T cells	Thy-rag2_RFP-3	Control	thymus	mosaic	2140	3	0.00021179	TGTGCTGCTAGACAGGGTATGGGAAGTGAAGCACACTTT	CAARQGMGSEAHF	TRBV40(738.7)	TRBD(30)	TRBJ18(245)	productive	0.978614
Thymic T cells	Thy-rag2_RFP-3	Control	thymus	mosaic	2141	3	0.00021179	TGTGCTGCTAGACAGGGGAATGCTGATCGAGCATACTTT	CAARQGNADRAYF	TRBV4(635)	TRBD(35)	TRBJ3(245)	productive	0.978614
Thymic T cells	Thy-rag2_RFP-3	Control	thymus	mosaic	2142	3	0.00021179	TGTGCTGCTAGACAGAATCAGTACGACCCAGCATACTTT	CAARQNQYDPAYF	TRBV40(365)		TRBJ14(255)	productive	0.978614
Thymic T cells	Thy-rag2_RFP-3	Control	thymus	mosaic	2143	3	0.00021179	TGTGCTGCTAGAATTACACAATCTCAACCTGCATACTTT	CAARITQSQPAYF	TRBV39(175)		TRBJ26(265),TRBJ25(249)	productive	0.978614
Thymic T cells	Thy-rag2_RFP-3	Control	thymus	mosaic	2144	3	0.00021179	TGTGCTGCTAGAATAGGGAACTACGATCCAGCATACTTT	CAARIGNYDPAYF	TRBV39(745)		TRBJ12(245)	productive	0.978614
Thymic T cells	Thy-rag2_RFP-3	Control	thymus	mosaic	2145	3	0.00021179	TGTGCTGCTAGAACAGGGGTTGCCAATCCAGCAATCTTT	CAARTGVANPAIF	TRBV9(210),TRBV4(194)	TRBD(35)	TRBJ30(235)	productive	0.978614
Thymic T cells	Thy-rag2_RFP-3	Control	thymus	mosaic	2146	3	0.00021179	TGTGCTGCTAGAAGGGTAAATGCCAATCCAGCAATCTTT	CAARRVNANPAIF	TRBV39(330)		TRBJ30(245)	productive	0.978614
Thymic T cells	Thy-rag2_RFP-3	Control	thymus	mosaic	2147	3	0.00021179	TGTGCTGCTAGAAGGACAGAATCTCAACCTGCATACTTT	CAARRTESQPAYF	TRBV39(778.7)		TRBJ26(244),TRBJ25(228)	productive	0.978614
Thymic T cells	Thy-rag2_RFP-3	Control	thymus	mosaic	2148	3	0.00021179	TGTGCTGCCCGAGGAAACAATGCCAATCCAGCAATCTTT	CAARGNNANPAIF	TRBV14(110)		TRBJ30(260)	productive	0.978614
Thymic T cells	Thy-rag2_RFP-3	Control	thymus	mosaic	2149	3	0.00021179	TGTGCTGCCGGGACAGATAATCTTGAGCCTGCATACTTT	CAAGTDNLEPAYF	TRBV47(374)	TRBD(35)	TRBJ29(223),TRBJ27(200)	productive	0.978614
Thymic T cells	Thy-rag2_RFP-3	Control	thymus	mosaic	2150	3	0.00021179	TGTGCTGCCGGGACAATCTCAAACACGCAAGCATACTTC	CAAGTISNTQAYF	TRBV47(1191)	TRBD(30)	TRBJ8(125)	productive	0.978614
Thymic T cells	Thy-rag2_RFP-3	Control	thymus	mosaic	2151	3	0.00021179	TGTGCTGCCAGTGGAAACAATGCCAATCCAGCAATCTTT	CAASGNNANPAIF	TRBV47(549)		TRBJ30(170)	productive	0.978614
Thymic T cells	Thy-rag2_RFP-3	Control	thymus	mosaic	2152	3	0.00021179	TGTGCTGCCAGCTCTGGTGCCGGTTCTCAGGCTTTCTTC	CAASSGAGSQAFF	TRBV47(788)		TRBJ13(264)	productive	0.978614
Thymic T cells	Thy-rag2_RFP-3	Control	thymus	mosaic	2153	3	0.00021179	TGTGCTGCCAGCGGGACAGACAATTATCAAGCCTACTTT	CAASGTDNYQAYF	TRBV17(536)	TRBD(35)	TRBJ4(203)	productive	0.978614
Thymic T cells	Thy-rag2_RFP-3	Control	thymus	mosaic	2154	3	0.00021179	TGTGCTGCCAGCGACAGCTATGGCGATCCTGCATACTTT	CAASDSYGDPAYF	TRBV47(618.7)	TRBD(25)	TRBJ31(202)	productive	0.978614
Thymic T cells	Thy-rag2_RFP-3	Control	thymus	mosaic	2155	3	0.00021179	TGTGCTGCCAGCACAGGCTATGGCGATCCTGCATACTTT	CAASTGYGDPAYF	TRBV17(119)		TRBJ31(202)	productive	0.978614
Thymic T cells	Thy-rag2_RFP-3	Control	thymus	mosaic	2156	3	0.00021179	TGTGCTGCCAGCACAGGGGGCGACACGCAAGCATACTTC	CAASTGGDTQAYF	TRBV17(502)	TRBD(40)	TRBJ8(225)	productive	0.978614
Thymic T cells	Thy-rag2_RFP-3	Control	thymus	mosaic	2157	3	0.00021179	TGTGCTGCCAGCACAGGGAATGCCAATCCAGCAATCTTT	CAASTGNANPAIF	TRBV17(285.7)	TRBD(25)	TRBJ30(245)	productive	0.978614
Thymic T cells	Thy-rag2_RFP-3	Control	thymus	mosaic	2158	3	0.00021179	TGTGCTGCCAGCAGGGACTATGGCGATCCTGCATACTTT	CAASRDYGDPAYF	TRBV17(329)		TRBJ31(207)	productive	0.978614
Thymic T cells	Thy-rag2_RFP-3	Control	thymus	mosaic	2159	3	0.00021179	TGTGCTGCCAGCAACAGAAACAACAGACCTGCATACTTT	CAASNRNNRPAYF	TRBV17(183)		TRBJ33(245)	productive	0.978614
Thymic T cells	Thy-rag2_RFP-3	Control	thymus	mosaic	2160	3	0.00021179	TGTGCTGCCAGCAAACTCAGGGCCAGTCCAGCAGTCTTT	CAASKLRASPAVF	TRBV17(923)		TRBJ28(125)	productive	0.978614
Thymic T cells	Thy-rag2_RFP-3	Control	thymus	mosaic	2161	3	0.00021179	TGTGCTGCCAGCAAAGGGGTTGGCGATCCTGCATACTTT	CAASKGVGDPAYF	TRBV17(612)		TRBJ31(187)	productive	0.978614
Thymic T cells	Thy-rag2_RFP-3	Control	thymus	mosaic	2162	3	0.00021179	TGTGCTGCCAGCAAAGGGGGGAATTATCAAGCCTACTTT	CAASKGGNYQAYF	TRBV17(219)	TRBD(25)	TRBJ4(198)	productive	0.978614
Thymic T cells	Thy-rag2_RFP-3	Control	thymus	mosaic	2163	3	0.00021179	TGTGCTGCCAGCAAAGGACAGGGCGATCCTGCATACTTT	CAASKGQGDPAYF	TRBV17(391)	TRBD(25)	TRBJ31(182)	productive	0.978614
Thymic T cells	Thy-rag2_RFP-3	Control	thymus	mosaic	2164	3	0.00021179	TGTGCTGCCAGCAAAGGACAGGGGACGCAAGCATACTTC	CAASKGQGTQAYF	TRBV17(374)	TRBD(40)	TRBJ8(215)	productive	0.978614
Thymic T cells	Thy-rag2_RFP-3	Control	thymus	mosaic	2165	3	0.00021179	TGTGCTGCCAGCAAAGACAGGGGTTATCAAGCCTACTTT	CAASKDRGYQAYF	TRBV17(694)	TRBD(35)	TRBJ4(188)	productive	0.978614
Thymic T cells	Thy-rag2_RFP-3	Control	thymus	mosaic	2166	3	0.00021179	TGTGCTGCCAGCAAAGACAACAACAGACCTGCATACTTT	CAASKDNNRPAYF	TRBV17(598.3)		TRBJ33(245)	productive	0.978614
Thymic T cells	Thy-rag2_RFP-3	Control	thymus	mosaic	2167	3	0.00021179	TGTGCTGCCAGGGACAGGGTTGGCGATCCTGCATACTTT	CAARDRVGDPAYF	TRBV47(1097)	TRBD(40)	TRBJ31(187)	productive	0.978614
Thymic T cells	Thy-rag2_RFP-3	Control	thymus	mosaic	2168	3	0.00021179	TGTGCTGCCAGGGACAGGGCAAACACGCAAGCATACTTC	CAARDRANTQAYF	TRBV17(281)	TRBD(40)	TRBJ8(240)	productive	0.978614
Thymic T cells	Thy-rag2_RFP-3	Control	thymus	mosaic	2169	3	0.00021179	TGTGCTGCGTATTGGGGGGATGTCAATCCTGCATACTTT	CAAYWGDVNPAYF	TRBV28(894)	TRBD(25)	TRBJ21(240),TRBJ20(210)	productive	0.978614
Thymic T cells	Thy-rag2_RFP-3	Control	thymus	mosaic	2170	3	0.00021179	TGTGCTGCGTATTATAACGCTGGCAGTGTTGCATATTTC	CAAYYNAGSVAYF	TRBV28(225)		TRBJ16(249)	productive	0.978614
Thymic T cells	Thy-rag2_RFP-3	Control	thymus	mosaic	2171	3	0.00021179	TGTGCTGCGTATTATAACAGGGGTTATCCAGCTTACTTC	CAAYYNRGYPAYF	TRBV28(1065)	TRBD(30)	TRBJ17(215)	productive	0.978614
Thymic T cells	Thy-rag2_RFP-3	Control	thymus	mosaic	2172	3	0.00021179	TGTGCTGCGTATTACTACTATGGCGATCCTGCATACTTT	CAAYYYYGDPAYF	TRBV28(749)		TRBJ31(207)	productive	0.978614
Thymic T cells	Thy-rag2_RFP-3	Control	thymus	mosaic	2173	3	0.00021179	TGTGCTGCGTATTACAACTCTGGCTTACAAGCTTACTTC	CAAYYNSGLQAYF	TRBV28(603)		TRBJ2(250)	productive	0.978614
Thymic T cells	Thy-rag2_RFP-3	Control	thymus	mosaic	2174	3	0.00021179	TGTGCTGCGTATGGGAACAACTACGATCCAGCATACTTT	CAAYGNNYDPAYF	TRBV28(1226.3)		TRBJ12(200)	productive	0.978614
Thymic T cells	Thy-rag2_RFP-3	Control	thymus	mosaic	2175	3	0.00021179	TGTGCTGCGTATGACAACTCTGGTTATCCTGCATACTTT	CAAYDNSGYPAYF	TRBV28(798)		TRBJ20(250)	productive	0.978614
Thymic T cells	Thy-rag2_RFP-3	Control	thymus	mosaic	2176	3	0.00021179	TGTGCTGCGTATAATAATCAGTTCAGTTCTGCATACTTT	CAAYNNQFSSAYF	TRBV28(607)		TRBJ10(270)	productive	0.978614
Thymic T cells	Thy-rag2_RFP-3	Control	thymus	mosaic	2177	3	0.00021179	TGTGCTGCGGACAGGTTTGGAAGCAGCCAGGCTTTCTTT	CAADRFGSSQAFF	TRBV4(325)	TRBD(35)	TRBJ7(260)	productive	0.978614
Thymic T cells	Thy-rag2_RFP-3	Control	thymus	mosaic	2178	3	0.00021179	TGTGCTGCGAGGACAGCCTCTGGTTATCCTGCATACTTT	CAARTASGYPAYF	TRBV29(177)	TRBD(25)	TRBJ20(160)	productive	0.978614
Thymic T cells	Thy-rag2_RFP-3	Control	thymus	mosaic	2179	3	0.00021179	TGTGCTGCGAGAGAAGGGGATGGCGATCCTGCATACTTT	CAAREGDGDPAYF	TRBV29(260)		TRBJ31(192)	productive	0.978614
Thymic T cells	Thy-rag2_RFP-3	Control	thymus	mosaic	2180	3	0.00021179	TGTGCTGCATTACAGGGATCAAACACGCAAGCATACTTC	CAALQGSNTQAYF	TRBV20(872)	TRBD(30)	TRBJ8(245)	productive	0.978614
Thymic T cells	Thy-rag2_RFP-3	Control	thymus	mosaic	2181	3	0.00021179	TGTGCTGCATCGGGACAGGGTTTCAATCCTGCATACTTT	CAASGQGFNPAYF	TRBV20(977.7)	TRBD(50)	TRBJ22(145),TRBJ21(135)	productive	0.978614
Thymic T cells	Thy-rag2_RFP-3	Control	thymus	mosaic	2182	3	0.00021179	TGTGCTGCATATTTACAGAACAACAGACCTGCATACTTT	CAAYLQNNRPAYF	TRBV20(839)		TRBJ33(240)	productive	0.978614
Thymic T cells	Thy-rag2_RFP-3	Control	thymus	mosaic	2183	3	0.00021179	TGTGCTGCATATTCCAGCTCTGGTTATCCTGCATACTTT	CAAYSSSGYPAYF	TRBV20(410)		TRBJ20(250)	productive	0.978614
Thymic T cells	Thy-rag2_RFP-3	Control	thymus	mosaic	2184	3	0.00021179	TGTGCTGCATATTCAGGGGGCGTCAATCCTGCATACTTT	CAAYSGGVNPAYF	TRBV20(425)	TRBD(40)	TRBJ21(230),TRBJ20(210)	productive	0.978614
Thymic T cells	Thy-rag2_RFP-3	Control	thymus	mosaic	2185	3	0.00021179	TGTGCTGCATATTGGGGGGCGGACACGCAAGCATACTTC	CAAYWGADTQAYF	TRBV20(804.7)	TRBD(30)	TRBJ8(225)	productive	0.978614
Thymic T cells	Thy-rag2_RFP-3	Control	thymus	mosaic	2186	3	0.00021179	TGTGCTGCATATTGGGGGGATAATTATCAAGCCTACTTT	CAAYWGDNYQAYF	TRBV20(680)	TRBD(25)	TRBJ4(113)	productive	0.978614
Thymic T cells	Thy-rag2_RFP-3	Control	thymus	mosaic	2187	3	0.00021179	TGTGCTGCATATTGGGGGGAGTACGACCCAGCATACTTT	CAAYWGEYDPAYF	TRBV20(989)	TRBD(25)	TRBJ14(240)	productive	0.978614
Thymic T cells	Thy-rag2_RFP-3	Control	thymus	mosaic	2188	3	0.00021179	TGTGCTGCATATTACAGCTCAAACACGCAAGCATACTTC	CAAYYSSNTQAYF	TRBV20(310)		TRBJ8(260)	productive	0.978614
Thymic T cells	Thy-rag2_RFP-3	Control	thymus	mosaic	2189	3	0.00021179	TGTGCTGCATATGCAGGGGATGCCAATCCAGCAATCTTT	CAAYAGDANPAIF	TRBV18(544)	TRBD(30)	TRBJ30(80)	productive	0.978614
Thymic T cells	Thy-rag2_RFP-3	Control	thymus	mosaic	2190	3	0.00021179	TGTGCTGCATATGGGGGGCCAAACACGCAAGCATACTTC	CAAYGGPNTQAYF	TRBV8(389)	TRBD(30)	TRBJ8(240)	productive	0.978614
Thymic T cells	Thy-rag2_RFP-3	Control	thymus	mosaic	2191	3	0.00021179	TGTGCTGCATATGGGGACTACTACGATCCAGCATACTTT	CAAYGDYYDPAYF	TRBV18(540)	TRBD(25)	TRBJ12(100)	productive	0.978614
Thymic T cells	Thy-rag2_RFP-3	Control	thymus	mosaic	2192	3	0.00021179	TGTGCTGCATACAATAACGCTGGCAGTGTTGCATATTTC	CAAYNNAGSVAYF	TRBV20(310)		TRBJ16(249)	productive	0.978614
Thymic T cells	Thy-rag2_RFP-3	Control	thymus	mosaic	2193	3	0.00021179	TGTGCTGCAAGTGTCAGGGATGTCAATCCTGCATACTTT	CAASVRDVNPAYF	TRBV12(1025.7)	TRBD(25)	TRBJ21(115)	productive	0.978614
Thymic T cells	Thy-rag2_RFP-3	Control	thymus	mosaic	2194	3	0.00021179	TGTGCTGCAAGTGCCAACAATGCCAATCCAGCAATCTTT	CAASANNANPAIF	TRBV12(365)		TRBJ30(246.7)	productive	0.978614
Thymic T cells	Thy-rag2_RFP-3	Control	thymus	mosaic	2195	3	0.00021179	TGTGCTGCAAGTGAAAACAATCTCAGTCCTGCACACTTT	CAASENNLSPAHF	TRBV12(334)		TRBJ23(260)	productive	0.978614
Thymic T cells	Thy-rag2_RFP-3	Control	thymus	mosaic	2196	3	0.00021179	TGTGCTGCAAGCGCAGGGGATGCCAATCCAGCAATCTTT	CAASAGDANPAIF	TRBV48(129)	TRBD(25)	TRBJ30(240)	productive	0.978614
Thymic T cells	Thy-rag2_RFP-3	Control	thymus	mosaic	2197	3	0.00021179	TGTGCTGCAAGGGACACAACTACTTCTCCAGCTTATTTT	CAARDTTTSPAYF	TRBV12(125)	TRBD(25)	TRBJ11(255)	productive	0.978614
Thymic T cells	Thy-rag2_RFP-3	Control	thymus	mosaic	2198	3	0.00021179	TGTGCTGGACAGGGCTCTGGTAGTTATCCAGCTTACTTC	CAGQGSGSYPAYF	TRBV17(379)		TRBJ17(249)	productive	0.978614
Thymic T cells	Thy-rag2_RFP-3	Control	thymus	mosaic	2199	3	0.00021179	TGTGCCGCATTTTTAGTTAACAACAGACCTGCATACTTT	CAAFLVNNRPAYF	TRBV21(355)		TRBJ33(260)	productive	0.978614
Thymic T cells	Thy-rag2_RFP-3	Control	thymus	mosaic	2200	3	0.00021179	TGTGCCGCATTTTGGGGGGATGTCAATCCTGCATACTTT	CAAFWGDVNPAYF	TRBV21(528)	TRBD(25)	TRBJ21(240),TRBJ20(210)	productive	0.978614
Thymic T cells	Thy-rag2_RFP-3	Control	thymus	mosaic	2201	3	0.00021179	TGTGCCGCATTTTATCCTGGTAGTTATCCAGCTTACTTC	CAAFYPGSYPAYF	TRBV21(925)		TRBJ17(255)	productive	0.978614
Thymic T cells	Thy-rag2_RFP-3	Control	thymus	mosaic	2202	3	0.00021179	TGTGCCGCATTTAGGACAGGCAACAGACCTGCATACTTT	CAAFRTGNRPAYF	TRBV21(315)	TRBD(35)	TRBJ33(235)	productive	0.978614
Thymic T cells	Thy-rag2_RFP-3	Control	thymus	mosaic	2203	3	0.00021179	TGTGCCGCATTCTTCTTTGGAAGCAGCCAGGCTTTCTTT	CAAFFFGSSQAFF	TRBV21(293)		TRBJ7(265)	productive	0.978614
Thymic T cells	Thy-rag2_RFP-3	Control	thymus	mosaic	2204	3	0.00021179	TGTGCCACAACAGGGACAACTACTTCTCCAGCTTATTTT	CATTGTTTSPAYF	TRBV49(1140)	TRBD(25)	TRBJ11(255)	productive	0.978614
Thymic T cells	Thy-rag2_RFP-3	Control	thymus	mosaic	2205	3	0.00021179	TGTGCCACAAGCAGGGACTATGGCGATCCTGCATACTTT	CATSRDYGDPAYF	TRBV49(410)		TRBJ31(207)	productive	0.978614
Thymic T cells	Thy-rag2_RFP-3	Control	thymus	mosaic	2206	3	0.00021179	TGTGCCACAAGCAGGGACAATGCCAATCCAGCAATCTTT	CATSRDNANPAIF	TRBV49(940)		TRBJ30(255)	productive	0.978614
Thymic T cells	Thy-rag2_RFP-3	Control	thymus	mosaic	2207	3	0.00021179	TGTGCAGTGAGTGCGGGACACAATTATCAAGCCTACTTT	CAVSAGHNYQAYF	TRBV30(335),TRBV35(335)	TRBD(30)	TRBJ4(203)	productive	0.978614
Thymic T cells	Thy-rag2_RFP-3	Control	thymus	mosaic	2208	3	0.00021179	TGTGCAGTGAGTGCGGACAGTGGTTATCCTGCATACTTT	CAVSADSGYPAYF	TRBV30(494),TRBV35(494)	TRBD(30)	TRBJ20(210),TRBJ21(185)	productive	0.978614
Thymic T cells	Thy-rag2_RFP-3	Control	thymus	mosaic	2209	3	0.00021179	TGTGCAGTGAGTGCAGGGGATGCCAATCCAGCAATCTTT	CAVSAGDANPAIF	TRBV30(967),TRBV35(967)		TRBJ30(240)	productive	0.978614
Thymic T cells	Thy-rag2_RFP-3	Control	thymus	mosaic	2210	3	0.00021179	TGTGCAGTGAGTGCAGGAAATCGTGACCCTGCATACTTT	CAVSAGNRDPAYF	TRBV30(280),TRBV35(280)		TRBJ29(229)	productive	0.978614
Thymic T cells	Thy-rag2_RFP-3	Control	thymus	mosaic	2211	3	0.00021179	TGTGCAGTGAGTGGGACAGGAAACAGACCTGCATACTTT	CAVSGTGNRPAYF	TRBV30(96),TRBV35(96)	TRBD(35)	TRBJ33(230)	productive	0.978614
Thymic T cells	Thy-rag2_RFP-3	Control	thymus	mosaic	2212	3	0.00021179	TGTGCAGTGAGTGGACAGGGAAGTTATCAAGCCTACTTT	CAVSGQGSYQAYF	TRBV30(586.7),TRBV35(586.7)	TRBD(35)	TRBJ4(182.7)	productive	0.978614
Thymic T cells	Thy-rag2_RFP-3	Control	thymus	mosaic	2213	3	0.00021179	TGTGCAGTGAGTACAAATAATCGTGAGCCTGCATACTTT	CAVSTNNREPAYF	TRBV30(1094.7),TRBV35(1094.7)		TRBJ29(149)	productive	0.978614
Thymic T cells	Thy-rag2_RFP-3	Control	thymus	mosaic	2215	3	0.00021179	TGTGCAGCTTCGACAGGGGGCAACAGACCTGCATACTTT	CAASTGGNRPAYF	TRBV1(795)	TRBD(45)	TRBJ33(235)	productive	0.978614
Thymic T cells	Thy-rag2_RFP-3	Control	thymus	mosaic	2216	3	0.00021179	TGTGCAGCTTATGCGAGGGGTAACACGCAAGCATACTTC	CAAYARGNTQAYF	TRBV1(360)	TRBD(25)	TRBJ8(230)	productive	0.978614
Thymic T cells	Thy-rag2_RFP-3	Control	thymus	mosaic	2217	3	0.00021179	TGTGCAGCTTATGGACAGGGGACTCAACCTGCATACTTT	CAAYGQGTQPAYF	TRBV1(482)	TRBD(40)	TRBJ25(230),TRBJ26(225)	productive	0.978614
Thymic T cells	Thy-rag2_RFP-3	Control	thymus	mosaic	2218	3	0.00021179	TGTGCAGCTTATGACACTGGTGCTTCTCAAGCTTTCTTT	CAAYDTGASQAFF	TRBV1(595)		TRBJ15(237.3)	productive	0.978614
Thymic T cells	Thy-rag2_RFP-3	Control	thymus	mosaic	2219	3	0.00021179	TGTGCAGCTTATGACAGGGAAACTCAACCTGCATACTTT	CAAYDRETQPAYF	TRBV1(150)	TRBD(25)	TRBJ25(240),TRBJ26(225)	productive	0.978614
Thymic T cells	Thy-rag2_RFP-3	Control	thymus	mosaic	2220	3	0.00021179	TGTGCAGCTTATGACAACACTGGCAACCCAGCATTCTTT	CAAYDNTGNPAFF	TRBV1(95)		TRBJ24(260)	productive	0.978614
Thymic T cells	Thy-rag2_RFP-3	Control	thymus	mosaic	2221	3	0.00021179	TGTGCAGCTACAGGGGGCGATGCCAATCCAGCAATCTTT	CAATGGDANPAIF	TRBV41(894),TRBV45(878)	TRBD(40)	TRBJ30(240)	productive	0.978614
Thymic T cells	Thy-rag2_RFP-3	Control	thymus	mosaic	2222	3	0.00021179	TGTGCAGCTAGTTTGGGGAATCTCAGTCCTGCACACTTT	CAASLGNLSPAHF	TRBV41(160),TRBV45(160)		TRBJ23(245)	productive	0.978614
Thymic T cells	Thy-rag2_RFP-3	Control	thymus	mosaic	2223	3	0.00021179	TGTGCAGCTAGTTTATCGGACAACACGCAAGCATACTTC	CAASLSDNTQAYF	TRBV41(709),TRBV45(677)		TRBJ8(230)	productive	0.978614
Thymic T cells	Thy-rag2_RFP-3	Control	thymus	mosaic	2224	3	0.00021179	TGTGCAGCTAGTTTAGGCTCAAACACGCAAGCATACTTC	CAASLGSNTQAYF	TRBV45(685)		TRBJ8(255)	productive	0.978614
Thymic T cells	Thy-rag2_RFP-3	Control	thymus	mosaic	2225	3	0.00021179	TGTGCAGCTAGTTTAGGGTCTGGTTATCCTGCATACTTT	CAASLGSGYPAYF	TRBV41(135),TRBV45(135)		TRBJ20(245)	productive	0.978614
Thymic T cells	Thy-rag2_RFP-3	Control	thymus	mosaic	2226	3	0.00021179	TGTGCAGCTAGTTTAAGGGACTACGATCCAGCATACTTT	CAASLRDYDPAYF	TRBV41(150),TRBV45(150)		TRBJ12(240)	productive	0.978614
Thymic T cells	Thy-rag2_RFP-3	Control	thymus	mosaic	2227	3	0.00021179	TGTGCAGCTAGTTTAAACAATGCCAATCCAGCAATCTTT	CAASLNNANPAIF	TRBV41(173.3),TRBV45(173.3)		TRBJ30(260)	productive	0.978614
Thymic T cells	Thy-rag2_RFP-3	Control	thymus	mosaic	2228	3	0.00021179	TGTGCAGCTAGTTACAACAATGCCAATCCAGCAATCTTT	CAASYNNANPAIF	TRBV45(672),TRBV41(608)		TRBJ30(260)	productive	0.978614
Thymic T cells	Thy-rag2_RFP-3	Control	thymus	mosaic	2229	3	0.00021179	TGTGCAGCTAGTCTACAACAAACTCAACCTGCATACTTT	CAASLQQTQPAYF	TRBV38(575)		TRBJ25(250),TRBJ26(234)	productive	0.978614
Thymic T cells	Thy-rag2_RFP-3	Control	thymus	mosaic	2230	3	0.00021179	TGTGCAGCTAGTCCCAGGACTGGCAACCCAGCATTCTTT	CAASPRTGNPAFF	TRBV37(1086)		TRBJ24(70)	productive	0.978614
Thymic T cells	Thy-rag2_RFP-3	Control	thymus	mosaic	2231	3	0.00021179	TGTGCAGCTAGTCGGGGGGGCTACAGACCTGCATACTTT	CAASRGGYRPAYF	TRBV37(670)	TRBD(30)	TRBJ33(225)	productive	0.978614
Thymic T cells	Thy-rag2_RFP-3	Control	thymus	mosaic	2232	3	0.00021179	TGTGCAGCTAGTCGGGGACAATCTCAACCTGCATACTTT	CAASRGQSQPAYF	TRBV33(747.7)		TRBJ26(250),TRBJ25(234)	productive	0.978614
Thymic T cells	Thy-rag2_RFP-3	Control	thymus	mosaic	2233	3	0.00021179	TGTGCAGCTAGTCGACAACAAACTCAACCTGCATACTTT	CAASRQQTQPAYF	TRBV33(887)		TRBJ25(250),TRBJ26(234)	productive	0.978614
Thymic T cells	Thy-rag2_RFP-3	Control	thymus	mosaic	2234	3	0.00021179	TGTGCAGCTAGTCAGTCAACTACTTCTCCAGCTTATTTT	CAASQSTTSPAYF	TRBV37(453),TRBV38(437)		TRBJ11(175)	productive	0.978614
Thymic T cells	Thy-rag2_RFP-3	Control	thymus	mosaic	2235	3	0.00021179	TGTGCAGCTAGTCAGGATTCTGGTTATCCTGCATACTTT	CAASQDSGYPAYF	TRBV32(755.7),TRBV33(659.7)		TRBJ20(245)	productive	0.978614
Thymic T cells	Thy-rag2_RFP-3	Control	thymus	mosaic	2236	3	0.00021179	TGTGCAGCTAGTAGCTCTGGTAGTTATCCAGCTTACTTC	CAASSSGSYPAYF	TRBV37(615)		TRBJ17(275)	productive	0.978614
Thymic T cells	Thy-rag2_RFP-3	Control	thymus	mosaic	2237	3	0.00021179	TGTGCAGCTAGGGGACAAGGAAGCAGCCAGGCTTTCTTT	CAARGQGSSQAFF	TRBV37(672),TRBV33(592)	TRBD(30)	TRBJ7(245)	productive	0.978614
Thymic T cells	Thy-rag2_RFP-3	Control	thymus	mosaic	2238	3	0.00021179	TGTGCAGCTAGGGACATCTCTGGTTATCCTGCATACTTT	CAARDISGYPAYF	TRBV41(719),TRBV45(687)	TRBD(25)	TRBJ20(250)	productive	0.978614
Thymic T cells	Thy-rag2_RFP-3	Control	thymus	mosaic	2239	3	0.00021179	TGTGCAGCTAGGGACACTGGTGCTTCTCAAGCTTTCTTT	CAARDTGASQAFF	TRBV24(1059)		TRBJ15(254)	productive	0.978614
Thymic T cells	Thy-rag2_RFP-3	Control	thymus	mosaic	2240	3	0.00021179	TGTGCAGCTAGGGACAGCTCTGGTTATCCTGCATACTTT	CAARDSSGYPAYF	TRBV37(809.7),TRBV38(760.7)	TRBD(30)	TRBJ20(155)	productive	0.978614
Thymic T cells	Thy-rag2_RFP-3	Control	thymus	mosaic	2241	3	0.00021179	TGTGCAGCTAGGGACAACTCTGGTTATCCTGCATACTTT	CAARDNSGYPAYF	TRBV41(235),TRBV45(235)	TRBD(25)	TRBJ20(250)	productive	0.978614
Thymic T cells	Thy-rag2_RFP-3	Control	thymus	mosaic	2242	3	0.00021179	TGTGCAGCTAGGACAGGGGACTACGATCCAGCATACTTT	CAARTGDYDPAYF	TRBV41(738),TRBV45(706)	TRBD(40)	TRBJ12(234.7)	productive	0.978614
Thymic T cells	Thy-rag2_RFP-3	Control	thymus	mosaic	2243	3	0.00021179	TGTGCAGCTAGACATACACAAACTCAACCTGCATACTTT	CAARHTQTQPAYF	TRBV33(783.7)		TRBJ25(185),TRBJ26(169)	productive	0.978614
Thymic T cells	Thy-rag2_RFP-3	Control	thymus	mosaic	2244	3	0.00021179	TGTGCAGCTAACAGGGACACTGCCAGTCCAGCAGTCTTT	CAANRDTASPAVF	TRBV37(672),TRBV33(592)	TRBD(30)	TRBJ28(255)	productive	0.978614
Thymic T cells	Thy-rag2_RFP-3	Control	thymus	mosaic	2245	3	0.00021179	TGTGCAGCCTCACAGGGGGCTGGCTTACAAGCTTACTTC	CAASQGAGLQAYF	TRBV15(1050)	TRBD(40)	TRBJ2(240)	productive	0.978614
Thymic T cells	Thy-rag2_RFP-3	Control	thymus	mosaic	2246	3	0.00021179	TGTGCAGCCTGGACAGGCAATGCCAATCCAGCAATCTTT	CAAWTGNANPAIF	TRBV15(1110)	TRBD(35)	TRBJ30(154)	productive	0.978614
Thymic T cells	Thy-rag2_RFP-3	Control	thymus	mosaic	2247	3	0.00021179	TGTGCAGCCTATTGGGCCTCTGGTTATCCTGCATACTTT	CAAYWASGYPAYF	TRBV15(1055)		TRBJ20(255)	productive	0.978614
Thymic T cells	Thy-rag2_RFP-3	Control	thymus	mosaic	2248	3	0.00021179	TGTGCAGCCTACAGGGAATCTGGTTATCCTGCATACTTT	CAAYRESGYPAYF	TRBV15(715)	TRBD(25)	TRBJ20(245)	productive	0.978614
Thymic T cells	Thy-rag2_RFP-3	Control	thymus	mosaic	2249	3	0.00021179	TGTGCAGCCGGACACTTTGGAAGCAGCCAGGCTTTCTTT	CAAGHFGSSQAFF	TRBV15(1055)	TRBD(25)	TRBJ7(265)	productive	0.978614
Thymic T cells	Thy-rag2_RFP-3	Control	thymus	mosaic	2250	3	0.00021179	TGTGCAGCCAGTCGGGGCGACTACGATCCAGCATACTTT	CAASRGDYDPAYF	TRBV52(806)	TRBD(25)	TRBJ12(240)	productive	0.978614
Thymic T cells	Thy-rag2_RFP-3	Control	thymus	mosaic	2251	3	0.00021179	TGTGCAGCCAGTCATAACAATTTCAATCCTGCATACTTT	CAASHNNFNPAYF	TRBV52(157)		TRBJ22(249),TRBJ21(233)	productive	0.978614
Thymic T cells	Thy-rag2_RFP-3	Control	thymus	mosaic	2252	3	0.00021179	TGTGCAGCCAGTCAGGGCACTGCCAGTCCAGCAGTCTTT	CAASQGTASPAVF	TRBV52(407)		TRBJ28(250)	productive	0.978614
Thymic T cells	Thy-rag2_RFP-3	Control	thymus	mosaic	2253	3	0.00021179	TGTGCAGCCAGTCAGGGGACAAACACGCAAGCATACTTC	CAASQGTNTQAYF	TRBV52(436.7)	TRBD(25)	TRBJ8(215)	productive	0.978614
Thymic T cells	Thy-rag2_RFP-3	Control	thymus	mosaic	2254	3	0.00021179	TGTGCAGCCAGTCAAAACAACTACGATCCAGCATACTTT	CAASQNNYDPAYF	TRBV52(1044)		TRBJ12(260)	productive	0.978614
Thymic T cells	Thy-rag2_RFP-3	Control	thymus	mosaic	2255	3	0.00021179	TGTGCAGCCAGTACAGGTGGCTATGGTCAGGCTTATTTC	CAASTGGYGQAYF	TRBV52(461)	TRBD(25)	TRBJ19(250)	productive	0.978614
Thymic T cells	Thy-rag2_RFP-3	Control	thymus	mosaic	2256	3	0.00021179	TGTGCAGCCAGGACAGCAACTACTTCTCCAGCTTATTTT	CAARTATTSPAYF	TRBV52(765)	TRBD(25)	TRBJ11(255)	productive	0.978614
Thymic T cells	Thy-rag2_RFP-3	Control	thymus	mosaic	2257	3	0.00021179	TGTGCAGCCAGGACAAATAATCGTGACCCTGCATACTTT	CAARTNNRDPAYF	TRBV52(307)		TRBJ29(244)	productive	0.978614
Thymic T cells	Thy-rag2_RFP-3	Control	thymus	mosaic	2258	3	0.00021179	TGTGCAGCCAGACAGGGGGACAACAGACCTGCATACTTT	CAARQGDNRPAYF	TRBV52(708)	TRBD(40)	TRBJ33(240)	productive	0.978614
Thymic T cells	Thy-rag2_RFP-3	Control	thymus	mosaic	2259	3	0.00021179	TGTGCAGCGTATTATTGGGGTAGTTATCCAGCTTACTTC	CAAYYWGSYPAYF	TRBV3(583)		TRBJ17(120)	productive	0.978614
Thymic T cells	Thy-rag2_RFP-3	Control	thymus	mosaic	2260	3	0.00021179	TGTGCAGCGTATTATAGGGACACTTCTCCAGCTTATTTT	CAAYYRDTSPAYF	TRBV3(154)	TRBD(25)	TRBJ11(230)	productive	0.978614
Thymic T cells	Thy-rag2_RFP-3	Control	thymus	mosaic	2261	3	0.00021179	TGTGCAGCGTATTACAGGGGAACTCAACCTGCATACTTT	CAAYYRGTQPAYF	TRBV3(1230)	TRBD(30)	TRBJ25(134),TRBJ26(124)	productive	0.978614
Thymic T cells	Thy-rag2_RFP-3	Control	thymus	mosaic	2262	3	0.00021179	TGTGCAGCGAGTCGGACAAAAACTCAACCTGCATACTTT	CAASRTKTQPAYF	TRBV31(329),TRBV36(329)		TRBJ25(244),TRBJ26(228)	productive	0.978614
Thymic T cells	Thy-rag2_RFP-3	Control	thymus	mosaic	2263	3	0.00021179	TGTGCAGCGAGTATTAGGGCCGGTTATCCTGCATACTTT	CAASIRAGYPAYF	TRBV31(724),TRBV36(724)	TRBD(25)	TRBJ20(230),TRBJ21(210)	productive	0.978614
Thymic T cells	Thy-rag2_RFP-3	Control	thymus	mosaic	2264	3	0.00021179	TGTGCAGCGAGTATAACACAAACTCAACCTGCATACTTT	CAASITQTQPAYF	TRBV31(930),TRBV36(930)		TRBJ25(194),TRBJ26(178)	productive	0.978614
Thymic T cells	Thy-rag2_RFP-3	Control	thymus	mosaic	2265	3	0.00021179	TGTGCAGCGAGTATAAGGGTCTACGATCCAGCATACTTT	CAASIRVYDPAYF	TRBV31(843),TRBV36(843)		TRBJ12(235)	productive	0.978614
Thymic T cells	Thy-rag2_RFP-3	Control	thymus	mosaic	2266	3	0.00021179	TGTGCAGCGAGTAGGGACAATGCCAATCCAGCAATCTTT	CAASRDNANPAIF	TRBV31(880.7),TRBV36(880.7)		TRBJ30(135)	productive	0.978614
Thymic T cells	Thy-rag2_RFP-3	Control	thymus	mosaic	2267	3	0.00021179	TGTGCAGCGAGCGGACAGGGGGACACGCAAGCATACTTC	CAASGQGDTQAYF	TRBV31(395),TRBV36(395)	TRBD(50)	TRBJ8(225)	productive	0.978614
Thymic T cells	Thy-rag2_RFP-3	Control	thymus	mosaic	2268	3	0.00021179	TGTGCAGCGAGACAGGGAACTACTTCTCCAGCTTATTTT	CAARQGTTSPAYF	TRBV31(1021),TRBV36(1021)	TRBD(35)	TRBJ11(250)	productive	0.978614
Thymic T cells	Thy-rag2_RFP-3	Control	thymus	mosaic	2269	3	0.00021179	TGTGCAGCGAGAAGACAGGGAAACACGCAAGCATACTTC	CAARRQGNTQAYF	TRBV31(330),TRBV36(330)	TRBD(35)	TRBJ8(229.7)	productive	0.978614
Thymic T cells	Thy-rag2_RFP-3	Control	thymus	mosaic	2270	3	0.00021179	TGTGCAGCATGGACAGGGGGTGCTTCTCAAGCTTTCTTT	CAAWTGGASQAFF	TRBV6(384)	TRBD(40)	TRBJ15(229)	productive	0.978614
Thymic T cells	Thy-rag2_RFP-3	Control	thymus	mosaic	2271	3	0.00021179	TGTGCAGCATATTCAACCTATGGCGATCCTGCATACTTT	CAAYSTYGDPAYF	TRBV10(677.7)		TRBJ31(202)	productive	0.978614
Thymic T cells	Thy-rag2_RFP-3	Control	thymus	mosaic	2272	3	0.00021179	TGTGCAGCATATTGGGGGCAGTCTCAACCTGCATACTTT	CAAYWGQSQPAYF	TRBV10(537)	TRBD(30)	TRBJ26(230),TRBJ25(225)	productive	0.978614
Thymic T cells	Thy-rag2_RFP-3	Control	thymus	mosaic	2273	3	0.00021179	TGTGCAGCATATTGGGACAGCACTCAACCTGCATACTTT	CAAYWDSTQPAYF	TRBV10(702)	TRBD(35)	TRBJ25(230),TRBJ26(225)	productive	0.978614
Thymic T cells	Thy-rag2_RFP-3	Control	thymus	mosaic	2274	3	0.00021179	TGTGCAGCATATCCAAACAACTACGATCCAGCATACTTT	CAAYPNNYDPAYF	TRBV6(694)		TRBJ12(260)	productive	0.978614
Thymic T cells	Thy-rag2_RFP-3	Control	thymus	mosaic	2275	3	0.00021179	TGTGCAGCATATCAGAACAATGCCAATCCAGCAATCTTT	CAAYQNNANPAIF	TRBV10(210)		TRBJ30(265)	productive	0.978614
Thymic T cells	Thy-rag2_RFP-3	Control	thymus	mosaic	2276	3	0.00021179	TGTGCAGCATATAGCCAGGGGGCGACGCAAGCATACTTC	CAAYSQGATQAYF	TRBV6(369)	TRBD(40)	TRBJ8(215)	productive	0.978614
Thymic T cells	Thy-rag2_RFP-3	Control	thymus	mosaic	2277	3	0.00021179	TGTGCAGCATATAGGGCAACTACTTCTCCAGCTTATTTT	CAAYRATTSPAYF	TRBV6(694)		TRBJ11(255)	productive	0.978614
Thymic T cells	Thy-rag2_RFP-3	Control	thymus	mosaic	2278	3	0.00021179	TGTGCAGCATACAGGGGGCAAACTCAACCTGCATACTTT	CAAYRGQTQPAYF	TRBV6(354)	TRBD(35)	TRBJ25(245),TRBJ26(229)	productive	0.978614
Thymic T cells	Thy-rag2_RFP-3	Control	thymus	mosaic	2279	3	0.00021179	TGTGCAGCATACAACTCTGGTAGTTATCCAGCTTACTTC	CAAYNSGSYPAYF	TRBV6(354)		TRBJ17(265)	productive	0.978614
Thymic T cells	Thy-rag2_RFP-3	Control	thymus	mosaic	2280	3	0.00021179	TGTGCAGCACGTGGGACATCTGGTTATCCTGCATACTTT	CAARGTSGYPAYF	TRBV22(130)	TRBD(30)	TRBJ20(245)	productive	0.978614
Thymic T cells	Thy-rag2_RFP-3	Control	thymus	mosaic	2281	3	0.00021179	TGTGCAGCACGTACAGACTCTGGTTATCCTGCATACTTT	CAARTDSGYPAYF	TRBV22(408)		TRBJ20(250)	productive	0.978614
Thymic T cells	Thy-rag2_RFP-3	Control	thymus	mosaic	2282	3	0.00021179	TGTGCAGCACAACATAACAATGTCAATCCTGCATACTTT	CAAQHNNVNPAYF	TRBV6(344)		TRBJ21(265)	productive	0.978614
Thymic T cells	Thy-rag2_RFP-3	Control	thymus	mosaic	2283	3	0.00021179	TGTGCAGCAAGGACAGAAACTACTTCTCCAGCTTATTTT	CAARTETTSPAYF	TRBV34(572)	TRBD(30)	TRBJ11(244.7)	productive	0.978614
Thymic T cells	Thy-rag2_RFP-3	Control	thymus	mosaic	2284	3	0.00021179	TGTGCAGCAAAGACAGGGAATGCCAATCCAGCAATCTTT	CAAKTGNANPAIF	TRBV34(380)	TRBD(35)	TRBJ30(245)	productive	0.978614
Thymic T cells	Thy-rag2_RFP-3	Control	thymus	mosaic	2287	3	0.00021179	TGTGCAAAGCAGGATGCCTCTGGTTATCCTGCATACTTT	CAKQDASGYPAYF	TRBV16(970)		TRBJ20(160)	productive	0.978614
Thymic T cells	Thy-rag2_RFP-3	Control	thymus	mosaic	2288	3	0.00021179	TGTGCAAAGCAGGACAGTAACTACGATCCAGCATACTTT	CAKQDSNYDPAYF	TRBV16(405)		TRBJ12(245)	productive	0.978614
Thymic T cells	Thy-rag2_RFP-3	Control	thymus	mosaic	2289	3	0.00021179	TGTGCAAAGCAGACAGGGGACTACGATCCAGCATACTTT	CAKQTGDYDPAYF	TRBV16(718)	TRBD(35)	TRBJ12(240)	productive	0.978614
Thymic T cells	Thy-rag2_RFP-3	Control	thymus	mosaic	2291	3	0.00021179	TGCGCTTCAAGCATTGGACAGGGCGATCCTGCATACTTT	CASSIGQGDPAYF	TRBV51(110)	TRBD(25)	TRBJ31(182)	productive	0.978614
Thymic T cells	Thy-rag2_RFP-3	Control	thymus	mosaic	2292	3	0.00021179	TGCGCTTCAAGCATTACAGGGAACACGCAAGCATACTTC	CASSITGNTQAYF	TRBV51(284)	TRBD(30)	TRBJ8(230)	productive	0.978614
Thymic T cells	Thy-rag2_RFP-3	Control	thymus	mosaic	2293	3	0.00021179	TGCGCTTCAAGCAATAACAATGCCAATCCAGCAATCTTT	CASSNNNANPAIF	TRBV51(614)		TRBJ30(110)	productive	0.978614
Thymic T cells	Thy-rag2_RFP-3	Control	thymus	mosaic	2294	3	0.00021179	TGCGCTTCAAGCAACAGCATGGGAAGTGAAGCACACTTT	CASSNSMGSEAHF	TRBV51(819)		TRBJ18(250)	productive	0.978614
Thymic T cells	Thy-rag2_RFP-3	Control	thymus	mosaic	2295	3	0.00021179	TGCGCTTCAAGGGACAGGGACAACAGACCTGCATACTTT	CASRDRDNRPAYF	TRBV51(932)	TRBD(40)	TRBJ33(240)	productive	0.978614
Thymic T cells	Thy-rag2_RFP-3	Control	thymus	mosaic	2296	3	0.00021179	TGCGCCGCATATAAGGGGACTACTTCTCCAGCTTATTTT	CAAYKGTTSPAYF	TRBV19(732)	TRBD(25)	TRBJ11(245)	productive	0.978614
Thymic T cells	Thy-rag2_RFP-3	Control	thymus	mosaic	2297	3	0.00021179	TGCGCCGCACCGGGACATGGAAGCAGCCAGGCTTTCTTT	CAAPGHGSSQAFF	TRBV19(592.7)	TRBD(40)	TRBJ7(250)	productive	0.978614
Thymic T cells	Thy-rag2_RFP-3	Control	thymus	mosaic	2298	3	0.00021179	TGCGCAGCGTTTTATGACAAGTACGACCCAGCATACTTT	CAAFYDKYDPAYF	TRBV25(385)		TRBJ14(240)	productive	0.978614
Thymic T cells	Thy-rag2_RFP-3	Control	thymus	mosaic	2299	3	0.00021179	TGCGCAGCATCTAGGGGACAAACTCAACCTGCATACTTT	CAASRGQTQPAYF	TRBV13(497)		TRBJ25(250),TRBJ26(234)	productive	0.978614
Thymic T cells	Thy-rag2_RFP-3	Control	thymus	mosaic	2300	3	0.00021179	TGCGCAGCATCTAGGAACTATGGCGATCCTGCATACTTT	CAASRNYGDPAYF	TRBV13(507)		TRBJ31(153)	productive	0.978614
Thymic T cells	Thy-rag2_RFP-3	Control	thymus	mosaic	2301	3	0.00021179	TGCGCAGCAAACAGGGACAATGCCAATCCAGCAATCTTT	CAANRDNANPAIF	TRBV13(838)	TRBD(30)	TRBJ30(255)	productive	0.978614
Thymic T cells	Thy-rag2_RFP-3	Control	thymus	mosaic	2311	3	0.00021179	TGTTCAGTGAGTGACAATGGCGATCCTGCATACTTT	CSVSDNGDPAYF	TRBV5(1206)		TRBJ31(113)	productive	0.978614
Thymic T cells	Thy-rag2_RFP-3	Control	thymus	mosaic	2312	3	0.00021179	TGTTCAGTGAGTGAAGAGGACAGTCAGGCTTTCTTC	CSVSEEDSQAFF	TRBV5(230)	TRBD(30)	TRBJ13(205)	productive	0.978614
Thymic T cells	Thy-rag2_RFP-3	Control	thymus	mosaic	2313	3	0.00021179	TGTTCAGTGAGCCGACAGGGCGATCCTGCATACTTT	CSVSRQGDPAYF	TRBV2(505)	TRBD(25)	TRBJ31(182)	productive	0.978614
Thymic T cells	Thy-rag2_RFP-3	Control	thymus	mosaic	2314	3	0.00021179	TGTGCTGTCAGTATAGGGAACAGACCTGCATACTTT	CAVSIGNRPAYF	TRBV46(994)		TRBJ33(230)	productive	0.978614
Thymic T cells	Thy-rag2_RFP-3	Control	thymus	mosaic	2315	3	0.00021179	TGTGCTGTCAGGGACAGAAACACGCAAGCATACTTC	CAVRDRNTQAYF	TRBV44(600)	TRBD(30)	TRBJ8(120)	productive	0.978614
Thymic T cells	Thy-rag2_RFP-3	Control	thymus	mosaic	2316	3	0.00021179	TGTGCTGCTAGTTTCAATGCCAATCCAGCAATCTTT	CAASFNANPAIF	TRBV4(534)		TRBJ30(250)	productive	0.978614
Thymic T cells	Thy-rag2_RFP-3	Control	thymus	mosaic	2317	3	0.00021179	TGTGCTGCTAGTTTATACAATTATCAAGCCTACTTT	CAASLYNYQAYF	TRBV40(1023)		TRBJ4(203)	productive	0.978614
Thymic T cells	Thy-rag2_RFP-3	Control	thymus	mosaic	2318	3	0.00021179	TGTGCTGCTAGGACAGGGGACACGCAAGCATACTTC	CAARTGDTQAYF	TRBV39(539.7)	TRBD(40)	TRBJ8(159.7)	productive	0.978614
Thymic T cells	Thy-rag2_RFP-3	Control	thymus	mosaic	2319	3	0.00021179	TGTGCTGCTAGATGCTCTGGTTATCCTGCATACTTT	CAARCSGYPAYF	TRBV39(983.3)		TRBJ20(239.3)	productive	0.978614
Thymic T cells	Thy-rag2_RFP-3	Control	thymus	mosaic	2320	3	0.00021179	TGTGCTGCTAGAGGACAGGATTATCAAGCCTACTTT	CAARGQDYQAYF	TRBV40(405)	TRBD(35)	TRBJ4(193)	productive	0.978614
Thymic T cells	Thy-rag2_RFP-3	Control	thymus	mosaic	2321	3	0.00021179	TGTGCTGCTAGAACAGGCAATTATCAAGCCTACTTT	CAARTGNYQAYF	TRBV39(1265)		TRBJ4(160)	productive	0.978614
Thymic T cells	Thy-rag2_RFP-3	Control	thymus	mosaic	2322	3	0.00021179	TGTGCTGCCCGGACAGGGTCTCAACCTGCATACTTT	CAARTGSQPAYF	TRBV47(310)	TRBD(40)	TRBJ26(230),TRBJ25(225)	productive	0.978614
Thymic T cells	Thy-rag2_RFP-3	Control	thymus	mosaic	2323	3	0.00021179	TGTGCTGCCAGTATGGGGAACAGACCTGCATACTTT	CAASMGNRPAYF	TRBV47(256)		TRBJ33(230)	productive	0.978614
Thymic T cells	Thy-rag2_RFP-3	Control	thymus	mosaic	2324	3	0.00021179	TGTGCTGCCAGCAATAATCGTGACCCAGCATACTTT	CAASNNRDPAYF	TRBV17(607)		TRBJ29(138)	productive	0.978614
Thymic T cells	Thy-rag2_RFP-3	Control	thymus	mosaic	2325	3	0.00021179	TGTGCTGCCAGCAACCAGGGTTATCAAGCCTACTTT	CAASNQGYQAYF	TRBV17(774)	TRBD(25)	TRBJ4(120)	productive	0.978614
Thymic T cells	Thy-rag2_RFP-3	Control	thymus	mosaic	2326	3	0.00021179	TGTGCTGCCAGCAACACTGGCAACCCAGCATTCTTT	CAASNTGNPAFF	TRBV17(488)		TRBJ24(260)	productive	0.978614
Thymic T cells	Thy-rag2_RFP-3	Control	thymus	mosaic	2327	3	0.00021179	TGTGCTGCCAGACAGGGGAACACGCAAGCATACTTC	CAARQGNTQAYF	TRBV17(252)	TRBD(35)	TRBJ8(230)	productive	0.978614
Thymic T cells	Thy-rag2_RFP-3	Control	thymus	mosaic	2328	3	0.00021179	TGTGCTGCGTGGAATAATCGTGAGCCTGCATACTTT	CAAWNNREPAYF	TRBV28(898.7)		TRBJ29(244)	productive	0.978614
Thymic T cells	Thy-rag2_RFP-3	Control	thymus	mosaic	2329	3	0.00021179	TGTGCTGCGTATGGGGATGCCAATCCAGCAATCTTT	CAAYGDANPAIF	TRBV28(1053)		TRBJ30(145)	productive	0.978614
Thymic T cells	Thy-rag2_RFP-3	Control	thymus	mosaic	2330	3	0.00021179	TGTGCTGCGTATACCTCTGGTTATCCTGCATACTTT	CAAYTSGYPAYF	TRBV28(788)		TRBJ20(265)	productive	0.978614
Thymic T cells	Thy-rag2_RFP-3	Control	thymus	mosaic	2331	3	0.00021179	TGTGCTGCGTACAATCAGTACGACCCAGCATACTTT	CAAYNQYDPAYF	TRBV28(898.7)		TRBJ14(255)	productive	0.978614
Thymic T cells	Thy-rag2_RFP-3	Control	thymus	mosaic	2332	3	0.00021179	TGTGCTGCGACAGGGGGCAACAGACCTGCATACTTT	CAATGGNRPAYF	TRBV47(632)	TRBD(45)	TRBJ33(235)	productive	0.978614
Thymic T cells	Thy-rag2_RFP-3	Control	thymus	mosaic	2333	3	0.00021179	TGTGCTGCATTCAAAACTACTTCTCCAGCTTATTTT	CAAFKTTSPAYF	TRBV20(729.7)		TRBJ11(250)	productive	0.978614
Thymic T cells	Thy-rag2_RFP-3	Control	thymus	mosaic	2334	3	0.00021179	TGTGCTGCATCGACAGGTGCCAATCCAGCAATCTTT	CAASTGANPAIF	TRBV20(339.7)	TRBD(30)	TRBJ30(235)	productive	0.978614
Thymic T cells	Thy-rag2_RFP-3	Control	thymus	mosaic	2335	3	0.00021179	TGTGCTGCATATGACAACAACAGACCTGCATACTTT	CAAYDNNRPAYF	TRBV20(415)		TRBJ33(245)	productive	0.978614
Thymic T cells	Thy-rag2_RFP-3	Control	thymus	mosaic	2336	3	0.00021179	TGTGCTGCATATACAGGAAACAGACCTGCATACTTT	CAAYTGNRPAYF	TRBV20(815)	TRBD(25)	TRBJ33(230)	productive	0.978614
Thymic T cells	Thy-rag2_RFP-3	Control	thymus	mosaic	2337	3	0.00021179	TGTGCTGCATATAACGCTGGCAGTGTTGCATATTTC	CAAYNAGSVAYF	TRBV18(178)		TRBJ16(249)	productive	0.978614
Thymic T cells	Thy-rag2_RFP-3	Control	thymus	mosaic	2338	3	0.00021179	TGTGCTGCATATAACAGTGATTATCAAGCCTACTTT	CAAYNSDYQAYF	TRBV18(330)		TRBJ4(193)	productive	0.978614
Thymic T cells	Thy-rag2_RFP-3	Control	thymus	mosaic	2339	3	0.00021179	TGTGCTGCACGGACAGGAAATTATCAAGCCTACTTT	CAARTGNYQAYF	TRBV20(330)	TRBD(35)	TRBJ4(198)	productive	0.978614
Thymic T cells	Thy-rag2_RFP-3	Control	thymus	mosaic	2340	3	0.00021179	TGTGCTGCAACAGGGGAAACTCAACCTGCATACTTT	CAATGETQPAYF	TRBV12(330)	TRBD(30)	TRBJ25(240),TRBJ26(225)	productive	0.978614
Thymic T cells	Thy-rag2_RFP-3	Control	thymus	mosaic	2342	3	0.00021179	TGTGCAGTGAGTGCAGTGGGAAGTGAAGCACACTTT	CAVSAVGSEAHF	TRBV30(552),TRBV35(552)		TRBJ18(240)	productive	0.978614
Thymic T cells	Thy-rag2_RFP-3	Control	thymus	mosaic	2343	3	0.00021179	TGTGCAGCTAGTTTTAGGGACAGACCTGCATACTTT	CAASFRDRPAYF	TRBV41(130),TRBV45(130)		TRBJ33(225)	productive	0.978614
Thymic T cells	Thy-rag2_RFP-3	Control	thymus	mosaic	2344	3	0.00021179	TGTGCAGCTAGGGACTCAAACACGCAAGCATACTTC	CAARDSNTQAYF	TRBV38(551)		TRBJ8(159)	productive	0.978614
Thymic T cells	Thy-rag2_RFP-3	Control	thymus	mosaic	2345	3	0.00021179	TGTGCAGCTAGGACCTCTGGCTTACAAGCTTACTTC	CAARTSGLQAYF	TRBV41(529),TRBV45(529)		TRBJ2(195)	productive	0.978614
Thymic T cells	Thy-rag2_RFP-3	Control	thymus	mosaic	2346	3	0.00021179	TGTGCAGCTAGACAGGACAATTATCAAGCCTACTTT	CAARQDNYQAYF	TRBV24(755)	TRBD(25)	TRBJ4(203)	productive	0.978614
Thymic T cells	Thy-rag2_RFP-3	Control	thymus	mosaic	2347	3	0.00021179	TGTGCAGCTAAGCAGGGAGACACGCAAGCATACTTC	CAAKQGDTQAYF	TRBV32(716)	TRBD(25)	TRBJ8(225)	productive	0.978614
Thymic T cells	Thy-rag2_RFP-3	Control	thymus	mosaic	2348	3	0.00021179	TGTGCAGCCTATCAGAATGCCAATCCAGCAATCTTT	CAAYQNANPAIF	TRBV15(1029.3)		TRBJ30(245)	productive	0.978614
Thymic T cells	Thy-rag2_RFP-3	Control	thymus	mosaic	2349	3	0.00021179	TGTGCAGCCAGTCACAGGGCTCAACCTGCATACTTT	CAASHRAQPAYF	TRBV52(312)	TRBD(30)	TRBJ25(225),TRBJ26(225)	productive	0.978614
Thymic T cells	Thy-rag2_RFP-3	Control	thymus	mosaic	2350	3	0.00021179	TGTGCAGCCAGTGACAGGGATTATCAAGCCTACTTT	CAASDRDYQAYF	TRBV52(638)	TRBD(35)	TRBJ4(193)	productive	0.978614
Thymic T cells	Thy-rag2_RFP-3	Control	thymus	mosaic	2351	3	0.00021179	TGTGCAGCGTTGACAGGGATCACGCAAGCATACTTC	CAALTGITQAYF	TRBV3(627.7)	TRBD(35)	TRBJ8(220)	productive	0.978614
Thymic T cells	Thy-rag2_RFP-3	Control	thymus	mosaic	2352	3	0.00021179	TGTGCAGCGGGACAGAACTACGATCCAGCATACTTT	CAAGQNYDPAYF	TRBV31(573),TRBV36(573)	TRBD(35)	TRBJ12(110)	productive	0.978614
Thymic T cells	Thy-rag2_RFP-3	Control	thymus	mosaic	2353	3	0.00021179	TGTGCAGCGACAGCTGGTAGTTATCCAGCTTACTTC	CAATAGSYPAYF	TRBV3(319)		TRBJ17(255)	productive	0.978614
Thymic T cells	Thy-rag2_RFP-3	Control	thymus	mosaic	2354	3	0.00021179	TGTGCAGCGACAGGGAATGTCAATCCTGCATACTTT	CAATGNVNPAYF	TRBV3(333.7)	TRBD(30)	TRBJ21(245)	productive	0.978614
Thymic T cells	Thy-rag2_RFP-3	Control	thymus	mosaic	2355	3	0.00021179	TGTGCAGCGAGTCCAGATTTCAATCCTGCATACTTT	CAASPDFNPAYF	TRBV31(154),TRBV36(154)		TRBJ22(224),TRBJ21(209)	productive	0.978614
Thymic T cells	Thy-rag2_RFP-3	Control	thymus	mosaic	2356	3	0.00021179	TGTGCAGCGAGTATACAAATTTATCAAGCCTACTTT	CAASIQIYQAYF	TRBV31(611),TRBV36(611)		TRBJ4(188)	productive	0.978614
Thymic T cells	Thy-rag2_RFP-3	Control	thymus	mosaic	2357	3	0.00021179	TGTGCAGCGAGTATAAGGGGATATCAAGCCTACTTT	CAASIRGYQAYF	TRBV31(884.7),TRBV36(884.7)	TRBD(25)	TRBJ4(183)	productive	0.978614
Thymic T cells	Thy-rag2_RFP-3	Control	thymus	mosaic	2358	3	0.00021179	TGTGCAGCGAGTACAGGGGGCAGACCTGCATACTTT	CAASTGGRPAYF	TRBV31(452.7),TRBV36(452.7)	TRBD(35)	TRBJ33(220)	productive	0.978614
Thymic T cells	Thy-rag2_RFP-3	Control	thymus	mosaic	2359	3	0.00021179	TGTGCAGCATATTCACAGGGTTATCAAGCCTACTTT	CAAYSQGYQAYF	TRBV6(379)	TRBD(30)	TRBJ4(188)	productive	0.978614
Thymic T cells	Thy-rag2_RFP-3	Control	thymus	mosaic	2360	3	0.00021179	TGTGCAGCATACAGTGGTAGTTATCCAGCTTACTTC	CAAYSGSYPAYF	TRBV6(833)		TRBJ17(250)	productive	0.978614
Thymic T cells	Thy-rag2_RFP-3	Control	thymus	mosaic	2361	3	0.00021179	TGTGCAGCACAGATCATGGGAAGTGAAGCACACTTT	CAAQIMGSEAHF	TRBV22(967)		TRBJ18(250)	productive	0.978614
Thymic T cells	Thy-rag2_RFP-3	Control	thymus	mosaic	2362	3	0.00021179	TGTGCAGCACAGAACAATGCCAATCCAGCAATCTTT	CAAQNNANPAIF	TRBV10(851.7)		TRBJ30(265)	productive	0.978614
Thymic T cells	Thy-rag2_RFP-3	Control	thymus	mosaic	2363	3	0.00021179	TGTGCAGCAACAAATAATCGTGACCCTGCATACTTT	CAATNNRDPAYF	TRBV10(649)		TRBJ29(244)	productive	0.978614
Thymic T cells	Thy-rag2_RFP-3	Control	thymus	mosaic	2365	3	0.00021179	TGCGCTTCAAGCATTAGCTACGCAAAACTAGAATTT	CASSISYAKLEF	TRBV51(179),TRBV50(163)		TRBJb2.1(250)	productive	0.978614
Thymic T cells	Thy-rag2_RFP-3	Control	thymus	mosaic	2366	3	0.00021179	TGCGCTTCAAGCACAGCAAACACGCAAGCATACTTC	CASSTANTQAYF	TRBV51(957)		TRBJ8(240)	productive	0.978614
Thymic T cells	Thy-rag2_RFP-3	Control	thymus	mosaic	2367	3	0.00021179	TGCGCCGCAAAAGACAACAACAGACCTGCATACTTT	CAAKDNNRPAYF	TRBV19(548)		TRBJ33(245)	productive	0.978614
Thymic T cells	Thy-rag2_RFP-3	Control	thymus	mosaic	2368	3	0.00021179	TGCGCAGCGTTTAATAATCGTGAGCCTGCATACTTT	CAAFNNREPAYF	TRBV25(360)		TRBJ29(254),TRBJ27(222)	productive	0.978614
Thymic T cells	Thy-rag2_RFP-3	Control	thymus	mosaic	2369	3	0.00021179	TGCGCAGCATCTCCAAACAACAGACCTGCATACTTT	CAASPNNRPAYF	TRBV13(1040.7)		TRBJ33(245)	productive	0.978614
Thymic T cells	Thy-rag2_RFP-3	Control	thymus	mosaic	2374	3	0.00021179	TGTGCTGTCAGTAACAGCAGCCAGGCTTTCTTT	CAVSNSSQAFF	TRBV44(1139.7)		TRBJ7(195)	productive	0.978614
Thymic T cells	Thy-rag2_RFP-3	Control	thymus	mosaic	2375	3	0.00021179	TGTGCTGCGTATTCTGGTTATCCTGCATACTTT	CAAYSGYPAYF	TRBV28(1073)		TRBJ20(245)	productive	0.978614
Thymic T cells	Thy-rag2_RFP-3	Control	thymus	mosaic	2376	3	0.00021179	TGTGCTGCGTATTATTTCGATCAAGCCTACTTT	CAAYYFDQAYF	TRBV28(853)		TRBJ4(178)	productive	0.978614
Thymic T cells	Thy-rag2_RFP-3	Control	thymus	mosaic	2377	3	0.00021179	TGTGCTGCGTATTATGGCGATCCTGCATACTTT	CAAYYGDPAYF	TRBV28(561.7)		TRBJ31(197)	productive	0.978614
Thymic T cells	Thy-rag2_RFP-3	Control	thymus	mosaic	2378	3	0.00021179	TGTGCTGCGGGACAGAATTATCAAGCCTACTTT	CAAGQNYQAYF	TRBV28(968)	TRBD(30)	TRBJ4(198)	productive	0.978614
Thymic T cells	Thy-rag2_RFP-3	Control	thymus	mosaic	2379	3	0.00021179	TGTGCTGCATCAGGGGCCACGCAAGCATACTTC	CAASGATQAYF	TRBV18(85)	TRBD(30)	TRBJ8(220)	productive	0.978614
Thymic T cells	Thy-rag2_RFP-3	Control	thymus	mosaic	2380	3	0.00021179	TGTGCTGCATACAGGGGATATCAAGCCTACTTT	CAAYRGYQAYF	TRBV20(590)	TRBD(30)	TRBJ4(183)	productive	0.978614
Thymic T cells	Thy-rag2_RFP-3	Control	thymus	mosaic	2381	3	0.00021179	TGTGCTGGGACAGGGAATTATCAAGCCTACTTT	CAGTGNYQAYF	TRBV42(884)	TRBD(40)	TRBJ4(198)	productive	0.978614
Thymic T cells	Thy-rag2_RFP-3	Control	thymus	mosaic	2382	3	0.00021179	TGTGCCGCATTAACTACTTCTCCAGCTTATTTT	CAALTTSPAYF	TRBV21(310)		TRBJ11(250)	productive	0.978614
Thymic T cells	Thy-rag2_RFP-3	Control	thymus	mosaic	2383	3	0.00021179	TGTGCAGCCAGTCTCAACAGACCTGCATACTTT	CAASLNRPAYF	TRBV52(422)		TRBJ33(235)	productive	0.978614
Thymic T cells	Thy-rag2_RFP-3	Control	thymus	mosaic	2384	3	0.00021179	TGTGCAGCCAGTCAGGGCAACCCAGCATTCTTT	CAASQGNPAFF	TRBV52(407)		TRBJ24(230)	productive	0.978614
Thymic T cells	Thy-rag2_RFP-3	Control	thymus	mosaic	2385	3	0.00021179	TGTGCAGCCAGACAGGGCACGCAAGCATACTTC	CAARQGTQAYF	TRBV52(1026.7)	TRBD(30)	TRBJ8(220)	productive	0.978614
Thymic T cells	Thy-rag2_RFP-3	Control	thymus	mosaic	2386	3	0.00021179	TGTGCAGCGGACAGGAATTATCAAGCCTACTTT	CAADRNYQAYF	TRBV10(599)	TRBD(35)	TRBJ4(198)	productive	0.978614
Thymic T cells	Thy-rag2_RFP-3	Control	thymus	mosaic	2387	3	0.00021179	TGCGCCGCATATAGTCGTGACCCAGCATACTTT	CAAYSRDPAYF	TRBV19(703)		TRBJ29(223)	productive	0.978614
Thymic T cells	Thy-rag2_RFP-3	Control	thymus	mosaic	2388	3	0.00021179	TGCGCCGCATACAGGGATTATCAAGCCTACTTT	CAAYRDYQAYF	TRBV19(843)	TRBD(25)	TRBJ4(193)	productive	0.978614
Thymic T cells	Thy-rag2_RFP-3	Control	thymus	mosaic	2392	3	0.00021179	TGTGCTGACAACAATTATCAAGCCTACTTT	CADNNYQAYF	TRBV47(1007)		TRBJ4(90)	productive	0.978614
Thymic T cells	Thy-rag2_RFP-3	Control	thymus	mosaic	2393	3	0.00021179	TGCGCCGCACAGGATTATCAAGCCTACTTT	CAAQDYQAYF	TRBV19(727)		TRBJ4(95)	productive	0.978614
Thymic T cells	Thy-rag2_RFP-3	Control	thymus	mosaic	2394	3	0.00021179	TGCGCAGCGTTTGGCAACCCAGCATTCTTT	CAAFGNPAFF	TRBV25(640)		TRBJ24(115)	productive	0.978614
Thymic T cells	Thy-rag2_RFP-3	Control	thymus	mosaic	2395	3	0.00021179	TGTGCTGCTAGGTATCAAGCCTACTTT	CAARYQAYF	TRBV40(677.3)		TRBJ4(183)	productive	0.978614
Thymic T cells	Thy-rag2_RFP-3	Control	thymus	mosaic	2396	3	0.00021179	TGTGCTGCGAATTATCAAGCCTACTTT	CAANYQAYF	TRBV28(1001.7)		TRBJ4(183)	productive	0.978614
Thymic T cells	Thy-rag2_RFP-3	Control	thymus	mosaic	2397	3	0.00021179	TGTGCCACAGGCAGTGTTGCATATTTC	CATGSVAYF	TRBV49(364)		TRBJ16(225)	productive	0.978614
Thymic T cells	Thy-rag2_RFP-3	Control	thymus	mosaic	2398	3	0.00021179	TGTGCAGCAAGACAAGCCTACTTT	CAARQAYF	TRBV6(326)		TRBJ4(168)	productive	0.978614
Thymic T cells	Thy-rag2_RFP-3	Control	thymus	mosaic	2832	2	0.000141193	TGTGCCGCATTTTTCCGGACAGGGGGGAACTCTGGTGCCGGTTCTCAGGCTTTCTTC	CAAFFRTGGNSGAGSQAFF	TRBV21(325)	TRBD(50)	TRBJ13(269)	productive	0.978614
Thymic T cells	Thy-rag2_RFP-3	Control	thymus	mosaic	3254	2	0.000141193	TGTGCTTCAAGTCGTGACAGGGGGATTAACACTGGCAACCCAGCATTCTTT	CASSRDRGINTGNPAFF	TRBV50(100)	TRBD(45)	TRBJ24(270)	productive	0.978614
Thymic T cells	Thy-rag2_RFP-3	Control	thymus	mosaic	3255	2	0.000141193	TGTGCTGCTAGTATCGGACAGTACTCTGGTGCCGGTTCTCAGGCTTTCTTC	CAASIGQYSGAGSQAFF	TRBV27(338)		TRBJ13(284)	productive	0.978614
Thymic T cells	Thy-rag2_RFP-3	Control	thymus	mosaic	3256	2	0.000141193	TGTGCTGCCAGCAAAGGACAGGGGGGAAACAATTTCAATCCTGCATACTTT	CAASKGQGGNNFNPAYF	TRBV17(463)	TRBD(45)	TRBJ22(122),TRBJ21(114)	productive	0.978614
Thymic T cells	Thy-rag2_RFP-3	Control	thymus	mosaic	3257	2	0.000141193	TGTGCTGGCAGTGACAGGGGGCACTCTGGTGCCGGTTCTCAGGCTTTCTTC	CAGSDRGHSGAGSQAFF	TRBV47(996)	TRBD(50)	TRBJ13(219)	productive	0.978614
Thymic T cells	Thy-rag2_RFP-3	Control	thymus	mosaic	3258	2	0.000141193	TGCGCTTCAAGCATTGGGACAGGGGGATCAACTACTTCTCCAGCTTATTTT	CASSIGTGGSTTSPAYF	TRBV51(606)	TRBD(45)	TRBJ11(270)	productive	0.978614
Thymic T cells	Thy-rag2_RFP-3	Control	thymus	mosaic	3304	2	0.000141193	TGTTCAGTGAGTGAAGGACAGAACACTGGTGCTTCTCAAGCTTTCTTT	CSVSEGQNTGASQAFF	TRBV5(869)	TRBD(25)	TRBJ15(254)	productive	0.978614
Thymic T cells	Thy-rag2_RFP-3	Control	thymus	mosaic	3305	2	0.000141193	TGTTCAGTGAGTGAAGACAGGGTCTCTGGTAGTTATCCAGCTTACTTC	CSVSEDRVSGSYPAYF	TRBV5(819)	TRBD(25)	TRBJ17(265)	productive	0.978614
Thymic T cells	Thy-rag2_RFP-3	Control	thymus	mosaic	3306	2	0.000141193	TGTGCTTCAAGTCGTGCAGGGTACACTGGTGCTTCTCAAGCTTTCTTT	CASSRAGYTGASQAFF	TRBV50(566),TRBV51(518)		TRBJ15(268)	productive	0.978614
Thymic T cells	Thy-rag2_RFP-3	Control	thymus	mosaic	3307	2	0.000141193	TGTGCTGTCAGTATGCGGACAGACTCTGGTAGTTATCCAGCTTACTTC	CAVSMRTDSGSYPAYF	TRBV46(944)	TRBD(30)	TRBJ17(265)	productive	0.978614
Thymic T cells	Thy-rag2_RFP-3	Control	thymus	mosaic	3308	2	0.000141193	TGTGCTGTCAGTATGACAGGATCTGGTGCCGGTTCTCAGGCTTTCTTC	CAVSMTGSGAGSQAFF	TRBV46(867)	TRBD(25)	TRBJ13(259)	productive	0.978614
Thymic T cells	Thy-rag2_RFP-3	Control	thymus	mosaic	3309	2	0.000141193	TGTGCTGTCAGTACCAGTTACTCTGGTGCCGGTTCTCAGGCTTTCTTC	CAVSTSYSGAGSQAFF	TRBV46(940)		TRBJ13(274)	productive	0.978614
Thymic T cells	Thy-rag2_RFP-3	Control	thymus	mosaic	3310	2	0.000141193	TGTGCTGTCAGTACATGGACAGGGGACTCAAACACGCAAGCATACTTC	CAVSTWTGDSNTQAYF	TRBV43(345)	TRBD(40)	TRBJ8(250)	productive	0.978614
Thymic T cells	Thy-rag2_RFP-3	Control	thymus	mosaic	3311	2	0.000141193	TGTGCTGTCAGTAACAGGGACTCTGGTGCCGGTTCTCAGGCTTTCTTC	CAVSNRDSGAGSQAFF	TRBV42(587)	TRBD(30)	TRBJ13(269)	productive	0.978614
Thymic T cells	Thy-rag2_RFP-3	Control	thymus	mosaic	3312	2	0.000141193	TGTGCTGTCAGTAAGCGGACAGGGGGCTCAAACACGCAAGCATACTTC	CAVSKRTGGSNTQAYF	TRBV44(375)	TRBD(45)	TRBJ8(255)	productive	0.978614
Thymic T cells	Thy-rag2_RFP-3	Control	thymus	mosaic	3313	2	0.000141193	TGTGCTGTCAGCCGGGACAGGGCTAACACTGCCAGTCCAGCAGTCTTT	CAVSRDRANTASPAVF	TRBV46(942)	TRBD(55)	TRBJ28(265)	productive	0.978614
Thymic T cells	Thy-rag2_RFP-3	Control	thymus	mosaic	3314	2	0.000141193	TGTGCTGTCAGGGACAGGAAATCTGGTGCCGGTTCTCAGGCTTTCTTC	CAVRDRKSGAGSQAFF	TRBV46(275.5)	TRBD(35)	TRBJ13(129.5)	productive	0.978614
Thymic T cells	Thy-rag2_RFP-3	Control	thymus	mosaic	3315	2	0.000141193	TGTGCTGCTAGTTTACACAGTGCCTCTGGTAGTTATCCAGCTTACTTC	CAASLHSASGSYPAYF	TRBV4(295),TRBV9(263)		TRBJ17(265)	productive	0.978614
Thymic T cells	Thy-rag2_RFP-3	Control	thymus	mosaic	3316	2	0.000141193	TGTGCTGCTAGTTTAGGGACAGACTCTGGTAGTTATCCAGCTTACTTC	CAASLGTDSGSYPAYF	TRBV40(940)	TRBD(35)	TRBJ17(265)	productive	0.978614
Thymic T cells	Thy-rag2_RFP-3	Control	thymus	mosaic	3317	2	0.000141193	TGTGCTGCTAGTGGGACAGGGGATAACACTGCCAGTCCAGCAGTCTTT	CAASGTGDNTASPAVF	TRBV4(135),TRBV9(119)	TRBD(50)	TRBJ28(265)	productive	0.978614
Thymic T cells	Thy-rag2_RFP-3	Control	thymus	mosaic	3318	2	0.000141193	TGTGCTGCCAGCAAGGGACAGGGGGCTGGAAGCAGCCAGGCTTTCTTT	CAASKGQGAGSSQAFF	TRBV17(123)	TRBD(60)	TRBJ7(250)	productive	0.978614
Thymic T cells	Thy-rag2_RFP-3	Control	thymus	mosaic	3319	2	0.000141193	TGTGCTGCCAGCAAAGCCAACGGCTCTGGTAGTTATCCAGCTTACTTC	CAASKANGSGSYPAYF	TRBV17(328)		TRBJ17(270)	productive	0.978614
Thymic T cells	Thy-rag2_RFP-3	Control	thymus	mosaic	3320	2	0.000141193	TGTGCTGCCAGCAAAGCACAGAGCTCTGGTAGTTATCCAGCTTACTTC	CAASKAQSSGSYPAYF	TRBV17(367)		TRBJ17(290)	productive	0.978614
Thymic T cells	Thy-rag2_RFP-3	Control	thymus	mosaic	3321	2	0.000141193	TGTGCTGCCAGCAAAGACAGGGGGCATCAGTACGACCCAGCATACTTT	CAASKDRGHQYDPAYF	TRBV17(526)	TRBD(45)	TRBJ14(255)	productive	0.978614
Thymic T cells	Thy-rag2_RFP-3	Control	thymus	mosaic	3322	2	0.000141193	TGTGCTGCGTATTATCGGACAGGGGGCGATCGTGACCCAGCATACTTT	CAAYYRTGGDRDPAYF	TRBV28(888)	TRBD(55)	TRBJ29(224)	productive	0.978614
Thymic T cells	Thy-rag2_RFP-3	Control	thymus	mosaic	3323	2	0.000141193	TGTGCTGCGTATCGGGACAGCTCTGGTGCCGGTTCTCAGGCTTTCTTC	CAAYRDSSGAGSQAFF	TRBV28(384)	TRBD(40)	TRBJ13(264)	productive	0.978614
Thymic T cells	Thy-rag2_RFP-3	Control	thymus	mosaic	3324	2	0.000141193	TGTGCTGCGAGAGAATGGACAGGGGACAACTACGATCCAGCATACTTT	CAAREWTGDNYDPAYF	TRBV29(284)	TRBD(45)	TRBJ12(255)	productive	0.978614
Thymic T cells	Thy-rag2_RFP-3	Control	thymus	mosaic	3325	2	0.000141193	TGTGCCGCCCGGGACAGGGACTCTGGTGCCGGTTCTCAGGCTTTCTTC	CAARDRDSGAGSQAFF	TRBV21(710)	TRBD(55)	TRBJ13(269)	productive	0.978614
Thymic T cells	Thy-rag2_RFP-3	Control	thymus	mosaic	3326	2	0.000141193	TGTGCCGCATTACAGGGATACTCTGGTGCCGGTTCTCAGGCTTTCTTC	CAALQGYSGAGSQAFF	TRBV21(90)	TRBD(30)	TRBJ13(274)	productive	0.978614
Thymic T cells	Thy-rag2_RFP-3	Control	thymus	mosaic	3327	2	0.000141193	TGTGCCACAAGCACGGACAGGGGCTCTGGTAGTTATCCAGCTTACTTC	CATSTDRGSGSYPAYF	TRBV49(235)	TRBD(40)	TRBJ17(270)	productive	0.978614
Thymic T cells	Thy-rag2_RFP-3	Control	thymus	mosaic	3328	2	0.000141193	TGTGCAGTGAGTGCGACATACTCTGGTGCCGGTTCTCAGGCTTTCTTC	CAVSATYSGAGSQAFF	TRBV30(564),TRBV35(564)		TRBJ13(274)	productive	0.978614
Thymic T cells	Thy-rag2_RFP-3	Control	thymus	mosaic	3329	2	0.000141193	TGTGCAGTGAGTGCAGGGACAGGGGGTGGAAGCAGCCAGGCTTTCTTT	CAVSAGTGGGSSQAFF	TRBV30(808),TRBV35(808)	TRBD(50)	TRBJ7(250)	productive	0.978614
Thymic T cells	Thy-rag2_RFP-3	Control	thymus	mosaic	3330	2	0.000141193	TGTGCAGCTTCTTGGGACAACTCTGGTGCCGGTTCTCAGGCTTTCTTC	CAASWDNSGAGSQAFF	TRBV26(90)	TRBD(30)	TRBJ13(269)	productive	0.978614
Thymic T cells	Thy-rag2_RFP-3	Control	thymus	mosaic	3331	2	0.000141193	TGTGCAGCTTCTTATCCCGGGACAGGGACTGGTTATCCTGCATACTTT	CAASYPGTGTGYPAYF	TRBV26(195)	TRBD(60)	TRBJ20(240),TRBJ21(210)	productive	0.978614
Thymic T cells	Thy-rag2_RFP-3	Control	thymus	mosaic	3332	2	0.000141193	TGTGCAGCTTCTTATGCGGGACAAAACTATGGCGATCCTGCATACTTT	CAASYAGQNYGDPAYF	TRBV26(904)	TRBD(30)	TRBJ31(212)	productive	0.978614
Thymic T cells	Thy-rag2_RFP-3	Control	thymus	mosaic	3333	2	0.000141193	TGTGCAGCTTCTTACAGGGGGGGAAATAATCGTGACCCAGCATACTTT	CAASYRGGNNRDPAYF	TRBV26(130)	TRBD(35)	TRBJ29(244)	productive	0.978614
Thymic T cells	Thy-rag2_RFP-3	Control	thymus	mosaic	3334	2	0.000141193	TGTGCAGCTAGTTTACAGTACTCTGGTGCCGGTTCTCAGGCTTTCTTC	CAASLQYSGAGSQAFF	TRBV41(160),TRBV45(160)		TRBJ13(284)	productive	0.978614
Thymic T cells	Thy-rag2_RFP-3	Control	thymus	mosaic	3335	2	0.000141193	TGTGCAGCCTATTCGGGACAGGGAAATAATCGTGACCCAGCATACTTT	CAAYSGQGNNRDPAYF	TRBV15(200)	TRBD(50)	TRBJ29(244)	productive	0.978614
Thymic T cells	Thy-rag2_RFP-3	Control	thymus	mosaic	3336	2	0.000141193	TGTGCAGCCTATTACCAGGGGTCTGGTGCCGGTTCTCAGGCTTTCTTC	CAAYYQGSGAGSQAFF	TRBV15(425)	TRBD(30)	TRBJ13(259)	productive	0.978614
Thymic T cells	Thy-rag2_RFP-3	Control	thymus	mosaic	3337	2	0.000141193	TGTGCAGCATCCCGGACAGGGCCTAACAATGCCAATCCAGCAATCTTT	CAASRTGPNNANPAIF	TRBV10(499)	TRBD(40)	TRBJ30(165)	productive	0.978614
Thymic T cells	Thy-rag2_RFP-3	Control	thymus	mosaic	3338	2	0.000141193	TGTGCAGCACGAGACAGGTACTCTGGTGCCGGTTCTCAGGCTTTCTTC	CAARDRYSGAGSQAFF	TRBV22(992)	TRBD(25)	TRBJ13(74)	productive	0.978614
Thymic T cells	Thy-rag2_RFP-3	Control	thymus	mosaic	3339	2	0.000141193	TGTGCAAAGCAGGATGCAGGGGGCTTTGGTAGTTATCCAGCTTACTTC	CAKQDAGGFGSYPAYF	TRBV16(809)		TRBJ17(254)	productive	0.978614
Thymic T cells	Thy-rag2_RFP-3	Control	thymus	mosaic	3340	2	0.000141193	TGCGCTTCAAGCATTGAGGGGGCTGGTGCCGGTTCTCAGGCTTTCTTC	CASSIEGAGAGSQAFF	TRBV51(486)	TRBD(30)	TRBJ13(186)	productive	0.978614
Thymic T cells	Thy-rag2_RFP-3	Control	thymus	mosaic	3359	2	0.000141193	TGTTCAGTGAGTGGGGACAGGGGGAATCTCAGTCCTGCACACTTT	CSVSGDRGNLSPAHF	TRBV5(891)	TRBD(55)	TRBJ23(245)	productive	0.978614
Thymic T cells	Thy-rag2_RFP-3	Control	thymus	mosaic	3360	2	0.000141193	TGTTCAGTGAGTGAACAGGGGTATAATCGTGACCCTGCATACTTT	CSVSEQGYNRDPAYF	TRBV5(955)	TRBD(30)	TRBJ29(234)	productive	0.978614
Thymic T cells	Thy-rag2_RFP-3	Control	thymus	mosaic	3361	2	0.000141193	TGTTCAGTGAGTGAAGTAGACAACAATGCTGATCGAGCATACTTT	CSVSEVDNNADRAYF	TRBV5(150)		TRBJ3(250)	productive	0.978614
Thymic T cells	Thy-rag2_RFP-3	Control	thymus	mosaic	3362	2	0.000141193	TGTTCAGTGAGTGAAGAGGACAACAATGTCAATCCTGCATACTTT	CSVSEEDNNVNPAYF	TRBV5(850)		TRBJ21(260)	productive	0.978614
Thymic T cells	Thy-rag2_RFP-3	Control	thymus	mosaic	3363	2	0.000141193	TGTTCAGTGAGCCGGACAGGGGGCGACTACGATCCAGCATACTTT	CSVSRTGGDYDPAYF	TRBV2(490)	TRBD(55)	TRBJ12(240)	productive	0.978614
Thymic T cells	Thy-rag2_RFP-3	Control	thymus	mosaic	3366	2	0.000141193	TGTGCTTCAAGTCGTGCAGGGACTGGTGCTTCTCAAGCTTTCTTT	CASSRAGTGASQAFF	TRBV50(766)	TRBD(25)	TRBJ15(244)	productive	0.978614
Thymic T cells	Thy-rag2_RFP-3	Control	thymus	mosaic	3367	2	0.000141193	TGTGCTTCAAGTCGTGCAGGGAACATGGGAAGTGAAGCACACTTT	CASSRAGNMGSEAHF	TRBV50(479),TRBV51(431)	TRBD(25)	TRBJ18(260)	productive	0.978614
Thymic T cells	Thy-rag2_RFP-3	Control	thymus	mosaic	3368	2	0.000141193	TGTGCTTCAAGTCGTGCAGGGAACAACTACGATCCAGCATACTTT	CASSRAGNNYDPAYF	TRBV50(114)	TRBD(25)	TRBJ12(260)	productive	0.978614
Thymic T cells	Thy-rag2_RFP-3	Control	thymus	mosaic	3369	2	0.000141193	TGTGCTTCAAGTCGTGACAGCTTTGGAAGCAGCCAGGCTTTCTTT	CASSRDSFGSSQAFF	TRBV50(512),TRBV51(464)		TRBJ7(155)	productive	0.978614
Thymic T cells	Thy-rag2_RFP-3	Control	thymus	mosaic	3370	2	0.000141193	TGTGCTGTCAGTATAGGGAATACACAAACTCAACCTGCATACTTT	CAVSIGNTQTQPAYF	TRBV46(316),TRBV43(311),TRBV44(279)		TRBJ25(265),TRBJ26(249)	productive	0.978614
Thymic T cells	Thy-rag2_RFP-3	Control	thymus	mosaic	3371	2	0.000141193	TGTGCTGTCAGTACAAGACAGACAACTACTTCTCCAGCTTATTTT	CAVSTRQTTTSPAYF	TRBV43(315)	TRBD(25)	TRBJ11(255)	productive	0.978614
Thymic T cells	Thy-rag2_RFP-3	Control	thymus	mosaic	3372	2	0.000141193	TGTGCTGTCAGGACAGGGGGCGCGGGTAGTTATCCAGCTTACTTC	CAVRTGGAGSYPAYF	TRBV43(574)	TRBD(30)	TRBJ17(245)	productive	0.978614
Thymic T cells	Thy-rag2_RFP-3	Control	thymus	mosaic	3373	2	0.000141193	TGTGCTGTCAGACAGGGGGATACTAGCTACGCAAAACTAGAATTT	CAVRQGDTSYAKLEF	TRBV43(570)	TRBD(40)	TRBJb2.1(132)	productive	0.978614
Thymic T cells	Thy-rag2_RFP-3	Control	thymus	mosaic	3374	2	0.000141193	TGTGCTGTCAGAGGACAGGGTAACATGGGAAGTGAAGCACACTTT	CAVRGQGNMGSEAHF	TRBV42(165)	TRBD(40)	TRBJ18(265)	productive	0.978614
Thymic T cells	Thy-rag2_RFP-3	Control	thymus	mosaic	3375	2	0.000141193	TGTGCTGTCAGAGGACAATCTGGTGCCGGTTCTCAGGCTTTCTTC	CAVRGQSGAGSQAFF	TRBV46(870)	TRBD(25)	TRBJ13(259)	productive	0.978614
Thymic T cells	Thy-rag2_RFP-3	Control	thymus	mosaic	3376	2	0.000141193	TGTGCTGCTAGTTTTCAGGGCTCTGGTAGTTATCCAGCTTACTTC	CAASFQGSGSYPAYF	TRBV4(1348)		TRBJ17(99)	productive	0.978614
Thymic T cells	Thy-rag2_RFP-3	Control	thymus	mosaic	3377	2	0.000141193	TGTGCTGCTAGTTTGGGCTCTGGTGCCGGTTCTCAGGCTTTCTTC	CAASLGSGAGSQAFF	TRBV40(973)		TRBJ13(264)	productive	0.978614
Thymic T cells	Thy-rag2_RFP-3	Control	thymus	mosaic	3378	2	0.000141193	TGTGCTGCTAGTTTATCCAGGGACACTGGCAACCCAGCATTCTTT	CAASLSRDTGNPAFF	TRBV4(1304)	TRBD(25)	TRBJ24(150)	productive	0.978614
Thymic T cells	Thy-rag2_RFP-3	Control	thymus	mosaic	3379	2	0.000141193	TGTGCTGCTAGTTTACCGGACAGGGGGCACAGACCTGCATACTTT	CAASLPDRGHRPAYF	TRBV40(390)	TRBD(55)	TRBJ33(225)	productive	0.978614
Thymic T cells	Thy-rag2_RFP-3	Control	thymus	mosaic	3380	2	0.000141193	TGTGCTGCTAGTTTAGGGTCTGGTGCCGGTTCTCAGGCTTTCTTC	CAASLGSGAGSQAFF	TRBV9(195),TRBV4(179)		TRBJ13(259)	productive	0.978614
Thymic T cells	Thy-rag2_RFP-3	Control	thymus	mosaic	3381	2	0.000141193	TGTGCTGCTAGTTTAGGGGGCTCTGGTAGTTATCCAGCTTACTTC	CAASLGGSGSYPAYF	TRBV9(390)		TRBJ17(270)	productive	0.978614
Thymic T cells	Thy-rag2_RFP-3	Control	thymus	mosaic	3382	2	0.000141193	TGTGCTGCTAGTTTAGGGGGGTCCTCAAACACGCAAGCATACTTC	CAASLGGSSNTQAYF	TRBV4(909)	TRBD(25)	TRBJ8(250)	productive	0.978614
Thymic T cells	Thy-rag2_RFP-3	Control	thymus	mosaic	3383	2	0.000141193	TGTGCTGCTAGTACCGACTCTGGTGCCGGTTCTCAGGCTTTCTTC	CAASTDSGAGSQAFF	TRBV27(109)		TRBJ13(269)	productive	0.978614
Thymic T cells	Thy-rag2_RFP-3	Control	thymus	mosaic	3384	2	0.000141193	TGTGCTGCTAGTAGGGACAACTCTGGTAGTTATCCAGCTTACTTC	CAASRDNSGSYPAYF	TRBV27(109)	TRBD(30)	TRBJ17(265)	productive	0.978614
Thymic T cells	Thy-rag2_RFP-3	Control	thymus	mosaic	3385	2	0.000141193	TGTGCTGCTAGGACAGGGGGGAACTATGGCGATCCTGCATACTTT	CAARTGGNYGDPAYF	TRBV4(730)	TRBD(45)	TRBJ31(212)	productive	0.978614
Thymic T cells	Thy-rag2_RFP-3	Control	thymus	mosaic	3386	2	0.000141193	TGTGCTGCTAGACAGGGAAGTACACAATCTCAACCTGCATACTTT	CAARQGSTQSQPAYF	TRBV40(365)	TRBD(30)	TRBJ26(270),TRBJ25(254)	productive	0.978614
Thymic T cells	Thy-rag2_RFP-3	Control	thymus	mosaic	3387	2	0.000141193	TGTGCTGCTAGAGACAGGTTCTCTGGTAGTTATCCAGCTTACTTC	CAARDRFSGSYPAYF	TRBV39(550)	TRBD(30)	TRBJ17(265)	productive	0.978614
Thymic T cells	Thy-rag2_RFP-3	Control	thymus	mosaic	3388	2	0.000141193	TGTGCTGCTAGAGACAGGGGGAACAATTTCAATCCTGCATACTTT	CAARDRGNNFNPAYF	TRBV39(910)	TRBD(45)	TRBJ22(244),TRBJ21(228)	productive	0.978614
Thymic T cells	Thy-rag2_RFP-3	Control	thymus	mosaic	3389	2	0.000141193	TGTGCTGCTAGAACCCAGGGGGCGGGAAGCAGCCAGGCTTTCTTT	CAARTQGAGSSQAFF	TRBV39(500)	TRBD(40)	TRBJ7(195)	productive	0.978614
Thymic T cells	Thy-rag2_RFP-3	Control	thymus	mosaic	3390	2	0.000141193	TGTGCTGCTAGAAGGGGGGCCTCTGGTAGTTATCCAGCTTACTTC	CAARRGASGSYPAYF	TRBV39(855)	TRBD(30)	TRBJ17(265)	productive	0.978614
Thymic T cells	Thy-rag2_RFP-3	Control	thymus	mosaic	3391	2	0.000141193	TGTGCTGCTAGAAGGGGACAGGGAACTACTTCTCCAGCTTATTTT	CAARRGQGTTSPAYF	TRBV39(230)	TRBD(45)	TRBJ11(250)	productive	0.978614
Thymic T cells	Thy-rag2_RFP-3	Control	thymus	mosaic	3392	2	0.000141193	TGTGCTGCTAGAAGGGACAGGACAACTACTTCTCCAGCTTATTTT	CAARRDRTTTSPAYF	TRBV39(805)	TRBD(35)	TRBJ11(255)	productive	0.978614
Thymic T cells	Thy-rag2_RFP-3	Control	thymus	mosaic	3393	2	0.000141193	TGTGCTGCTAGAAGGGACAGATTTGGAAGCAGCCAGGCTTTCTTT	CAARRDRFGSSQAFF	TRBV39(795)	TRBD(30)	TRBJ7(260)	productive	0.978614
Thymic T cells	Thy-rag2_RFP-3	Control	thymus	mosaic	3394	2	0.000141193	TGTGCTGCTAGAAGGGACAGAAACTCTGGCTTACAAGCTTACTTC	CAARRDRNSGLQAYF	TRBV39(960)	TRBD(30)	TRBJ2(250)	productive	0.978614
Thymic T cells	Thy-rag2_RFP-3	Control	thymus	mosaic	3395	2	0.000141193	TGTGCTGCTAGAAGGGACAGAAACAACTACGATCCAGCATACTTT	CAARRDRNNYDPAYF	TRBV39(760)	TRBD(30)	TRBJ12(260)	productive	0.978614
Thymic T cells	Thy-rag2_RFP-3	Control	thymus	mosaic	3396	2	0.000141193	TGTGCTGCTAGAAGGACAGGGAATCAGTTCAGTTCTGCATACTTT	CAARRTGNQFSSAYF	TRBV39(760)	TRBD(35)	TRBJ10(260)	productive	0.978614
Thymic T cells	Thy-rag2_RFP-3	Control	thymus	mosaic	3397	2	0.000141193	TGTGCTGCTAGAAGGACAGGGAACTATGGCGATCCTGCATACTTT	CAARRTGNYGDPAYF	TRBV39(255)	TRBD(35)	TRBJ31(212)	productive	0.978614
Thymic T cells	Thy-rag2_RFP-3	Control	thymus	mosaic	3398	2	0.000141193	TGTGCTGCTAAGGGACAGGGAGACAATGCCAATCCAGCAATCTTT	CAAKGQGDNANPAIF	TRBV39(1025)	TRBD(45)	TRBJ30(255)	productive	0.978614
Thymic T cells	Thy-rag2_RFP-3	Control	thymus	mosaic	3399	2	0.000141193	TGTGCTGCCCGAGGGACAGGGTCAACTACTTCTCCAGCTTATTTT	CAARGTGSTTSPAYF	TRBV14(689)	TRBD(40)	TRBJ11(260)	productive	0.978614
Thymic T cells	Thy-rag2_RFP-3	Control	thymus	mosaic	3400	2	0.000141193	TGTGCTGCCAGTATACAATCTGGTGCCGGTTCTCAGGCTTTCTTC	CAASIQSGAGSQAFF	TRBV47(320)		TRBJ13(259)	productive	0.978614
Thymic T cells	Thy-rag2_RFP-3	Control	thymus	mosaic	3401	2	0.000141193	TGTGCTGCCAGCGGGACAGAAAACAATGTCAATCCTGCATACTTT	CAASGTENNVNPAYF	TRBV17(114)	TRBD(35)	TRBJ21(260)	productive	0.978614
Thymic T cells	Thy-rag2_RFP-3	Control	thymus	mosaic	3402	2	0.000141193	TGTGCTGCCAGCAAATCAGGGGGCAATGCCAATCCAGCAATCTTT	CAASKSGGNANPAIF	TRBV17(274)	TRBD(35)	TRBJ30(250)	productive	0.978614
Thymic T cells	Thy-rag2_RFP-3	Control	thymus	mosaic	3403	2	0.000141193	TGTGCTGCCAGCAAAGCTTCAGGGGCTGGCAACCCAGCATTCTTT	CAASKASGAGNPAFF	TRBV17(340)	TRBD(30)	TRBJ24(240)	productive	0.978614
Thymic T cells	Thy-rag2_RFP-3	Control	thymus	mosaic	3404	2	0.000141193	TGTGCTGCCAGCAAAGCCAGGGGTAACAACAGACCTGCATACTTT	CAASKARGNNRPAYF	TRBV17(164)	TRBD(30)	TRBJ33(250)	productive	0.978614
Thymic T cells	Thy-rag2_RFP-3	Control	thymus	mosaic	3405	2	0.000141193	TGTGCTGCCAGCAAAGGGGGCTTTGGAAGCAGCCAGGCTTTCTTT	CAASKGGFGSSQAFF	TRBV17(646)		TRBJ7(135)	productive	0.978614
Thymic T cells	Thy-rag2_RFP-3	Control	thymus	mosaic	3406	2	0.000141193	TGTGCTGCCAGCAAAGGGGGGGCGGGCTATGGTCAGGCTTATTTC	CAASKGGAGYGQAYF	TRBV17(362)	TRBD(30)	TRBJ19(245)	productive	0.978614
Thymic T cells	Thy-rag2_RFP-3	Control	thymus	mosaic	3407	2	0.000141193	TGTGCTGCCAGGGGACAGGTTAACAATGCCAATCCAGCAATCTTT	CAARGQVNNANPAIF	TRBV47(951)	TRBD(40)	TRBJ30(260)	productive	0.978614
Thymic T cells	Thy-rag2_RFP-3	Control	thymus	mosaic	3408	2	0.000141193	TGTGCTGCCAGACAGGGAATTAACAATGCCAATCCAGCAATCTTT	CAARQGINNANPAIF	TRBV47(1017)	TRBD(30)	TRBJ30(155)	productive	0.978614
Thymic T cells	Thy-rag2_RFP-3	Control	thymus	mosaic	3409	2	0.000141193	TGTGCTGCGTGGGACAGGGAGGACAACTACGATCCAGCATACTTT	CAAWDREDNYDPAYF	TRBV28(1142)	TRBD(45)	TRBJ12(80)	productive	0.978614
Thymic T cells	Thy-rag2_RFP-3	Control	thymus	mosaic	3410	2	0.000141193	TGTGCTGCGTGGACAGGGGGATCAACTACTTCTCCAGCTTATTTT	CAAWTGGSTTSPAYF	TRBV28(921)	TRBD(45)	TRBJ11(270)	productive	0.978614
Thymic T cells	Thy-rag2_RFP-3	Control	thymus	mosaic	3411	2	0.000141193	TGTGCTGCGTATTATGGGGGCTCTGGTAGTTATCCAGCTTACTTC	CAAYYGGSGSYPAYF	TRBV28(705)		TRBJ17(270)	productive	0.978614
Thymic T cells	Thy-rag2_RFP-3	Control	thymus	mosaic	3412	2	0.000141193	TGTGCTGCGTATTATATCGGGACAGAATCTCAACCTGCATACTTT	CAAYYIGTESQPAYF	TRBV28(384)		TRBJ26(244),TRBJ25(228)	productive	0.978614
Thymic T cells	Thy-rag2_RFP-3	Control	thymus	mosaic	3413	2	0.000141193	TGTGCTGCGTATTATACAGGGCATAATCGTGAGCCTGCATACTTT	CAAYYTGHNREPAYF	TRBV28(504)	TRBD(25)	TRBJ29(184)	productive	0.978614
Thymic T cells	Thy-rag2_RFP-3	Control	thymus	mosaic	3414	2	0.000141193	TGTGCTGCGTATTATACAGGAAACAATGTCAATCCTGCATACTTT	CAAYYTGNNVNPAYF	TRBV28(973)		TRBJ21(260)	productive	0.978614
Thymic T cells	Thy-rag2_RFP-3	Control	thymus	mosaic	3415	2	0.000141193	TGTGCTGCGTATGGGACAGGGAATGGTGCTTCTCAAGCTTTCTTT	CAAYGTGNGASQAFF	TRBV28(1177)	TRBD(45)	TRBJ15(125)	productive	0.978614
Thymic T cells	Thy-rag2_RFP-3	Control	thymus	mosaic	3416	2	0.000141193	TGTGCTGCGAGAGGGGGCTCTGGTGCCGGTTCTCAGGCTTTCTTC	CAARGGSGAGSQAFF	TRBV29(360)		TRBJ13(256)	productive	0.978614
Thymic T cells	Thy-rag2_RFP-3	Control	thymus	mosaic	3417	2	0.000141193	TGTGCTGCGAGAGACAGTAGCTTTGGAAGCAGCCAGGCTTTCTTT	CAARDSSFGSSQAFF	TRBV29(1127)		TRBJ7(147.5)	productive	0.978614
Thymic T cells	Thy-rag2_RFP-3	Control	thymus	mosaic	3418	2	0.000141193	TGTGCTGCGAGAGAGTCAGGGGACAATTTCAATCCTGCATACTTT	CAARESGDNFNPAYF	TRBV29(879)	TRBD(30)	TRBJ22(239),TRBJ21(223)	productive	0.978614
Thymic T cells	Thy-rag2_RFP-3	Control	thymus	mosaic	3419	2	0.000141193	TGTGCTGCGAGAGAATCAGTTGGCAATGCTGATCGAGCATACTTT	CAARESVGNADRAYF	TRBV29(295)		TRBJ3(265)	productive	0.978614
Thymic T cells	Thy-rag2_RFP-3	Control	thymus	mosaic	3420	2	0.000141193	TGTGCTGCGAGAGAACAAAGTACCTCTGGTTATCCTGCATACTTT	CAAREQSTSGYPAYF	TRBV29(589)		TRBJ20(125)	productive	0.978614
Thymic T cells	Thy-rag2_RFP-3	Control	thymus	mosaic	3421	2	0.000141193	TGTGCTGCGAGAGAAGGAAGCTTTGGAAGCAGCCAGGCTTTCTTT	CAAREGSFGSSQAFF	TRBV29(579)		TRBJ7(280)	productive	0.978614
Thymic T cells	Thy-rag2_RFP-3	Control	thymus	mosaic	3422	2	0.000141193	TGTGCTGCATCGGGACAGAACTTTGGAAGCAGCCAGGCTTTCTTT	CAASGQNFGSSQAFF	TRBV8(1061)	TRBD(40)	TRBJ7(140)	productive	0.978614
Thymic T cells	Thy-rag2_RFP-3	Control	thymus	mosaic	3423	2	0.000141193	TGTGCTGCATATTCAGGGAATTTTGGAAGCAGCCAGGCTTTCTTT	CAAYSGNFGSSQAFF	TRBV8(815)	TRBD(25)	TRBJ7(260)	productive	0.978614
Thymic T cells	Thy-rag2_RFP-3	Control	thymus	mosaic	3424	2	0.000141193	TGTGCTGCATATGGGGGCGTCTCTGGTAGTTATCCAGCTTACTTC	CAAYGGVSGSYPAYF	TRBV8(509)	TRBD(30)	TRBJ17(265)	productive	0.978614
Thymic T cells	Thy-rag2_RFP-3	Control	thymus	mosaic	3425	2	0.000141193	TGTGCTGCATATGGACAGGGGGCTGGTAGTTATCCAGCTTACTTC	CAAYGQGAGSYPAYF	TRBV18(1018)	TRBD(45)	TRBJ17(130)	productive	0.978614
Thymic T cells	Thy-rag2_RFP-3	Control	thymus	mosaic	3426	2	0.000141193	TGTGCTGCATATGGAGGGGGCGGCAATGCCAATCCAGCAATCTTT	CAAYGGGGNANPAIF	TRBV18(500)	TRBD(35)	TRBJ30(250)	productive	0.978614
Thymic T cells	Thy-rag2_RFP-3	Control	thymus	mosaic	3427	2	0.000141193	TGTGCTGCATATACAGGGGGCGGCAATGCCAATCCAGCAATCTTT	CAAYTGGGNANPAIF	TRBV20(95)	TRBD(45)	TRBJ30(250)	productive	0.978614
Thymic T cells	Thy-rag2_RFP-3	Control	thymus	mosaic	3428	2	0.000141193	TGTGCTGCATATAGTTACTCTGGTGCCGGTTCTCAGGCTTTCTTC	CAAYSYSGAGSQAFF	TRBV18(320)		TRBJ13(274)	productive	0.978614
Thymic T cells	Thy-rag2_RFP-3	Control	thymus	mosaic	3429	2	0.000141193	TGTGCCGCATTTTCAGGGAGTACACAATCTCAACCTGCATACTTT	CAAFSGSTQSQPAYF	TRBV21(320)	TRBD(25)	TRBJ26(270),TRBJ25(254)	productive	0.978614
Thymic T cells	Thy-rag2_RFP-3	Control	thymus	mosaic	3430	2	0.000141193	TGTGCCGCATTTTACAAATCTGGTGCCGGTTCTCAGGCTTTCTTC	CAAFYKSGAGSQAFF	TRBV21(805)		TRBJ13(259)	productive	0.978614
Thymic T cells	Thy-rag2_RFP-3	Control	thymus	mosaic	3431	2	0.000141193	TGTGCCGCATTAAGGACAGGGAATAATCGTGACCCAGCATACTTT	CAALRTGNNRDPAYF	TRBV21(955)	TRBD(40)	TRBJ29(244)	productive	0.978614
Thymic T cells	Thy-rag2_RFP-3	Control	thymus	mosaic	3432	2	0.000141193	TGTGCCGCATCCCCGGGACAGGGTGGAAGCAGCCAGGCTTTCTTT	CAASPGQGGSSQAFF	TRBV21(305)	TRBD(60)	TRBJ7(250)	productive	0.978614
Thymic T cells	Thy-rag2_RFP-3	Control	thymus	mosaic	3433	2	0.000141193	TGTGCCACAAGCACAGGGGGCTTTGGAAGCAGCCAGGCTTTCTTT	CATSTGGFGSSQAFF	TRBV49(1080)	TRBD(30)	TRBJ7(270)	productive	0.978614
Thymic T cells	Thy-rag2_RFP-3	Control	thymus	mosaic	3434	2	0.000141193	TGTGCAGTGAGTGCAGCTAACAGACAATCTCAACCTGCATACTTT	CAVSAANRQSQPAYF	TRBV30(367),TRBV35(367)		TRBJ26(250),TRBJ25(234)	productive	0.978614
Thymic T cells	Thy-rag2_RFP-3	Control	thymus	mosaic	3435	2	0.000141193	TGTGCAGTGAGTGGGACAAATAACGCTGGCAGTGTTGCATATTTC	CAVSGTNNAGSVAYF	TRBV30(988),TRBV35(988)	TRBD(25)	TRBJ16(249)	productive	0.978614
Thymic T cells	Thy-rag2_RFP-3	Control	thymus	mosaic	3436	2	0.000141193	TGTGCAGTGAGTGACAGGGATAACTATGGCGATCCTGCATACTTT	CAVSDRDNYGDPAYF	TRBV30(320),TRBV35(320)	TRBD(30)	TRBJ31(217)	productive	0.978614
Thymic T cells	Thy-rag2_RFP-3	Control	thymus	mosaic	3437	2	0.000141193	TGTGCAGTGAGGGACAGATCTGGTGCCGGTTCTCAGGCTTTCTTC	CAVRDRSGAGSQAFF	TRBV30(120),TRBV35(120)	TRBD(30)	TRBJ13(259)	productive	0.978614
Thymic T cells	Thy-rag2_RFP-3	Control	thymus	mosaic	3438	2	0.000141193	TGTGCAGCTTCTTACAGGGGGTCACAATCTCAACCTGCATACTTT	CAASYRGSQSQPAYF	TRBV26(765)	TRBD(35)	TRBJ26(255),TRBJ25(239)	productive	0.978614
Thymic T cells	Thy-rag2_RFP-3	Control	thymus	mosaic	3440	2	0.000141193	TGTGCAGCTTCTCGGACAGGGACCAATGTCAATCCTGCATACTTT	CAASRTGTNVNPAYF	TRBV26(525)	TRBD(40)	TRBJ21(240)	productive	0.978614
Thymic T cells	Thy-rag2_RFP-3	Control	thymus	mosaic	3441	2	0.000141193	TGTGCAGCTTCTAACAGGGAAAACTATGGCGATCCTGCATACTTT	CAASNRENYGDPAYF	TRBV26(880)	TRBD(30)	TRBJ31(212)	productive	0.978614
Thymic T cells	Thy-rag2_RFP-3	Control	thymus	mosaic	3442	2	0.000141193	TGTGCAGCTTATACAGGGGGCTCTGGTAGTTATCCAGCTTACTTC	CAAYTGGSGSYPAYF	TRBV1(980)	TRBD(35)	TRBJ17(150)	productive	0.978614
Thymic T cells	Thy-rag2_RFP-3	Control	thymus	mosaic	3443	2	0.000141193	TGTGCAGCTAGTTTTACAGGGGGCAATGCCAATCCAGCAATCTTT	CAASFTGGNANPAIF	TRBV45(1289),TRBV41(1161)	TRBD(40)	TRBJ30(80)	productive	0.978614
Thymic T cells	Thy-rag2_RFP-3	Control	thymus	mosaic	3444	2	0.000141193	TGTGCAGCTAGTTTCGGACAGAATCAGTACGACCCAGCATACTTT	CAASFGQNQYDPAYF	TRBV41(125),TRBV45(125)	TRBD(30)	TRBJ14(255)	productive	0.978614
Thymic T cells	Thy-rag2_RFP-3	Control	thymus	mosaic	3445	2	0.000141193	TGTGCAGCTAGTTTGACAGGGGCCTCAAACACGCAAGCATACTTC	CAASLTGASNTQAYF	TRBV41(677),TRBV45(661)	TRBD(40)	TRBJ8(250)	productive	0.978614
Thymic T cells	Thy-rag2_RFP-3	Control	thymus	mosaic	3446	2	0.000141193	TGTGCAGCTAGTCTGGGACAGGGAGGCAACAGACCTGCATACTTT	CAASLGQGGNRPAYF	TRBV33(768),TRBV32(672)	TRBD(40)	TRBJ33(235)	productive	0.978614
Thymic T cells	Thy-rag2_RFP-3	Control	thymus	mosaic	3447	2	0.000141193	TGTGCAGCTAGTCTAGCAGGCTCTGGTAGTTATCCAGCTTACTTC	CAASLAGSGSYPAYF	TRBV37(272),TRBV38(271)		TRBJ17(270)	productive	0.978614
Thymic T cells	Thy-rag2_RFP-3	Control	thymus	mosaic	3448	2	0.000141193	TGTGCAGCTAGTGCGAGGTTCTTTGGAAGCAGCCAGGCTTTCTTT	CAASARFFGSSQAFF	TRBV24(420)		TRBJ7(265)	productive	0.978614
Thymic T cells	Thy-rag2_RFP-3	Control	thymus	mosaic	3449	2	0.000141193	TGTGCAGCTAGTGGGACAGGGAACATGGGAAGTGAAGCACACTTT	CAASGTGNMGSEAHF	TRBV32(165),TRBV38(165),TRBV33(149)	TRBD(45)	TRBJ18(260)	productive	0.978614
Thymic T cells	Thy-rag2_RFP-3	Control	thymus	mosaic	3450	2	0.000141193	TGTGCAGCTAGTAGGACAGACTCTGGTAGTTATCCAGCTTACTTC	CAASRTDSGSYPAYF	TRBV37(517)	TRBD(30)	TRBJ17(160)	productive	0.978614
Thymic T cells	Thy-rag2_RFP-3	Control	thymus	mosaic	3451	2	0.000141193	TGTGCAGCTAGCCGGACAGGAAACAATGTCAATCCTGCATACTTT	CAASRTGNNVNPAYF	TRBV33(987)	TRBD(35)	TRBJ21(260)	productive	0.978614
Thymic T cells	Thy-rag2_RFP-3	Control	thymus	mosaic	3452	2	0.000141193	TGTGCAGCTAGGGGACAGAACTCTGGTAGTTATCCAGCTTACTTC	CAARGQNSGSYPAYF	TRBV24(1044)		TRBJ17(274)	productive	0.978614
Thymic T cells	Thy-rag2_RFP-3	Control	thymus	mosaic	3453	2	0.000141193	TGTGCAGCTAGGAGGGACAACACTGGTGCTTCTCAAGCTTTCTTT	CAARRDNTGASQAFF	TRBV33(942)	TRBD(30)	TRBJ15(254)	productive	0.978614
Thymic T cells	Thy-rag2_RFP-3	Control	thymus	mosaic	3454	2	0.000141193	TGTGCAGCTAAGGACAACTCTGGTGCCGGTTCTCAGGCTTTCTTC	CAAKDNSGAGSQAFF	TRBV41(1129),TRBV45(1097)	TRBD(25)	TRBJ13(79)	productive	0.978614
Thymic T cells	Thy-rag2_RFP-3	Control	thymus	mosaic	3455	2	0.000141193	TGTGCAGCCTGGGACAGGGGGCGTGGAAGCAGCCAGGCTTTCTTT	CAAWDRGRGSSQAFF	TRBV15(465)	TRBD(60)	TRBJ7(220)	productive	0.978614
Thymic T cells	Thy-rag2_RFP-3	Control	thymus	mosaic	3456	2	0.000141193	TGTGCAGCCTATTACGGATCTGGTGCCGGTTCTCAGGCTTTCTTC	CAAYYGSGAGSQAFF	TRBV15(435)		TRBJ13(259)	productive	0.978614
Thymic T cells	Thy-rag2_RFP-3	Control	thymus	mosaic	3457	2	0.000141193	TGTGCAGCCTATACAGGGGGCTACTATGGCGATCCTGCATACTTT	CAAYTGGYYGDPAYF	TRBV15(580)	TRBD(45)	TRBJ31(207)	productive	0.978614
Thymic T cells	Thy-rag2_RFP-3	Control	thymus	mosaic	3458	2	0.000141193	TGTGCAGCCGGGACAGGGGGCTCTGGTAGTTATCCAGCTTACTTC	CAAGTGGSGSYPAYF	TRBV52(297)	TRBD(50)	TRBJ17(270)	productive	0.978614
Thymic T cells	Thy-rag2_RFP-3	Control	thymus	mosaic	3459	2	0.000141193	TGTGCAGCCAGTTCGGACAGCTCTGGTAGTTATCCAGCTTACTTC	CAASSDSSGSYPAYF	TRBV52(272)		TRBJ17(275)	productive	0.978614
Thymic T cells	Thy-rag2_RFP-3	Control	thymus	mosaic	3460	2	0.000141193	TGTGCAGCCAGTCCGGGGACAGGGGATGCCAATCCAGCAATCTTT	CAASPGTGDANPAIF	TRBV52(743)	TRBD(50)	TRBJ30(240)	productive	0.978614
Thymic T cells	Thy-rag2_RFP-3	Control	thymus	mosaic	3461	2	0.000141193	TGTGCAGCCAGTCCATGGACAGGGGATCGTGACCCAGCATACTTT	CAASPWTGDRDPAYF	TRBV52(877)	TRBD(25)	TRBJ29(224)	productive	0.978614
Thymic T cells	Thy-rag2_RFP-3	Control	thymus	mosaic	3462	2	0.000141193	TGTGCAGCCAGTCCAGGGAGCTCTGGTAGTTATCCAGCTTACTTC	CAASPGSSGSYPAYF	TRBV52(707)		TRBJ17(280)	productive	0.978614
Thymic T cells	Thy-rag2_RFP-3	Control	thymus	mosaic	3463	2	0.000141193	TGTGCAGCCAGTCGGGACAGCTCTGGTAGTTATCCAGCTTACTTC	CAASRDSSGSYPAYF	TRBV52(442)	TRBD(25)	TRBJ17(220)	productive	0.978614
Thymic T cells	Thy-rag2_RFP-3	Control	thymus	mosaic	3464	2	0.000141193	TGTGCAGCCAGTCGGGACAATAATCAGTTCAGTTCTGCATACTTT	CAASRDNNQFSSAYF	TRBV52(427)	TRBD(30)	TRBJ10(270)	productive	0.978614
Thymic T cells	Thy-rag2_RFP-3	Control	thymus	mosaic	3465	2	0.000141193	TGTGCAGCCAGTCGGACAGGAAACAATGCCAATCCAGCAATCTTT	CAASRTGNNANPAIF	TRBV52(711)	TRBD(35)	TRBJ30(260)	productive	0.978614
Thymic T cells	Thy-rag2_RFP-3	Control	thymus	mosaic	3466	2	0.000141193	TGTGCAGCCAGGACAGGGGGCTTTGGAAGCAGCCAGGCGTTCTTT	CAARTGGFGSSQAFF	TRBV52(704)	TRBD(40)	TRBJ7(84)	productive	0.978614
Thymic T cells	Thy-rag2_RFP-3	Control	thymus	mosaic	3467	2	0.000141193	TGTGCAGCGTATTATATAACAGGGGGCACTTCTCCAGCTTATTTT	CAAYYITGGTSPAYF	TRBV3(1170)	TRBD(45)	TRBJ11(95)	productive	0.978614
Thymic T cells	Thy-rag2_RFP-3	Control	thymus	mosaic	3468	2	0.000141193	TGTGCAGCGTATTACGGGACAGGGGGTCGTGACCCTGCATACTTT	CAAYYGTGGRDPAYF	TRBV3(723)	TRBD(60)	TRBJ29(219),TRBJ27(194)	productive	0.978614
Thymic T cells	Thy-rag2_RFP-3	Control	thymus	mosaic	3469	2	0.000141193	TGTGCAGCGTATTACAGGGGGAACATGGGAAGTGAAGCACACTTT	CAAYYRGNMGSEAHF	TRBV3(344)	TRBD(35)	TRBJ18(260)	productive	0.978614
Thymic T cells	Thy-rag2_RFP-3	Control	thymus	mosaic	3472	2	0.000141193	TGTGCAGCGAGTATGCGAGAATCAACTACTTCTCCAGCTTATTTT	CAASMRESTTSPAYF	TRBV31(517),TRBV36(517)		TRBJ11(265)	productive	0.978614
Thymic T cells	Thy-rag2_RFP-3	Control	thymus	mosaic	3473	2	0.000141193	TGTGCAGCGAGTATGGCAGTAAACATGGGAAGTGAAGCACACTTT	CAASMAVNMGSEAHF	TRBV31(912),TRBV36(912)		TRBJ18(220)	productive	0.978614
Thymic T cells	Thy-rag2_RFP-3	Control	thymus	mosaic	3474	2	0.000141193	TGTGCAGCGAGCCGGACAGGTAACTATGGCGATCCTGCATACTTT	CAASRTGNYGDPAYF	TRBV31(818),TRBV36(818)	TRBD(35)	TRBJ31(217)	productive	0.978614
Thymic T cells	Thy-rag2_RFP-3	Control	thymus	mosaic	3475	2	0.000141193	TGTGCAGCATCTGGACAGGGATCAACTACTTCTCCAGCTTATTTT	CAASGQGSTTSPAYF	TRBV6(865)	TRBD(35)	TRBJ11(270)	productive	0.978614
Thymic T cells	Thy-rag2_RFP-3	Control	thymus	mosaic	3476	2	0.000141193	TGTGCAGCATGGACAGGGGGCTCTGGTAGTTATCCAGCTTACTTC	CAAWTGGSGSYPAYF	TRBV6(384)	TRBD(45)	TRBJ17(270)	productive	0.978614
Thymic T cells	Thy-rag2_RFP-3	Control	thymus	mosaic	3477	2	0.000141193	TGTGCAGCATATCGGGACGGTACACAATCTCAACCTGCATACTTT	CAAYRDGTQSQPAYF	TRBV6(748)	TRBD(30)	TRBJ26(270),TRBJ25(254)	productive	0.978614
Thymic T cells	Thy-rag2_RFP-3	Control	thymus	mosaic	3478	2	0.000141193	TGTGCAGCATATCGGACAGGCTCTGGTAGTTATCCAGCTTACTTC	CAAYRTGSGSYPAYF	TRBV6(519)	TRBD(30)	TRBJ17(270)	productive	0.978614
Thymic T cells	Thy-rag2_RFP-3	Control	thymus	mosaic	3479	2	0.000141193	TGTGCAGCATATCGGACAGGAAACAATCTCAGTCCTGCACACTTT	CAAYRTGNNLSPAHF	TRBV6(414)	TRBD(35)	TRBJ23(260)	productive	0.978614
Thymic T cells	Thy-rag2_RFP-3	Control	thymus	mosaic	3480	2	0.000141193	TGTGCAGCATATGGGACAAGTACACAAACTCAACCTGCATACTTT	CAAYGTSTQTQPAYF	TRBV6(694)	TRBD(30)	TRBJ25(270),TRBJ26(254)	productive	0.978614
Thymic T cells	Thy-rag2_RFP-3	Control	thymus	mosaic	3481	2	0.000141193	TGTGCAGCATACAGGGGGCACACACAATCTCAACCTGCATACTTT	CAAYRGHTQSQPAYF	TRBV10(629)	TRBD(40)	TRBJ26(260),TRBJ25(244)	productive	0.978614
Thymic T cells	Thy-rag2_RFP-3	Control	thymus	mosaic	3482	2	0.000141193	TGTGCAGCACGTAGAGGACAGGGGGGTAGTTATCCAGCTTACTTC	CAARRGQGGSYPAYF	TRBV22(298)	TRBD(45)	TRBJ17(245)	productive	0.978614
Thymic T cells	Thy-rag2_RFP-3	Control	thymus	mosaic	3483	2	0.000141193	TGTGCAGCACGCGGACAGGGGGCTGGTGCTTCTCAAGCTTTCTTT	CAARGQGAGASQAFF	TRBV22(928)	TRBD(50)	TRBJ15(239)	productive	0.978614
Thymic T cells	Thy-rag2_RFP-3	Control	thymus	mosaic	3484	2	0.000141193	TGTGCAGCAAGACAGGGGGTTACACAAACTCAACCTGCATACTTT	CAARQGVTQTQPAYF	TRBV34(644)	TRBD(45)	TRBJ25(265),TRBJ26(249)	productive	0.978614
Thymic T cells	Thy-rag2_RFP-3	Control	thymus	mosaic	3485	2	0.000141193	TGTGCAGCAAGACAGGGGGGAGCAACTACTTCTCCAGCTTATTTT	CAARQGGATTSPAYF	TRBV6(284)	TRBD(45)	TRBJ11(255)	productive	0.978614
Thymic T cells	Thy-rag2_RFP-3	Control	thymus	mosaic	3486	2	0.000141193	TGTGCAAAGCAGGATTCGCCAGGGGCTGGCAGTGTTGCATATTTC	CAKQDSPGAGSVAYF	TRBV16(470)	TRBD(30)	TRBJ16(240)	productive	0.978614
Thymic T cells	Thy-rag2_RFP-3	Control	thymus	mosaic	3487	2	0.000141193	TGTGCAAAGCAGGATGCTGTTAACAATCTCAGTCCTGCACACTTT	CAKQDAVNNLSPAHF	TRBV16(350)		TRBJ23(280)	productive	0.978614
Thymic T cells	Thy-rag2_RFP-3	Control	thymus	mosaic	3488	2	0.000141193	TGTGCAAAGCAGGACAGGGGACACAATGCCAATCCAGCAATCTTT	CAKQDRGHNANPAIF	TRBV16(450)	TRBD(30)	TRBJ30(255)	productive	0.978614
Thymic T cells	Thy-rag2_RFP-3	Control	thymus	mosaic	3489	2	0.000141193	TGTAGTGCCAGCAAAGCTTCAGGGGCTGGCAACCCAGCATTCTTT	CSASKASGAGNPAFF	TRBV17(308)	TRBD(30)	TRBJ24(240)	productive	0.978614
Thymic T cells	Thy-rag2_RFP-3	Control	thymus	mosaic	3490	2	0.000141193	TGCGCTTCAAGCCGGACAGGAAACTATGGCGATCCTGCATACTTT	CASSRTGNYGDPAYF	TRBV51(124)	TRBD(35)	TRBJ31(212)	productive	0.978614
Thymic T cells	Thy-rag2_RFP-3	Control	thymus	mosaic	3491	2	0.000141193	TGCGCTTCAAGCGGGACAGGGGGCTATTTCAATCCTGCATACTTT	CASSGTGGYFNPAYF	TRBV51(847)	TRBD(60)	TRBJ22(224),TRBJ21(209)	productive	0.978614
Thymic T cells	Thy-rag2_RFP-3	Control	thymus	mosaic	3492	2	0.000141193	TGCGCTTCAAGCATTGACAGCTTTGGAAGCAGCCAGGCTTTCTTT	CASSIDSFGSSQAFF	TRBV51(324)		TRBJ7(275)	productive	0.978614
Thymic T cells	Thy-rag2_RFP-3	Control	thymus	mosaic	3493	2	0.000141193	TGCGCTTCAAGCACAGGGGGCGGCAATGCTGATCGAGCATACTTT	CASSTGGGNADRAYF	TRBV51(504)	TRBD(40)	TRBJ3(260)	productive	0.978614
Thymic T cells	Thy-rag2_RFP-3	Control	thymus	mosaic	3494	2	0.000141193	TGCGCTTCAAGCAGGGGCGAGTTTGGAAGCAGCCAGGCTTTCTTT	CASSRGEFGSSQAFF	TRBV51(1177)	TRBD(25)	TRBJ7(149)	productive	0.978614
Thymic T cells	Thy-rag2_RFP-3	Control	thymus	mosaic	3495	2	0.000141193	TGCGCTTCAAGCAGGACAGGAAACAATGCCAATCCAGCAATCTTT	CASSRTGNNANPAIF	TRBV51(85)	TRBD(35)	TRBJ30(260)	productive	0.978614
Thymic T cells	Thy-rag2_RFP-3	Control	thymus	mosaic	3496	2	0.000141193	TGCGCTTCAAGGACAGGGGAGGGTGCCGGTTCTCAGGCTTTCTTC	CASRTGEGAGSQAFF	TRBV51(917)	TRBD(40)	TRBJ13(244)	productive	0.978614
Thymic T cells	Thy-rag2_RFP-3	Control	thymus	mosaic	3497	2	0.000141193	TGCGCTCCCCTTGACAGGGTCTCTGGTAGTTATCCAGCTTACTTC	CAPLDRVSGSYPAYF	TRBV51(1077)	TRBD(35)	TRBJ17(75)	productive	0.978614
Thymic T cells	Thy-rag2_RFP-3	Control	thymus	mosaic	3498	2	0.000141193	TGCGCTGCATATGGGACAGGGAACAACTACGATCCAGCATACTTT	CAAYGTGNNYDPAYF	TRBV19(528)	TRBD(40)	TRBJ12(260)	productive	0.978614
Thymic T cells	Thy-rag2_RFP-3	Control	thymus	mosaic	3499	2	0.000141193	TGCGCCGCATATGTACAGGGATCAACTACTTCTCCAGCTTATTTT	CAAYVQGSTTSPAYF	TRBV19(531)	TRBD(25)	TRBJ11(270)	productive	0.978614
Thymic T cells	Thy-rag2_RFP-3	Control	thymus	mosaic	3500	2	0.000141193	TGCGCCGCATATGGGCAGGGGGCACAAACTCAACCTGCATACTTT	CAAYGQGAQTQPAYF	TRBV19(109)	TRBD(35)	TRBJ25(255),TRBJ26(239)	productive	0.978614
Thymic T cells	Thy-rag2_RFP-3	Control	thymus	mosaic	3501	2	0.000141193	TGCGCCGCATATGACAGGGGGGGGAACAACAGACCTGCATACTTT	CAAYDRGGNNRPAYF	TRBV19(280)	TRBD(35)	TRBJ33(122.5)	productive	0.978614
Thymic T cells	Thy-rag2_RFP-3	Control	thymus	mosaic	3502	2	0.000141193	TGCGCAGCATTTAGGGACAGAACACAAACTCAACCTGCATACTTT	CAAFRDRTQTQPAYF	TRBV13(745)	TRBD(35)	TRBJ25(260),TRBJ26(244)	productive	0.978614
Thymic T cells	Thy-rag2_RFP-3	Control	thymus	mosaic	3503	2	0.000141193	TGCGCAGCATCTCAGACCTCTGGTGCCGGTTCTCAGGCTTTCTTC	CAASQTSGAGSQAFF	TRBV13(338)		TRBJ13(264)	productive	0.978614
Thymic T cells	Thy-rag2_RFP-3	Control	thymus	mosaic	3504	2	0.000141193	TGCGCAGCATCTAACAGGGATAACATGGGAAGTGAAGCACACTTT	CAASNRDNMGSEAHF	TRBV13(512)	TRBD(30)	TRBJ18(265)	productive	0.978614
Thymic T cells	Thy-rag2_RFP-3	Control	thymus	mosaic	3534	2	0.000141193	TTTGCTGCTAGTTTTCAGGCAACTACTTCTCCAGCTTATTTT	FAASFQATTSPAYF	TRBV40(204)		TRBJ11(255)	productive	0.978614
Thymic T cells	Thy-rag2_RFP-3	Control	thymus	mosaic	3535	2	0.000141193	TGTTCAGTGAGTGGGACAGTTGGAAGCAGCCAGGCTTTCTTT	CSVSGTVGSSQAFF	TRBV5(817)	TRBD(30)	TRBJ7(255)	productive	0.978614
Thymic T cells	Thy-rag2_RFP-3	Control	thymus	mosaic	3536	2	0.000141193	TGTTCAGTGAGTGAAGCGGGACAGGGGAGACCTGCATACTTT	CSVSEAGQGRPAYF	TRBV5(851)	TRBD(55)	TRBJ33(215)	productive	0.978614
Thymic T cells	Thy-rag2_RFP-3	Control	thymus	mosaic	3537	2	0.000141193	TGTTCAGTGAGTGAAGGGACAGACAATTATCAAGCCTACTTT	CSVSEGTDNYQAYF	TRBV5(1091)	TRBD(30)	TRBJ4(203)	productive	0.978614
Thymic T cells	Thy-rag2_RFP-3	Control	thymus	mosaic	3538	2	0.000141193	TGTTCAGTGAGTGAAGATAGGGATGCCAATCCAGCAATCTTT	CSVSEDRDANPAIF	TRBV5(195)		TRBJ30(240)	productive	0.978614
Thymic T cells	Thy-rag2_RFP-3	Control	thymus	mosaic	3539	2	0.000141193	TGTTCAGTGAGTGAAGACAGGGGTGCTTCTCAAGCTTTCTTT	CSVSEDRGASQAFF	TRBV5(940)		TRBJ15(229)	productive	0.978614
Thymic T cells	Thy-rag2_RFP-3	Control	thymus	mosaic	3540	2	0.000141193	TGTTCAGTGAGTGAAGAGGGCTATGGCGATCCTGCATACTTT	CSVSEEGYGDPAYF	TRBV5(683)		TRBJ31(101)	productive	0.978614
Thymic T cells	Thy-rag2_RFP-3	Control	thymus	mosaic	3541	2	0.000141193	TGTTCAGTGAGTGAAGAGGGGGATTTCAATCCTGCATACTTT	CSVSEEGDFNPAYF	TRBV5(845)	TRBD(25)	TRBJ22(224),TRBJ21(209)	productive	0.978614
Thymic T cells	Thy-rag2_RFP-3	Control	thymus	mosaic	3542	2	0.000141193	TGTTCAGTGAGTGAAGAATCAACTACTTCTCCAGCTTATTTT	CSVSEESTTSPAYF	TRBV5(845)		TRBJ11(265)	productive	0.978614
Thymic T cells	Thy-rag2_RFP-3	Control	thymus	mosaic	3543	2	0.000141193	TGTTCAGTGAGCCGACAAAACATGGGAAGTGAAGCACACTTT	CSVSRQNMGSEAHF	TRBV2(883)		TRBJ18(260)	productive	0.978614
Thymic T cells	Thy-rag2_RFP-3	Control	thymus	mosaic	3544	2	0.000141193	TGTTCAGTGAGCGGGGATAATAATCGTGACCCTGCATACTTT	CSVSGDNNRDPAYF	TRBV2(874)		TRBJ29(249),TRBJ27(217)	productive	0.978614
Thymic T cells	Thy-rag2_RFP-3	Control	thymus	mosaic	3545	2	0.000141193	TGTTCAGTGAGACAGGGTAATAATCGTGAGCCTGCATACTTT	CSVRQGNNREPAYF	TRBV2(922)	TRBD(30)	TRBJ29(249),TRBJ27(217)	productive	0.978614
Thymic T cells	Thy-rag2_RFP-3	Control	thymus	mosaic	3546	2	0.000141193	TGTGCTTCAAGTCGTCTCAGATATGGCGATCCTGCATACTTT	CASSRLRYGDPAYF	TRBV50(165)		TRBJ31(197)	productive	0.978614
Thymic T cells	Thy-rag2_RFP-3	Control	thymus	mosaic	3547	2	0.000141193	TGTGCTTCAAGTCGTGAAGGGAATGTCAATCCTGCATACTTT	CASSREGNVNPAYF	TRBV50(517),TRBV51(469)		TRBJ20(160)	productive	0.978614
Thymic T cells	Thy-rag2_RFP-3	Control	thymus	mosaic	3548	2	0.000141193	TGTGCTTCAAGTCGTGAAGGGAATGTCAATCCTGCATACTTT	CASSREGNVNPAYF	TRBV50(517),TRBV51(469)		TRBJ21(195),TRBJ22(179)	productive	0.978614
Thymic T cells	Thy-rag2_RFP-3	Control	thymus	mosaic	3549	2	0.000141193	TGTGCTTCAAGTCGTACAGGGTATGGCGATCCTGCATACTTT	CASSRTGYGDPAYF	TRBV50(512),TRBV51(464)	TRBD(30)	TRBJ31(197)	productive	0.978614
Thymic T cells	Thy-rag2_RFP-3	Control	thymus	mosaic	3550	2	0.000141193	TGTGCTTCAAGTCGGGACAGCTATGGCGATCCTGCATACTTT	CASSRDSYGDPAYF	TRBV50(667)	TRBD(40)	TRBJ31(202)	productive	0.978614
Thymic T cells	Thy-rag2_RFP-3	Control	thymus	mosaic	3551	2	0.000141193	TGTGCTTCAAGTACAGGGGACTATGGCGATCCTGCATACTTT	CASSTGDYGDPAYF	TRBV50(125)	TRBD(35)	TRBJ31(207)	productive	0.978614
Thymic T cells	Thy-rag2_RFP-3	Control	thymus	mosaic	3552	2	0.000141193	TGTGCTGTCAGTCGGACAGACAATGCCAATCCAGCAATCTTT	CAVSRTDNANPAIF	TRBV44(1280)	TRBD(30)	TRBJ30(130)	productive	0.978614
Thymic T cells	Thy-rag2_RFP-3	Control	thymus	mosaic	3553	2	0.000141193	TGTGCTGTCAGTGGGACAGTCTCTGGCTTACAAGCTTACTTC	CAVSGTVSGLQAYF	TRBV46(426)	TRBD(35)	TRBJ2(250)	productive	0.978614
Thymic T cells	Thy-rag2_RFP-3	Control	thymus	mosaic	3554	2	0.000141193	TGTGCTGTCAGTGGACAGGGCAATGCTGATCGAGCATACTTT	CAVSGQGNADRAYF	TRBV46(304),TRBV43(272)	TRBD(30)	TRBJ3(260)	productive	0.978614
Thymic T cells	Thy-rag2_RFP-3	Control	thymus	mosaic	3555	2	0.000141193	TGTGCTGTCAGTGACAGGATCTCTGGCTTACAAGCTTACTTC	CAVSDRISGLQAYF	TRBV44(545)	TRBD(30)	TRBJ2(250)	productive	0.978614
Thymic T cells	Thy-rag2_RFP-3	Control	thymus	mosaic	3556	2	0.000141193	TGTGCTGTCAGTATGGGGACTGGTGCTTCTCAAGCTTTCTTT	CAVSMGTGASQAFF	TRBV46(1126)		TRBJ15(123)	productive	0.978614
Thymic T cells	Thy-rag2_RFP-3	Control	thymus	mosaic	3557	2	0.000141193	TGTGCTGTCAGTATGGACACCACTGGCAACCCAGCATTCTTT	CAVSMDTTGNPAFF	TRBV46(501)		TRBJ24(250)	productive	0.978614
Thymic T cells	Thy-rag2_RFP-3	Control	thymus	mosaic	3558	2	0.000141193	TGTGCTGTCAGTATACAGGGACAGTACGACCCAGCATACTTT	CAVSIQGQYDPAYF	TRBV46(436)	TRBD(30)	TRBJ14(245)	productive	0.978614
Thymic T cells	Thy-rag2_RFP-3	Control	thymus	mosaic	3559	2	0.000141193	TGTGCTGTCAGTATAGAGAACACTGGCAACCCAGCATTCTTT	CAVSIENTGNPAFF	TRBV46(416)		TRBJ24(250)	productive	0.978614
Thymic T cells	Thy-rag2_RFP-3	Control	thymus	mosaic	3560	2	0.000141193	TGTGCTGTCAGTACGGGCTCTGGTAGTTATCCAGCTTACTTC	CAVSTGSGSYPAYF	TRBV43(765)		TRBJ17(270)	productive	0.978614
Thymic T cells	Thy-rag2_RFP-3	Control	thymus	mosaic	3561	2	0.000141193	TGTGCTGTCAGTACATGGGCCAATCTCAGTCCTGCACACTTT	CAVSTWANLSPAHF	TRBV43(825)		TRBJ23(250)	productive	0.978614
Thymic T cells	Thy-rag2_RFP-3	Control	thymus	mosaic	3562	2	0.000141193	TGTGCTGTCAGTACACACAGGGATGGCGATCCTGCATACTTT	CAVSTHRDGDPAYF	TRBV43(410)	TRBD(30)	TRBJ31(192)	productive	0.978614
Thymic T cells	Thy-rag2_RFP-3	Control	thymus	mosaic	3563	2	0.000141193	TGTGCTGTCAGTACAGTTAACATGGGAAGTGAAGCACACTTT	CAVSTVNMGSEAHF	TRBV42(1163)		TRBJ18(275)	productive	0.978614
Thymic T cells	Thy-rag2_RFP-3	Control	thymus	mosaic	3564	2	0.000141193	TGTGCTGTCAGTACAGGGTTTGGAAGCAGCCAGGCTTTCTTT	CAVSTGFGSSQAFF	TRBV44(355)	TRBD(25)	TRBJ7(260)	productive	0.978614
Thymic T cells	Thy-rag2_RFP-3	Control	thymus	mosaic	3565	2	0.000141193	TGTGCTGTCAGTACAGGGGACTATGGCGATCCTGCATACTTT	CAVSTGDYGDPAYF	TRBV46(411)	TRBD(30)	TRBJ31(207)	productive	0.978614
Thymic T cells	Thy-rag2_RFP-3	Control	thymus	mosaic	3566	2	0.000141193	TGTGCTGTCAGTACAGGGAACTATGGCGATCCTGCATACTTT	CAVSTGNYGDPAYF	TRBV43(230)		TRBJ31(212)	productive	0.978614
Thymic T cells	Thy-rag2_RFP-3	Control	thymus	mosaic	3567	2	0.000141193	TGTGCTGTCAGTACAGGACCAACTACTTCTCCAGCTTATTTT	CAVSTGPTTSPAYF	TRBV43(867)		TRBJ11(70)	productive	0.978614
Thymic T cells	Thy-rag2_RFP-3	Control	thymus	mosaic	3568	2	0.000141193	TGTGCTGTCAGTAGGGACAGCAATGCCAATCCAGCAATCTTT	CAVSRDSNANPAIF	TRBV44(1025)	TRBD(35)	TRBJ30(250)	productive	0.978614
Thymic T cells	Thy-rag2_RFP-3	Control	thymus	mosaic	3569	2	0.000141193	TGTGCTGTCAGTAGACAGAACAATCTCAGTCCTGCACACTTT	CAVSRQNNLSPAHF	TRBV46(944)	TRBD(25)	TRBJ23(165)	productive	0.978614
Thymic T cells	Thy-rag2_RFP-3	Control	thymus	mosaic	3570	2	0.000141193	TGTGCTGTCAGGGACAGGGCACAATCTCAACCTGCATACTTT	CAVRDRAQSQPAYF	TRBV44(415)	TRBD(40)	TRBJ26(255),TRBJ25(239)	productive	0.978614
Thymic T cells	Thy-rag2_RFP-3	Control	thymus	mosaic	3571	2	0.000141193	TGTGCTGTCAGGGACAGGGGACAAACTCAACCTGCATACTTT	CAVRDRGQTQPAYF	TRBV43(904)	TRBD(45)	TRBJ25(250),TRBJ26(234)	productive	0.978614
Thymic T cells	Thy-rag2_RFP-3	Control	thymus	mosaic	3572	2	0.000141193	TGTGCTGTCAGGGACAGGGACAATGCCAATCCAGCAATCTTT	CAVRDRDNANPAIF	TRBV44(490)	TRBD(40)	TRBJ30(220)	productive	0.978614
Thymic T cells	Thy-rag2_RFP-3	Control	thymus	mosaic	3573	2	0.000141193	TGTGCTGTCAGGACAGGCTCTGGTAGTTATCCAGCTTACTTC	CAVRTGSGSYPAYF	TRBV43(324)		TRBJ17(262)	productive	0.978614
Thymic T cells	Thy-rag2_RFP-3	Control	thymus	mosaic	3574	2	0.000141193	TGTGCTGTCAGGACAGGGGGCGGCTATGGTCAGGCTTATTTC	CAVRTGGGYGQAYF	TRBV44(340)	TRBD(50)	TRBJ19(245)	productive	0.978614
Thymic T cells	Thy-rag2_RFP-3	Control	thymus	mosaic	3575	2	0.000141193	TGTGCTGTCAGGACAGGGGACGCTGGCAGTGTTGCATATTTC	CAVRTGDAGSVAYF	TRBV44(729)	TRBD(40)	TRBJ16(240)	productive	0.978614
Thymic T cells	Thy-rag2_RFP-3	Control	thymus	mosaic	3576	2	0.000141193	TGTGCTGTCAGGACAGGGAGCAATGCCAATCCAGCAATCTTT	CAVRTGSNANPAIF	TRBV44(965)	TRBD(35)	TRBJ30(250)	productive	0.978614
Thymic T cells	Thy-rag2_RFP-3	Control	thymus	mosaic	3577	2	0.000141193	TGTGCTGTCAGGACAGGGAACAATGCCAATCCAGCAATCTTT	CAVRTGNNANPAIF	TRBV44(675)	TRBD(30)	TRBJ30(132.5)	productive	0.978614
Thymic T cells	Thy-rag2_RFP-3	Control	thymus	mosaic	3578	2	0.000141193	TGTGCTGTCAGGAGGGACAGGGATGCCAATCCAGCAATCTTT	CAVRRDRDANPAIF	TRBV46(416)	TRBD(45)	TRBJ30(215)	productive	0.978614
Thymic T cells	Thy-rag2_RFP-3	Control	thymus	mosaic	3579	2	0.000141193	TGTGCTGTCAGGAGGACAAATCAGTACGACCCAGCATACTTT	CAVRRTNQYDPAYF	TRBV46(917)	TRBD(25)	TRBJ14(255)	productive	0.978614
Thymic T cells	Thy-rag2_RFP-3	Control	thymus	mosaic	3580	2	0.000141193	TGTGCTGTCAGACAGGGGGCCTCTGGTTATCCTGCATACTTT	CAVRQGASGYPAYF	TRBV44(275)	TRBD(40)	TRBJ20(255)	productive	0.978614
Thymic T cells	Thy-rag2_RFP-3	Control	thymus	mosaic	3581	2	0.000141193	TGTGCTGTCAGAGACAGGGGGCGAAGCAGCCAGGCTTTCTTT	CAVRDRGRSSQAFF	TRBV46(840)	TRBD(50)	TRBJ7(240)	productive	0.978614
Thymic T cells	Thy-rag2_RFP-3	Control	thymus	mosaic	3582	2	0.000141193	TGTGCTGCTGACAGGGTCTCTGGTAGTTATCCAGCTTACTTC	CAADRVSGSYPAYF	TRBV27(746)	TRBD(35)	TRBJ17(265)	productive	0.978614
Thymic T cells	Thy-rag2_RFP-3	Control	thymus	mosaic	3583	2	0.000141193	TGTGCTGCTAGTTTCCAGGGTGGCTATGGTCAGGCTTATTTC	CAASFQGGYGQAYF	TRBV4(632)	TRBD(25)	TRBJ19(125)	productive	0.978614
Thymic T cells	Thy-rag2_RFP-3	Control	thymus	mosaic	3584	2	0.000141193	TGTGCTGCTAGTTTCGCAGGGGTCAATTATCAAGCCTACTTT	CAASFAGVNYQAYF	TRBV40(410)	TRBD(30)	TRBJ4(179)	productive	0.978614
Thymic T cells	Thy-rag2_RFP-3	Control	thymus	mosaic	3585	2	0.000141193	TGTGCTGCTAGTTTATCAGGCAACTACGATCCAGCATACTTT	CAASLSGNYDPAYF	TRBV40(255)		TRBJ12(250)	productive	0.978614
[truncated: 8,185 more rows]

## Sheet: column_legend
Metadata columns:
Manuscript notation	sample group ID, more consistent with manuscript notation
sample	sample ID, consistent with raw data
disease	metadata
tissue	metadata
type	metadata (transgenic mosaic or not)
Data columns:
cloneId	sequential number, unique per sample, indicates a unique clonotype sequence (only TCR-b)
cloneCount	number of times there was a read of that clonotype (only TCR-b)
cloneFraction	fraction of reads occupied by that clonotype for that sample (only TCR-b)
targetSequences	nucleotide sequence identified (only TCR-b)
aaSeqCDR3	aminoacid composition of CDR3 (only TCR-b)
allVHitsWithScore	most probable V gene hits, with score (only TCR-b)
allDHitsWithScore	most probable D gene hits, with score (only TCR-b)
allJHitsWithScore	most probable J gene hits, with score (only TCR-b)
rearrangement	if productive (vdj+) or non-productive (vdj-) (only TCR-b)
TRB.equitability_per_sample	only for TCR-b
