# Supplementary material for: Mutant IL7R collaborates with MYC to induce T-cell acute lymphoblastic leukemia
Source: Leukemia. 2022 May 17;36(6):1533–40. doi: 10.1038/s41375-022-01590-5 (PMC9162918; doi:10.1038/s41375-022-01590-5)
Supplement: Supplementary file 4 — Supplementary Table 3 [file 41375_2022_1590_MOESM4_ESM.xlsx]

## Sheet: Whole List
Geneid	Gene	Hsortholog	CG1_P2mut_STABLE.1	CG1_P2mut_STABLE.2	CG1_P2mut_STABLE.3	CG1_P2mut_STABLE.4	CG1_P2mut_STABLE.5	Tu_AB_mMycplusP1mut.4	Tu_AB_mMycplusP1mut.6	Tu_AB_mMycplusP2mut.4	M4.22	M6.4	M6.16	Mp5.1		Stable	Myc+P1	MYC-elaine		Stable/Myc+P1	p-value	stable/MYC	p-value	MYC+P1 vs Myc	p-value
ENSDARG00000100143			23.5668	9.97875	126.514	26.9877	24.1966	61.0337	114.215	35.7536	0.520987	3.41258	10.7249	1.86009		42.2488	70.3341	4.12964		0.600687	0.427498	10.2306	0.159259	17.0316	0.0194715
ENSDARG00000105079	si:ch211-157e21.2		1.91289	2.55613	0.825664	0.541301	0.192341	8.58186	2.4122	5.22297	1.27352	0.0598698	0	2.79013		1.20567	5.40568	1.03088		0.223037	0.0260764	1.16955	0.825735	5.24375	0.0481696
ENSDARG00000096135			0.68864	1.47469	2.92735	1.43058	0.884771	7.81334	3.81465	6.31505	0.463099	0.299349	0.200465	1.00158		1.48121	5.98101	0.491124		0.247652	0.00409603	3.01595	0.0739618	12.1782	0.00271844
ENSDARG00000079034	si:dkey-19b23.11		16.9865	23.3001	10.2833	48.1758	33.7752	22.2232	8.07808	5.12801	0	0.11974	0	0		26.5042	11.8098	0.0299349		2.24426	0.179694	885.394	0.00990044	394.515	0.0444244
ENSDARG00000090486			69.8205	60.4624	68.5301	61.3216	52.6631	151.015	250.028	74.1662	0.23155	0	0	0.143083		62.5595	158.403	0.0936583		0.394939	0.0427632	667.955	4.41354e-07	1691.29	0.0137502
ENSDARG00000104277	LOC101883325		83.0577	55.8417	41.7335	44.6573	71.5126	7.1729	1.68293	10.3985	0.0578874	0.179609	0.100233	0.0715417		59.3605	6.4181	0.102318		9.24893	0.00258005	580.159	0.000300245	62.7271	0.0312711
ENSDARG00000103371			0.306062	0.491564	0.487892	0.193322	0.192341	5.89203	4.60002	10.9682	0.23155	1.01779	0.200465	0.0715417		0.334236	7.15343	0.380336		0.0467239	0.0030161	0.878793	0.82741	18.8082	0.00921773
ENSDARG00000096422			41.6245	29.8871	22.2179	36.8471	29.2744	80.9513	39.2123	29.581	0	0.179609	0	0.0715417		31.9702	49.9149	0.0627878		0.640494	0.196336	509.179	6.59798e-05	794.978	0.0128972
ENSDARG00000094770	LOC108181196		102.263	84.6965	62.788	125.04	131.946	9.73465	10.6025	17.948	0.347324	0.598698	0	0.214625		101.347	12.7617	0.290162		7.94147	0.00207508	349.277	0.000215785	43.9814	0.00230431
ENSDARG00000099616			27.3161	31.8042	26.4588	32.1687	26.1584	8.58186	5.38539	7.88194	0.173662	0.239479	0	0		28.7812	7.28306	0.103285		3.9518	2.86577e-05	278.658	2.68696e-07	70.514	0.000312643
ENSDARG00000044319			35.0441	44.1424	30.0241	48.4851	83.9763	41.6925	30.8538	33.6644	0.23155	0.179609	0	0.286167		48.3344	35.4036	0.174331		1.36524	0.353776	277.256	0.00287589	203.082	4.87231e-05
ENSDARG00000105344			2.52501	1.32722	0.337771	1.12127	1.38486	3.20219	9.03174	3.41867	0	0.0598698	0	0		1.33923	5.21753	0.0149674		0.256678	0.038612	89.476	0.0126072	348.592	0.0224798
ENSDARG00000090600	si:ch211-213a13.1		0.114773	0.147469	0.0750603	0.0386643	0.192341	25.8737	19.4098	25.7825	3.70479	4.25075	2.50582	4.2925		0.113662	23.6887	3.68847		0.00479815	5.35261e-06	0.0308154	2.54043e-05	6.42236	0.000119534
ENSDARG00000100427			9.14361	7.86502	11.5968	12.2953	10.9635	15.1784	1.00976	13.1049	0.0578874	0.239479	0	0.0715417		10.3728	9.76435	0.0922271		1.06232	0.864064	112.471	1.07934e-05	105.873	0.0473093
ENSDARG00000035610	zgc:113208		0.0382578	0.245782	0.187651	0.115993	0.0384683	26.0018	12.7903	46.4845	0.115775	0	0	0		0.12523	28.4255	0.0289437		0.00440556	0.00750842	4.32669	0.11198	982.097	0.0179917
ENSDARG00000095810			3.82578	2.06457	2.58958	3.28647	2.84665	18.1244	14.8659	30.4832	0	0.0598698	0	0		2.92261	21.1578	0.0149674		0.138134	0.00198583	195.265	5.99783e-05	1413.59	0.00315908
ENSDARG00000099091			3.59623	3.19517	3.37771	3.40246	4.42385	16.4592	29.6196	16.856	0.868311	1.61648	0.801861	1.21621		3.59909	20.9783	1.12572		0.171563	0.00153888	3.19715	6.70763e-05	18.6355	0.00275964
ENSDARG00000070506			0	0.0983128	0.0375302	0.0773287	0.0384683	8.51782	6.78783	6.22009	0	0.299349	0	0.214625		0.050328	7.17525	0.128494		0.00701411	7.93022e-06	0.391677	0.298879	55.8413	6.96665e-05
ENSDARG00000100411			0.0765156	0.196626	0.0750603	0.154657	0.0769366	21.967	12.9586	4.17838	0	0.0598698	0.601396	4.57867		0.115959	13.0347	1.30998		0.00889621	0.0137235	0.0885194	0.255742	9.95024	0.0475484
ENSDARG00000082789			3.71101	6.29202	9.60772	5.29701	4.77007	25.1692	18.961	9.78121	0.289437	0.11974	0	0		5.93557	17.9705	0.102294		0.330295	0.0143323	58.0245	0.00140587	175.675	0.00498383
ENSDARG00000077004			77.3955	24.7748	68.3424	77.986	98.325	12.5526	32.0879	18.0905	1.15775	0.478958	0.400931	2.79013		69.3647	20.9103	1.20694		3.31725	0.0278112	57.4715	0.00168999	17.3251	0.0101715
ENSDARG00000098121			123.764	252.074	133.307	126.548	209.498	117.072	202.289	59.7318	3.12592	8.02255	0.501163	0.643876		169.038	126.364	3.07338		1.33771	0.390748	55.0009	0.000822605	41.1157	0.0163554
ENSDARG00000101212	LOC103909728		36.1919	13.9604	11.7469	17.0123	21.8885	20.1097	8.52686	22.3638	0.115775	0.598698	0.300698	0.643876		20.16	17.0001	0.414762		1.18587	0.648828	48.6062	0.00519951	40.9878	0.00573108
ENSDARG00000094105			12.8929	15.5334	14.3365	16.8963	14.3102	13.9615	5.66587	14.4344	0.347324	0.598698	0	0.286167		14.7939	11.3539	0.308047		1.30297	0.179478	48.0247	2.96018e-07	36.8578	0.00569319
ENSDARG00000076416	shroom2a		2.60153	3.44095	54.9442	0.966609	0.923239	26.5782	64.1758	15.4315	3.18381	0.299349	8.51978	0.286167		12.5753	35.3952	3.07228		0.355283	0.246477	4.09315	0.459517	11.5208	0.0496854
ENSDARG00000098104			21.2713	18.0895	7.73121	26.7171	18.7725	35.9926	11.1635	10.5409	1.15775	0.658567	0	0.357709		18.5163	19.2323	0.543506		0.962772	0.925887	34.0683	0.00137786	35.3857	0.0447424
ENSDARG00000011884	mfn1a		0.497351	0.147469	0.337771	0.115993	0.0384683	9.54252	9.03174	9.0215	0	0	0	0.42925		0.227411	9.19859	0.107313		0.0247223	2.88201e-09	2.11914	0.398626	85.7177	7.91759e-08
ENSDARG00000086851	si:dkey-264d12.5		26.2448	20.6457	7.4685	21.0334	19.3111	2.94601	6.50734	6.83735	0.289437	0	0	2.28934		18.9407	5.43023	0.644693		3.48801	0.0188177	29.3794	0.00131862	8.42297	0.0115276
ENSDARG00000099454			1.56857	2.45782	5.06657	2.62918	0.153873	2.75388	8.63906	8.35676	0	0.838177	0.100233	0.286167		2.3752	6.58323	0.306144		0.360796	0.0541789	7.75844	0.0604325	21.5037	0.0116636
ENSDARG00000076534	si:ch211-14a17.10		1.03296	0.983128	2.92735	4.79438	1.23099	19.4693	3.92684	10.8733	0.289437	0.11974	0.100233	1.35929		2.19376	11.4231	0.467176		0.192045	0.035978	4.6958	0.0913958	24.4515	0.0337828
ENSDARG00000095634	si:ch211-66k16.2		0.841672	1.573	0.150121	6.34095	0.807834	4.41902	5.44148	8.59417	0	0.11974	0	0.0715417		1.94272	6.15156	0.0478203		0.315809	0.053468	40.6253	0.180194	128.639	0.00214234
ENSDARG00000096667	si:dkey-25o16.2		4.4379	5.84961	8.707	3.86643	4.15458	36.8252	12.8464	24.0732	1.33141	7.54359	0.601396	3.21938		5.4031	24.5816	3.17394		0.219803	0.0102049	1.70233	0.231698	7.7448	0.0169145
ENSDARG00000096632			3.51972	12.0925	20.1162	1.7399	5.42403	6.98077	19.3537	5.60283	0.23155	0.11974	0.400931	0.286167		8.57846	10.6458	0.259597		0.805808	0.720776	33.0453	0.0662465	41.0089	0.0362966
ENSDARG00000099758	igf2bp2b		13.9258	28.1175	63.426	3.59578	15.4643	8.26165	20.0269	7.45461	0.578874	0.179609	0.400931	0.357709		24.9059	11.9144	0.379281		2.0904	0.394404	65.666	0.0758224	31.4131	0.0194192
ENSDARG00000070858	si:busm1-105l16.2		0.841672	1.03228	1.20097	1.6239	0.846303	31.5736	15.5391	10.5409	0.289437	0.299349	0.100233	0.0715417		1.10903	19.2179	0.19014		0.0577081	0.00793624	5.83267	0.00109795	101.072	0.0157997
ENSDARG00000002937	meis1a		0.306062	0.835659	0.863194	0.425308	0.653961	8.83804	24.2903	6.41001	0	0.239479	0	0.0715417		0.616837	13.1795	0.0777552		0.0468029	0.0219391	7.93306	0.00514165	169.499	0.0381589
ENSDARG00000092870	si:dkey-100n23.4		16.7952	16.2708	24.9951	14.3445	16.0797	123.092	49.1416	44.7751	7.64114	10.4173	12.3286	24.6104		17.697	72.3363	13.7494		0.24465	0.0266909	1.28712	0.346801	5.26107	0.0428932
ENSDARG00000100697	LOC103908986		32.2131	47.4359	97.2407	11.058	9.54014	37.978	89.4198	102.038	7.98846	11.0759	8.11885	19.1016		39.4976	76.4786	11.5712		0.516453	0.200983	3.41343	0.171868	6.60938	0.0115095
ENSDARG00000104448			28.6551	43.7492	24.0568	46.2426	34.3522	96.642	100.976	146.861	11.6354	8.80086	9.12117	8.79963		35.4112	114.826	9.58926		0.308389	0.000889697	3.6928	0.00111409	11.9745	0.000550012
ENSDARG00000096508			28.3108	106.964	169.824	28.225	9.3478	93.632	221.306	104.887	3.99423	9.81864	5.11187	12.7344		68.5344	139.941	7.91479		0.489736	0.205608	8.65902	0.122468	17.681	0.0119169
ENSDARG00000096240			2.02766	1.76963	3.22759	2.01055	2.11576	8.26165	5.0488	5.69779	0	0	0	0.0715417		2.23024	6.33608	0.0178854		0.35199	0.0020643	124.696	0.000124763	354.259	0.000590601
ENSDARG00000099417			0.0382578	0.0491564	0.0375302	0.0386643	0.115405	6.7246	10.0976	11.5855	0.0578874	0	0	0		0.0558027	9.46923	0.0144718		0.00589306	0.00010779	3.85595	0.0932475	654.321	0.000536053
ENSDARG00000021882	fbxl3b		63.6992	98.6569	71.3073	101.842	86.5921	246.12	300.796	141.827	50.7094	50.8893	21.951	33.1238		84.4195	229.581	39.1684		0.367711	0.00641541	2.1553	0.00352889	5.8614	0.00500758
ENSDARG00000101290	si:dkey-203a12.8		0.420836	0.589877	0.600483	1.46924	0.46162	9.7987	3.25367	5.4129	0	0	0	0.143083		0.708412	6.15509	0.0357709		0.115094	0.00886504	19.8042	0.0189513	172.07	0.0126646
ENSDARG00000098024	si:dkey-262k9.2		12.7781	25.5613	20.1162	19.0615	16.8876	32.0859	24.3464	18.8977	0.810423	3.11323	0.501163	3.57709		18.8809	25.11	2.00048		0.751929	0.165583	9.43823	0.000244588	12.552	0.00095805
ENSDARG00000104424			10.827	5.01395	4.01573	15.8524	11.0404	17.0997	16.661	7.50209	1.73662	0.838177	0.100233	1.78854		9.34988	13.7543	1.11589		0.67978	0.27786	8.37883	0.0130215	12.3258	0.00510397
ENSDARG00000087545			58.3431	141.62	81.0276	117.617	69.7815	264.821	267.699	445.757	32.9958	28.1987	13.6316	16.0253		93.6777	326.092	22.7129		0.287274	0.00298946	4.12443	0.00579489	14.3572	0.00181473
ENSDARG00000096712	si:dkey-193p11.2		0.191289	0.639033	119.684	0.154657	0.346215	6.78864	9.03174	1.04459	0.115775	0.11974	0.100233	0.214625		24.203	5.62166	0.137593		4.30531	0.581157	175.903	0.403455	40.8571	0.0400416
ENSDARG00000098998			0.803414	1.27807	1.95157	1.43058	1.42333	9.15826	1.90732	4.08342	0.0578874	0	0	0.143083		1.37739	5.04967	0.0502427		0.272769	0.0600373	27.4147	0.000399482	100.505	0.0388595
ENSDARG00000098724			0.420836	0.245782	0.337771	0.27065	0.269278	10.183	4.43172	3.0863	0.115775	1.01779	0.601396	1.07313		0.308864	5.90033	0.702021		0.0523468	0.0125656	0.439964	0.0878242	8.40478	0.0368589
ENSDARG00000095638	si:dkey-284p5.3		0.229547	0	0.0750603	0.0773287	0.0384683	29.8444	7.12442	25.5926	0.0578874	0	0	0		0.0840808	20.8538	0.0144718		0.00403192	0.00651627	5.80996	0.174184	1440.99	0.0160143
ENSDARG00000097137			0.306062	1.22891	2.06416	0.386643	0.538556	98.3072	61.5392	19.1826	0.23155	0	0	0.143083		0.904866	59.6763	0.0936583		0.0151629	0.0125321	9.66136	0.0703255	637.171	0.026395
ENSDARG00000088160			4.82048	3.29348	2.58958	6.76626	4.11611	6.34033	13.5196	25.1178	1.73662	3.11323	0.902094	2.93321		4.31718	14.9926	2.17129		0.287955	0.0407433	1.9883	0.0553423	6.90491	0.0390782
ENSDARG00000097848			30.7593	21.7271	13.3983	45.5853	32.2749	85.8186	124.874	212.575	18.4661	31.252	8.62001	29.8329		28.749	141.089	22.0428		0.203765	0.00737554	1.30424	0.412913	6.4007	0.0136772
ENSDARG00000100383	il10ra		10.9417	42.6186	24.3946	3.47979	5.11628	13.9615	25.5806	6.03016	1.79451	3.1731	1.30302	1.43083		17.3102	15.1908	1.92537		1.13952	0.84816	8.9906	0.10645	7.8898	0.0390384
ENSDARG00000092166			20.3531	10.6669	23.4564	18.0176	17.1953	225.242	141.366	62.9606	1.21564	10.4772	0.902094	2.21779		17.9379	143.19	3.70318		0.125274	0.0107324	4.84391	0.00261685	38.6666	0.0163914
ENSDARG00000057403			4.85874	5.16142	4.99151	5.49034	1.34639	7.94143	1.90732	5.22297	1.21564	0.0598698	0.400931	0.0715417		4.36968	5.02391	0.436994		0.869777	0.702163	9.9994	0.00322876	11.4965	0.027818
ENSDARG00000101280			24.2937	12.879	46.5749	55.5607	39.0838	37.2094	29.1147	24.9278	2.60493	0	18.4428	2.79013		35.6784	30.4173	5.95947		1.17296	0.635871	5.98684	0.0162313	5.10403	0.00848639
ENSDARG00000092826			0.153031	0.245782	0.600483	0.193322	1.4618	10.3751	1.57074	11.8229	1.50507	0.538828	0.501163	0.286167		0.530883	7.92291	0.707808		0.067006	0.0203478	0.750038	0.644372	11.1936	0.044197
ENSDARG00000095267			0.0765156	0	0.150121	0.193322	0.153873	5.44372	3.98294	7.45461	0.115775	0	0	0		0.114766	5.62709	0.0289437		0.0203953	0.000293611	3.96515	0.107462	194.415	0.00116509
ENSDARG00000095400	si:ch73-52f15.5		0.459094	0.639033	0.825664	1.39192	1.4618	6.85268	5.83417	6.22009	1.21564	0.838177	0.400931	0.786959		0.9555	6.30231	0.810425		0.151611	4.56594e-06	1.17901	0.609154	7.77655	1.17619e-05
ENSDARG00000088362			0.497351	1.72047	1.27603	2.62918	1.4618	124.117	15.8196	66.4267	2.89437	0.419088	0.100233	0.42925		1.51696	68.7877	0.960735		0.0220528	0.0258212	1.57896	0.447518	71.599	0.0488261
ENSDARG00000076005			4.13184	2.50698	4.87892	3.9051	2.80819	5.95607	6.05856	5.60283	0.463099	1.31713	0.501163	0.214625		3.6462	5.87249	0.624006		0.620896	0.00936119	5.84322	0.000805953	9.41095	1.23604e-05
ENSDARG00000101754			0.650383	1.9171	1.46368	1.19859	0.500088	108.362	76.3491	70.5102	0.289437	1.55661	0	0.715417		1.14597	85.0738	0.640367		0.0134703	6.65229e-05	1.78955	0.267426	132.852	0.000356434
ENSDARG00000099764	si:dkey-74i1.3		0	0	0	0	0	16.9716	9.42442	11.8229	0.0578874	0	0	0		0	12.7396	0.0144718		0	0.000228308	0	0.292352	880.305	0.0010255
ENSDARG00000090847	si:ch211-209l18.4		0	0	0.0375302	0	0	7.10886	7.79759	5.4129	0.173662	0	0	0		0.00750603	6.77312	0.0434155		0.00110821	1.23564e-05	0.172888	0.38862	156.007	9.44943e-05
ENSDARG00000074844			0.153031	0.196626	0.675543	0.154657	0.115405	6.98077	7.06832	5.65031	0.405212	0.718437	0	0.286167		0.259052	6.56647	0.352454		0.0394508	2.33184e-06	0.734996	0.613355	18.6307	2.61823e-05
ENSDARG00000095643	si:dkey-253d23.3		3.25191	1.86794	3.30265	3.05448	2.84665	5.76394	19.1854	11.728	0.578874	0.898047	0.701629	0.500792		2.86473	12.2258	0.669835		0.234319	0.0168897	4.27677	0.000183651	18.2519	0.0162872
ENSDARG00000079762	si:dkey-253d23.4		0.535609	0.344095	0.675543	0.811951	0.500088	14.3458	66.9246	28.394	0.347324	1.25727	0.902094	0.572334		0.573457	36.5548	0.769754		0.0156876	0.0202052	0.744987	0.35059	47.4889	0.0417307
ENSDARG00000102706			0.0765156	0.245782	0.412832	0.115993	0	17.2918	13.6879	6.97979	0.405212	0.179609	0.100233	0.500792		0.170224	12.6532	0.296461		0.0134531	0.00131682	0.574187	0.314329	42.6806	0.00453966
ENSDARG00000083588			1.64509	2.11372	1.6138	3.67311	1.76954	17.6761	6.84393	12.915	3.58902	2.09544	0.400931	0.930043		2.16305	12.4783	1.75386		0.173345	0.00459119	1.23331	0.607298	7.11479	0.0114551
ENSDARG00000105408	si:ch211-237b12.4		1.10948	2.65444	5.55446	0.850616	0.192341	61.9944	54.6392	61.2512	3.99423	1.49674	1.50349	4.86484		2.07227	59.2949	2.96483		0.0349485	1.7741e-07	0.698951	0.522669	19.9995	1.72384e-06
ENSDARG00000081938			1.98941	3.39179	4.09079	2.55185	1.88495	8.64591	8.58296	7.02727	0.115775	0.11974	0	0.143083		2.78176	8.08538	0.0946495		0.344048	0.000240456	29.3901	0.000816896	85.4245	9.78506e-06
ENSDARG00000101123			0.191289	0.147469	0	0.115993	0.384683	15.6907	7.12442	3.13378	0	0.0598698	0	0.214625		0.167887	8.64964	0.0686237		0.0194097	0.0202249	2.44648	0.275699	126.044	0.0394454
ENSDARG00000087933	zgc:174972		1.33902	2.35951	2.06416	1.00527	1.53873	10.0549	13.5757	7.07476	0.752536	3.11323	0.300698	2.14625		1.66134	10.2351	1.57818		0.162318	0.000900472	1.05269	0.898843	6.48538	0.00426965
ENSDARG00000098174			0.191289	0.442407	0.0750603	0.231986	0.423151	50.5305	14.361	16.6186	0.115775	0.179609	0.100233	0.0715417		0.272779	27.17	0.11679		0.0100397	0.0198613	2.33564	0.0994731	232.641	0.0396451
ENSDARG00000105016			1.30077	2.31035	1.53874	0.966609	1.34639	3.65049	8.97564	3.13378	1.62085	0.299349	0	0.42925		1.49257	5.25331	0.587362		0.28412	0.0358603	2.54114	0.0595472	8.94391	0.0344331
ENSDARG00000105279	si:ch211-108c17.2		0.114773	0.0983128	0.150121	0.0386643	0.0769366	34.9039	55.4246	54.6988	0.173662	0.0598698	0	0.143083		0.0957615	48.3424	0.0941539		0.0019809	6.39684e-05	1.01708	0.96955	513.441	0.000354926
ENSDARG00000076620	abhd8b	ABHD8	8.53149	5.50552	9.87043	14.2285	10.271	20.558	22.5513	11.4905	1.8524	4.13101	0.400931	3.21938		9.68139	18.2	2.40093		0.531946	0.0340694	4.03235	0.00427389	7.58038	0.00331239
ENSDARG00000060072	abi3a	ABI1	15.1118	57.8079	20.8292	23.0826	24.2735	11.5919	3.59026	15.1941	1.27352	1.377	1.80419	1.35929		28.221	10.1254	1.4535		2.78714	0.132204	19.4159	0.0168136	6.96623	0.0294487
ENSDARG00000007219	actn1	ACTN1	145.724	241.948	152.222	187.135	136.678	8.70995	7.12442	10.7308	1.09986	1.31713	0.801861	1.50238		172.741	8.85507	1.18031		19.5076	0.000705089	146.353	0.00010366	7.50234	0.00034829
ENSDARG00000005525	acy3.2	ACY3	6.35079	6.43949	3.37771	9.39544	7.23204	32.7264	11.1635	21.1293	1.50507	0.778307	0.801861	0.643876		6.55909	21.673	0.932279		0.302638	0.0186955	7.03555	0.00144038	23.2474	0.0105846
ENSDARG00000074581	add2	ADD2	0.114773	0.196626	0.262711	0.0386643	0.23081	13.0649	2.4683	8.97402	0.289437	0	0	2.36088		0.168717	8.16908	0.662579		0.0206531	0.0120778	0.254637	0.358838	12.3292	0.0373966
ENSDARG00000104083	adgre5b.2	ADGRE5	0.535609	0.835659	0.600483	0.618629	0.577024	16.2031	7.40491	5.98268	0.578874	0.359219	0	0.357709		0.633481	9.86355	0.32395		0.0642244	0.00751606	1.95549	0.0375064	30.4477	0.0161748
ENSDARG00000038643	alas2	ALAS2	36.8805	21.2847	21.3922	21.2654	26.5047	212.433	26.0855	143.632	0.405212	0.478958	0.400931	6.65338		25.4655	127.383	1.98462		0.199912	0.0433691	12.8314	0.000382273	64.1853	0.0401812
ENSDARG00000028087	aldh2.2	ALDH2	23.146	14.4028	31.4127	20.2601	25.466	54.6934	77.6393	68.5634	12.7352	4.96919	6.51512	10.6597		22.9375	66.9654	8.71982		0.342528	0.00037447	2.63051	0.00522777	7.67968	0.000193006
ENSDARG00000104491	ampd2a	AMPD2	12.3573	32.0008	20.9794	18.5975	16.0028	38.6184	31.6952	19.9897	3.12592	1.07766	0.701629	6.93955		19.9876	30.1011	2.96119		0.664014	0.140243	6.74984	0.00364238	10.1652	0.00252221
ENSDARG00000077383	anxa11a	ANXA11	205.062	110.995	132.857	108.879	134.678	104.135	104.117	120.983	11.7511	10.4772	22.1514	7.51188		138.494	109.745	12.9729		1.26196	0.270066	10.6756	0.000415706	8.45957	1.70499e-05
ENSDARG00000103659	bco1l	BCO1	0.34432	1.17975	0.863194	0.695958	1.07711	11.3998	17.8391	6.93231	0.636761	0.658567	0.801861	1.21621		0.832068	12.0571	0.82835		0.0690108	0.00288715	1.00449	0.986051	14.5555	0.00823282
ENSDARG00000096829	blvrb	BLVRB	3.59623	3.98167	11.1465	4.21441	2.84665	22.9917	6.05856	15.0991	1.04197	0.538828	1.60372	3.72017		5.15709	14.7165	1.72617		0.350429	0.0587085	2.98758	0.102109	8.52549	0.0265226
ENSDARG00000060526	bmp3	BMP3	0.114773	2.40866	2.40193	0.154657	0.192341	47.6486	60.1929	47.4816	0	2.21518	1.20279	0		1.05447	51.7744	0.854493		0.0203667	3.72299e-06	1.23403	0.805572	60.5907	3.08736e-05
ENSDARG00000005179	c17h14orf159	C14orf159	1.95115	3.14601	4.46609	2.62918	2.34657	4.99541	6.73173	11.9179	0.520987	1.01779	2.10489	1.78854		2.9078	7.88167	1.35805		0.368931	0.0222443	2.14116	0.033327	5.80367	0.0148745
ENSDARG00000011166	cahz	CA2	1.79812	2.60529	3.26512	2.62918	2.46197	82.7445	13.6879	78.772	0.347324	0.0598698	0	2.21779		2.55194	58.4015	0.656247		0.0436964	0.0142212	3.88868	0.00923516	88.9931	0.0274262
ENSDARG00000055592	capn2b	CAPN2	100.503	92.414	99.1922	100.759	123.445	63.0831	155.11	73.5015	3.53113	9.93838	8.62001	3.79171		103.263	97.2316	6.47031		1.06203	0.796584	15.9595	1.00988e-06	15.0274	0.0137603
ENSDARG00000046107	caskin1	CASKIN1	7.03943	9.53634	14.2239	10.2074	8.88618	12.5526	9.25613	8.83158	0	0.718437	0.100233	0.214625		9.97865	10.2134	0.258324		0.977013	0.900422	38.6285	0.000178561	39.5373	0.000176217
ENSDARG00000056477	ccdc125	CCDC125	26.3596	20.0066	43.7977	28.4956	44.2385	27.5388	19.522	7.31216	0.115775	0	0.100233	1.28775		32.5796	18.1243	0.37594		1.79756	0.11291	86.6618	0.000650431	48.2108	0.0155813
ENSDARG00000103285	LOC100536187	CCDC134	0.229547	0.245782	0.0750603	0.193322	0.153873	59.8169	27.2074	37.2256	0	0.11974	0	0.214625		0.179517	41.4166	0.0835912		0.00433441	0.00109622	2.14756	0.138129	495.466	0.00369941
ENSDARG00000089892	cd44b	CD44	5.20306	6.04624	2.66464	7.38489	7.30898	32.5983	10.2098	10.9208	1.62085	2.39479	1.50349	2.71859		5.72156	17.9096	2.05943		0.319469	0.0681376	2.77823	0.00868364	8.6964	0.0497741
ENSDARG00000005112	cdh17	CDH17	4.01707	4.71901	4.12832	3.67311	4.57773	7.81334	5.77807	5.12801	0.23155	0.179609	0	0.286167		4.22305	6.23981	0.174331		0.676791	0.0201543	24.2242	3.77489e-07	35.7928	0.000296377
ENSDARG00000057610	cdkn2c	CDKN2C	10.4061	40.5049	27.5847	39.0123	34.0829	8.00547	25.0196	37.9378	3.93634	3.11323	0.501163	4.72175		30.3182	23.6543	3.06812		1.28172	0.515776	9.88167	0.00331317	7.7097	0.037658
ENSDARG00000087303	cebpd	CEBPD	23.452	36.0808	31.4503	7.07557	7.07817	16.3312	10.7147	7.26468	0.173662	0.299349	0.200465	4.00634		21.0274	11.4368	1.16995		1.83856	0.291038	17.9728	0.0237554	9.77546	0.00896404
ENSDARG00000044135	cenpp	CENPP	28.1577	11.1585	10.4334	29.5009	20.3497	26.0018	11.9488	29.9609	4.39944	1.07766	0.300698	3.79171		19.92	22.6372	2.39238		0.879971	0.699365	8.32647	0.00710871	9.4622	0.00782289
ENSDARG00000070485	apitd1	CENPS-CORT	3.13714	1.62216	1.08837	5.33568	4.03917	4.93137	8.80735	9.0215	3.29958	0.538828	0.100233	0.643876		3.04451	7.58674	1.14563		0.401293	0.0186489	2.6575	0.12475	6.62233	0.00594663
ENSDARG00000060316	cish	CISH	168.717	172.981	155.563	136.872	239.388	88.0602	138.786	22.3638	1.09986	0.299349	0	0.786959		174.704	83.07	0.546542		2.1031	0.0349701	319.654	4.75085e-05	151.992	0.0327608
ENSDARG00000009544	cldnb	CLDN4	0.306062	0.933971	45.7117	0.773287	0.538556	11.3998	14.5854	1.8043	0.405212	0	0	1.21621		9.65272	9.26317	0.405355		1.04205	0.975847	23.813	0.395873	22.852	0.0407428
ENSDARG00000104788	clec3a	CLEC3A	4.05533	1.96626	9.11983	10.9807	6.00105	15.2424	7.12442	2.37408	0.0578874	0	0.200465	0		6.42463	8.24697	0.0645882		0.779029	0.621945	99.4706	0.011098	127.685	0.0480906
ENSDARG00000006368	crlf1b	CRLF1	1.56857	1.573	1.76392	2.59051	2.07729	5.82798	3.70245	5.84024	0.463099	0.179609	0	0.286167		1.91466	5.12356	0.232219		0.373697	0.00145704	8.24506	0.000181398	22.0635	0.000470834
ENSDARG00000070119	ctc1	CTC1	565.986	363.61	151.059	544.549	366.295	689.303	212.274	330.282	76.2377	60.5283	38.1887	54.6579		398.3	410.62	57.4031		0.969997	0.935024	6.93864	0.0052629	7.15326	0.0324702
ENSDARG00000033566	cyp17a1	CYP17A1	0.0382578	0.0491564	0.0750603	0.115993	0.0769366	8.64591	3.75855	14.197	0.115775	0.0598698	1.10256	1.28775		0.0710808	8.86715	0.641489		0.0080162	0.00716562	0.110806	0.0839436	13.8228	0.0233633
ENSDARG00000015575	cyp3c1	CYP3A4	0.841672	0.884815	34.8655	0.579965	0.923239	1.98536	11.4439	7.92942	0.115775	1.377	0.601396	0.643876		7.61904	7.11958	0.684513		1.07015	0.958928	11.1306	0.399315	10.4009	0.0397405
ENSDARG00000023062	cyr61	CYR61	15.4179	12.3874	13.0605	66.58	37.4297	11.2717	6.95612	3.41867	0.984086	0.299349	0.100233	0.786959		28.9751	7.2155	0.542657		4.01567	0.173075	53.3949	0.0480476	13.2966	0.0175861
ENSDARG00000016494	ddc	DDC	4.4379	5.21058	4.50362	3.32513	4.26998	8.58186	5.60978	5.36542	0	0.0598698	0	0		4.34944	6.51902	0.0149674		0.667193	0.0443898	290.594	4.50089e-06	435.547	0.000658925
ENSDARG00000076025	dgkzb	DGKZ	15.9535	8.40574	32.351	19.1775	33.5444	5.63585	6.28295	8.07187	0.926198	0.359219	0.400931	1.07313		21.8864	6.66356	0.689868		3.2845	0.0572122	31.7255	0.0062447	9.65917	0.000248984
ENSDARG00000019081	zgc:101723	DHDH	48.7787	56.5298	72.5083	37.4657	42.6229	87.804	84.3149	84.0899	7.75691	12.0937	7.61768	36.057		51.5811	85.4029	15.8813		0.603973	0.00622211	3.24791	0.00592227	5.37757	0.000356942
ENSDARG00000026322	dhrs13a.1	DHRS13	1.95115	3.34263	10.7336	1.46924	0.846303	14.666	13.2952	7.07476	1.62085	1.43687	1.30302	2.71859		3.66859	11.6786	1.76983		0.314128	0.0352488	2.07285	0.39075	6.59873	0.00418895
ENSDARG00000005464	dnase1l1	DNASE1L3	1.56857	1.86794	13.023	1.12127	1.11558	9.41443	9.9854	5.4129	0.347324	0.957916	0.300698	1.00158		3.73927	8.27091	0.651881		0.452098	0.215543	5.73612	0.280806	12.6878	0.00156671
ENSDARG00000101873	dtwd2	DTWD2	25.1354	21.4813	14.8244	24.4359	18.5802	49.5699	56.6587	46.9593	15.919	8.68112	4.20977	9.65813		20.8914	51.0626	9.61701		0.409134	9.8431e-05	2.17234	0.00745842	5.30961	0.00010493
ENSDARG00000039682	si:ch211-121a2.2	DUPD1	0.306062	1.08144	0.225181	0.309315	0.192341	589.715	315.887	230.238	15.3402	0.478958	4.41024	14.0937		0.422868	378.613	8.58077		0.00111689	0.00307252	0.0492809	0.0383087	44.1235	0.00958567
ENSDARG00000099640	eed	EED	65.4208	56.3332	62.8255	68.0879	57.087	144.931	158.027	330.234	55.8034	57.9539	21.7505	32.9092		61.9509	211.064	42.1043		0.293517	0.0142934	1.47137	0.0458699	5.0129	0.0212263
ENSDARG00000043740	efcab11	EFCAB11	0.382578	0.196626	0.375302	0.850616	0.730898	6.40438	1.85123	8.16683	0.0578874	0	0	0.0715417		0.507204	5.47415	0.0323573		0.0926544	0.0115084	15.6751	0.0112882	169.178	0.018111
ENSDARG00000057353	ehbp1l1a	EHBP1L1	26.2448	43.8967	17.7518	31.3181	24.3504	13.129	12.1732	8.07187	1.04197	2.51453	0.200465	3.00475		28.7124	11.1247	1.69043		2.58096	0.0252658	16.9852	0.000994514	6.58098	0.00152841
ENSDARG00000102733	emc4	EMC4	0.726898	0.54072	1.1259	1.15993	1.19252	6.85268	5.89027	7.02727	1.09986	0.538828	0.501163	1.07313		0.949194	6.59007	0.803244		0.144034	1.87161e-06	1.1817	0.505561	8.20432	1.55438e-05
ENSDARG00000005565	entpd8	ENTPD8	63.6227	11.6501	57.2335	116.496	69.6661	28.4995	26.5342	44.1104	0	0.239479	0	0.214625		63.7336	33.048	0.113526		1.92851	0.223853	561.401	0.0120699	291.105	0.000870753
ENSDARG00000101762	fah	FAH	0.535609	0.344095	2.3644	0.231986	0.192341	12.1683	20.9806	43.1133	0.115775	0	0.100233	0.214625		0.733686	25.4207	0.107658		0.0288617	0.0105763	6.81496	0.223505	236.124	0.0217905
ENSDARG00000008287	fam114a1	FAM114A1	9.94703	15.2385	16.851	14.4605	17.7339	25.8737	20.5879	17.7106	2.14183	1.377	0.200465	5.50871		14.8462	21.3907	2.307		0.694047	0.0403317	6.43526	0.0002437	9.27208	0.000519099
ENSDARG00000062889	fam78bb	FAM78B	1.30077	1.96626	2.7397	2.55185	2.84665	6.21225	2.97318	6.6949	0.0578874	0.11974	0	0		2.28104	5.29344	0.0444067		0.430919	0.0181724	51.3671	0.000248839	119.204	0.00302443
ENSDARG00000104188	fam83fb	FAM83F	110.297	75.2584	169.749	300.345	193.726	88.1242	99.4613	127.061	4.5731	1.79609	0.902094	1.35929		169.875	104.882	2.15765		1.61968	0.261194	78.7317	0.00660493	48.6095	0.000131245
ENSDARG00000103933	fancm	FANCM	2.90759	2.16288	2.10169	4.48506	3.92377	11.3998	10.8269	33.1896	3.58902	1.25727	0	1.64546		3.1162	18.4721	1.62294		0.168698	0.0296807	1.9201	0.12101	11.3819	0.0423522
ENSDARG00000021366	fbp1a	FBP1	7.84285	7.96333	37.3425	6.92092	8.84771	9.03017	6.56344	12.3927	1.09986	0.419088	0.601396	1.78854		13.7835	9.32877	0.977222		1.47752	0.595975	14.1047	0.0972622	9.54621	0.00227768
ENSDARG00000102147	fem1c	FEM1C	57.1954	123.333	90.4852	79.4552	70.4354	125.59	112.588	86.6064	17.8293	16.4642	12.6293	13.3783		84.1809	108.261	15.0753		0.77757	0.209345	5.58404	0.000989066	7.18139	0.000207032
ENSDARG00000038667	fggy	FGGY	2.41024	2.11372	1.20097	9.27944	6.96276	5.25159	20.5879	23.8358	0.463099	1.61648	0.801861	4.36405		4.39343	16.5584	1.81137		0.265329	0.0408229	2.42547	0.22719	9.14136	0.0299272
ENSDARG00000028396	fkbp5	FKBP5	657.766	1467.42	1426.6	997.849	941.588	306.706	717.322	484.977	19.2186	202.12	4.20977	161.899		1098.24	503.002	96.8619		2.18338	0.0368379	11.3382	0.000841484	5.19298	0.0170874
ENSDARG00000042180	foxl2	FOXL2	68.9023	14.2062	48.1512	29.5782	51.3552	25.6816	4.9927	20.7495	0.578874	1.377	7.51745	0.143083		42.4386	17.1412	2.4041		2.47582	0.107161	17.6526	0.00754668	7.12999	0.0465482
ENSDARG00000056001	fryb	FRY	0.114773	0.0491564	0.525422	0.154657	0.153873	39.1948	30.9099	41.3565	0.289437	0.11974	0.200465	0		0.199577	37.1537	0.15241		0.00537165	3.96335e-06	1.30947	0.678779	243.774	3.48003e-05
ENSDARG00000039576	fstl1b	FSTL1	24.0642	22.8086	14.4866	25.4411	15.118	5.6999	20.5879	12.4877	0.115775	0.179609	0	0.42925		20.3837	12.9251	0.181159		1.57706	0.141604	112.519	0.000118055	71.3471	0.016598
ENSDARG00000068213	fzd10	FZD10	31.0271	35.8842	51.041	42.3761	45.3926	35.096	41.6806	25.2127	2.72071	10.5371	4.10954	0.143083		41.1442	33.9964	4.3776		1.21025	0.26756	9.3988	7.27541e-05	7.766	0.00160222
ENSDARG00000104874	fzd6	FZD6	21.1183	54.9568	36.667	41.4482	21.8885	48.5452	27.7684	20.2746	4.80465	7.1245	3.10721	7.72651		35.2157	32.1961	5.69072		1.09379	0.782973	6.18828	0.00478003	5.65764	0.0141719
ENSDARG00000013721	g6pca.2	G6PC	3.13714	3.4901	2.88982	3.9051	3.34674	9.2223	4.88051	4.03593	0	0	0	1.35929		3.35378	6.04625	0.339823		0.554688	0.0652069	9.86919	6.32839e-05	17.7923	0.00966103
ENSDARG00000056855	si:rp71-1c23.3	GATC	16.2596	15.0419	19.5907	20.4148	16.349	52.2597	22.6635	26.4472	6.59916	4.72971	8.72024	6.22413		17.5312	33.7902	6.56831		0.518825	0.0574147	2.66906	9.81665e-05	5.14442	0.0178158
ENSDARG00000028106	glrx	GLRX	56.4685	47.6325	30.7747	59.2724	48.6239	65.901	27.6562	86.4165	8.22001	11.4351	11.1258	4.86484		48.5544	59.9912	8.91145		0.809359	0.451768	5.44854	0.000244307	6.73193	0.0169534
ENSDARG00000074441	gp1bb	GP1BB	0.229547	0.147469	0.337771	0.193322	0.153873	13.5773	4.60002	5.31794	0.0578874	0.179609	0	0.715417		0.212396	7.83174	0.238229		0.0271199	0.0110775	0.891566	0.867094	32.8749	0.0256364
ENSDARG00000102226	gpr19	GPR19	12.8546	5.06311	3.9782	7.19157	5.92412	26.386	17.1659	20.5595	0.347324	4.60997	0	0.286167		7.00232	21.3705	1.31087		0.327663	0.00238357	5.34175	0.0254216	16.3026	0.000587038
ENSDARG00000029936	grtp1a	GRTP1	9.29664	1.03228	1.42615	8.50616	5.38556	9.2223	8.19027	18.2804	1.50507	3.83167	0.400931	0.858501		5.12936	11.8977	1.64904		0.431123	0.0845889	3.11051	0.135705	7.21489	0.0151806
ENSDARG00000019236	gsr	GSR	23.4138	20.2033	76.5615	49.2197	60.3952	21.903	13.4074	29.5335	2.83648	2.87375	1.90442	2.71859		45.9587	21.6146	2.58331		2.12628	0.150623	17.7906	0.00939681	8.36703	0.00458402
ENSDARG00000069734	hbba2	HBE1	3.97881	4.17829	3.94067	3.05448	4.46232	11.0155	5.60978	6.26757	0	0	0	0.357709		3.92292	7.63096	0.0894272		0.514079	0.0276735	43.8671	2.54271e-06	85.3315	0.00324847
ENSDARG00000097011	hbaa1	HBZ	14.4232	15.3368	13.023	13.4165	13.0408	812.523	175.642	621.534	0.23155	0.598698	0	16.0253		13.848	536.566	4.2139		0.0258086	0.00903992	3.28628	0.02831	127.333	0.0198783
ENSDARG00000034957	hddc2	HDDC2	3.59623	2.7036	4.76633	4.63972	4.46232	34.3915	13.8001	26.8271	7.29381	3.59219	2.30535	4.72175		4.03364	25.0062	4.47828		0.161306	0.00318379	0.900713	0.679305	5.58389	0.0107557
ENSDARG00000056438	her9	HES1	115.041	245.585	65.8654	35.0686	43.7	52.1957	58.6783	28.1091	9.31987	9.45942	4.71094	12.8775		101.052	46.3277	9.09194		2.18125	0.333625	11.1145	0.0745275	5.09547	0.00564551
ENSDARG00000025375	idh1	IDH1	41.9305	40.3082	42.8594	56.8752	42.4305	35.6724	24.6269	37.6529	3.76268	1.31713	1.00233	1.86009		44.8808	32.6507	1.98556		1.37457	0.0503131	22.6036	5.28826e-06	16.4441	0.000307645
ENSDARG00000078520	zgc:113921	IKBIP	10.0235	6.68527	8.40676	12.5272	11.4636	20.3659	10.4903	11.633	3.24169	4.07114	0.501163	2.28934		9.82127	14.1631	2.52583		0.693443	0.155178	3.88833	0.00106695	5.60728	0.00838996
ENSDARG00000070606	ikbke	IKBKE	3.59623	14.3045	27.3595	6.68893	8.42456	39.8352	13.5757	13.5323	3.53113	2.69414	0.902094	3.07629		12.0747	22.3144	2.55091		0.541119	0.273815	4.7335	0.0870695	8.7476	0.0435659
ENSDARG00000058244	il17ra1a	IL17RA	0.420836	1.86794	0.900724	0.425308	0.153873	9.35039	3.47806	6.12512	2.95226	0.359219	0.200465	1.28775		0.753737	6.31786	1.19992		0.119303	0.00528696	0.628154	0.516171	5.26522	0.0243025
ENSDARG00000091756	insm1a	INSM1	10.4444	6.09539	22.3304	2.66784	8.42456	139.295	318.972	563.891	4.68888	30.7731	18.2423	1.28775		9.99252	340.719	13.748		0.0293277	0.0103827	0.726834	0.610267	24.7832	0.0249148
ENSDARG00000042282	itga6a	ITGA6	0.114773	0.0491564	0.225181	0.0386643	0.0769366	48.0969	93.2906	12.1553	0.115775	0.658567	0	0		0.100942	51.1809	0.193586		0.00197227	0.0246421	0.521435	0.538904	264.384	0.0484727
ENSDARG00000076090	jakmip1	JAKMIP1	7.3455	3.8342	7.80627	5.64499	7.96294	22.0311	5.89027	25.735	6.02029	0.179609	2.20512	1.50238		6.51878	17.8854	2.47685		0.364474	0.0473826	2.63188	0.024634	7.22105	0.0336871
ENSDARG00000038862	kcnb2	KCNB2	4.1701	2.06457	2.58958	4.4464	8.11681	7.49312	5.21709	5.12801	0.0578874	0.478958	0	0.643876		4.27749	5.94607	0.29518		0.719381	0.315494	14.4911	0.0133479	20.1439	0.000395127
ENSDARG00000062687	kcnh7	KCNH7	0.306062	0.196626	0.150121	0.347979	0.346215	68.5268	24.122	23.5509	0.0578874	0	0.100233	0		0.2694	38.7332	0.03953		0.00695528	0.0122883	6.81509	0.00270612	979.844	0.0267211
ENSDARG00000014939	si:dkey-76p7.5	KCNN2	0.612125	0.54072	1.42615	1.12127	1.23099	61.418	58.51	29.1062	3.06803	1.49674	5.91373	8.29884		0.986249	49.6781	4.69434		0.0198528	0.000653732	0.210093	0.0278592	10.5826	0.0037645
ENSDARG00000016132	keap1a	KEAP1	21.3861	30.2312	47.288	30.8541	29.6591	10.4391	2.5805	9.97113	1.09986	0.957916	0.300698	2.00317		31.8837	7.66359	1.09041		4.16041	0.00645135	29.2401	0.00035986	7.02817	0.0290842
ENSDARG00000052912	si:dkey-57n24.6	KIAA1257	0.918187	1.37638	1.1259	2.31986	2.07729	10.8234	3.75855	9.5438	1.04197	0	0.100233	0		1.56352	8.04192	0.285551		0.194422	0.00728954	5.47545	0.0120626	28.1628	0.008417
ENSDARG00000094041	krt17	KRT17	0.0382578	0.0983128	0.638013	0.115993	0.0384683	6.98077	8.30247	2.65897	0.520987	0	0.100233	0.357709		0.185809	5.98074	0.244732		0.0310679	0.00360819	0.759234	0.733579	24.4379	0.0102869
ENSDARG00000014976	lims2	LIMS4	3.55798	2.94938	2.28934	4.48506	4.0007	21.7108	15.8757	9.40135	1.91028	1.9757	0	1.14467		3.45649	15.6626	1.25766		0.220684	0.00364725	2.74834	0.00774391	12.4537	0.00504135
ENSDARG00000053535	lmo7b	LMO7	37.3014	37.5063	4.7288	54.4394	26.2738	43.2295	10.8269	42.6859	11.288	0.598698	0.100233	0.786959		32.0499	32.2475	3.19348		0.993875	0.988737	10.036	0.0195563	10.0979	0.0283118
ENSDARG00000044074	loxl2b	LOXL2	1.79812	1.42554	0.788133	0.618629	1.07711	890.016	660.551	169.509	0.289437	0	0.601396	0.286167		1.14151	573.359	0.29425		0.00199091	0.0102448	3.87937	0.0152125	1948.54	0.0233854
ENSDARG00000042561	lpar2b	LPAR2	14.8823	7.71755	9.30748	29.1916	20.8113	13.2571	5.94636	10.9682	6.54128	0.11974	0	0.42925		16.382	10.0572	1.77257		1.62888	0.293101	9.24199	0.0168892	5.67382	0.0246965
ENSDARG00000031952	mb	MB	5.20306	6.34117	3.67796	3.94376	4.88547	5.95607	5.44148	5.31794	0.0578874	0	0.100233	0.286167		4.81029	5.57183	0.111072		0.863322	0.286343	43.3079	5.48441e-05	50.1642	7.1265e-07
ENSDARG00000021572	mb21d1	MB21D1	6.31254	8.35659	3.90314	23.8559	14.9257	42.9734	4.9366	30.1033	1.56296	4.31062	0.200465	0.786959		11.4708	26.0044	1.71525		0.441108	0.175499	6.68751	0.0513336	15.1607	0.049312
ENSDARG00000098918	mcoln2	MCOLN2	7.65156	10.3228	15.8377	5.79965	7.57825	5.05946	8.02198	12.6301	0	0.658567	0	0.143083		9.43801	8.57051	0.200413		1.10122	0.770336	47.0928	0.00239759	42.7643	0.00628715
ENSDARG00000009418	mef2cb	MEF2C	6.65686	24.9223	5.89224	1.85589	9.19392	22.7996	45.6075	28.299	0.520987	0.11974	0.701629	0.214625		9.70424	32.2354	0.389245		0.301043	0.0215623	24.9309	0.0781466	82.8151	0.00263667
ENSDARG00000093877	si:zfos-2330d3.8	MFAP4	1.03296	1.22891	2.66464	2.7065	1.00018	16.4592	5.66587	7.50209	0	0.0598698	0.100233	1.14467		1.72664	9.87574	0.326193		0.174836	0.0169987	5.29331	0.0279561	30.2758	0.0192407
ENSDARG00000004115	mgat4b	MGAT4B	2.37198	2.06457	0.525422	0.657294	0.115405	16.5233	9.20003	11.8704	0.520987	2.75401	0.801861	1.93163		1.14693	12.5312	1.50212		0.091526	0.000494176	0.763543	0.618623	8.34236	0.00209857
ENSDARG00000022165	mgst1.2	MGST1	0.994703	5.70214	20.1912	0.231986	0.500088	13.2571	3.92684	10.4459	0	3.65206	0.100233	3.57709		5.52403	9.20995	1.83234		0.599789	0.524389	3.01473	0.429525	5.02632	0.0369672
ENSDARG00000099922	mir222b	MIR222	0.306062	1.47469	0.412832	0.927944	0.923239	9.47848	5.44148	3.89349	0.23155	0.957916	0	0		0.808954	6.27115	0.297366		0.128996	0.0046763	2.72039	0.143197	21.089	0.00839657
ENSDARG00000012395	mmp13a	MMP8	12.7781	8.40574	62.6378	1.58524	1.84648	22.7355	19.1293	4.03593	0.984086	0.239479	0.100233	3.434		17.4507	15.3003	1.18945		1.14055	0.896722	14.6712	0.25272	12.8633	0.0340896
ENSDARG00000090462	mrpl20	MRPL20	15.9535	14.3045	15.7627	17.167	14.1179	107.594	133.4	297.377	31.6065	25.6243	19.8461	23.1795		15.4611	179.457	25.0641		0.0861549	0.00920106	0.616863	0.00390221	7.15993	0.0268611
ENSDARG00000086421	si:ch211-212k18.8	MS4A4A	0	0.147469	0.412832	0	0.115405	6.66055	9.81711	4.84312	0	0.0598698	0	0.0715417		0.135141	7.10693	0.0328529		0.0190154	0.000610694	4.11353	0.279676	216.326	0.00211863
ENSDARG00000007018	ms4a17a.6	MS4A4A	10.1383	16.025	27.2844	9.4341	10.925	23.7602	78.4808	45.25	0	0.778307	0.100233	0.357709		14.7614	49.1637	0.309062		0.30025	0.0326883	47.7618	0.00658613	159.074	0.0144724
ENSDARG00000007241	mycb	MYC	783.711	942.279	909.544	672.682	812.527	109.579	154.101	52.3722	28.1333	13.77	2.30535	4.7933		824.149	105.351	12.2505		7.82292	4.0207e-05	67.2747	1.49047e-06	8.5997	0.0149186
ENSDARG00000075706	si:ch211-106h4.9	MYRIP	1.22425	0.639033	1.01331	1.04394	1.96188	6.53246	4.71221	8.4992	0.0578874	0	0	0		1.17648	6.58129	0.0144718		0.178762	0.000709369	81.2946	0.00223313	454.765	0.000817259
ENSDARG00000042940	nab1a	NAB1	38.6021	36.4249	104.522	113.209	228.925	5.25159	14.4732	5.17549	0.0578874	1.01779	0.100233	0.786959		104.337	8.3001	0.490716		12.5705	0.0857534	212.621	0.0346696	16.9143	0.0299092
ENSDARG00000033735	ncf1	NCF1	182.834	121.957	368.396	267.403	264.854	21.903	6.11466	35.7536	1.15775	0.957916	2.80652	3.07629		241.089	21.2571	1.99962		11.3416	0.0078568	120.567	0.00150227	10.6306	0.0439623
ENSDARG00000063922	ND6	ND6	116.227	233.984	189.114	154.387	149.603	714.408	289.577	541.527	14.3561	7.30411	1.20279	5.36563		168.663	515.171	7.05715		0.327393	0.0102271	23.8996	0.000196159	72.9998	0.00439265
ENSDARG00000100873	ndufaf3	NDUFAF3	22.3808	25.0206	24.1694	18.4429	16.5798	154.281	189.61	203.411	24.7758	17.9011	23.7551	30.1191		21.3187	182.434	24.1378		0.116857	6.04318e-06	0.88321	0.360073	7.55804	5.65746e-05
ENSDARG00000010047	neu3.2	NEU3	0.0382578	0	0.0375302	0	0	2.43366	19.9708	14.0545	0	0.0598698	0.100233	0		0.0151576	12.153	0.0400256		0.00124723	0.0179873	0.378697	0.334239	303.631	0.0375223
ENSDARG00000102097	nfkbiz	NFKBIZ	40.0559	8.74984	22.6682	38.7417	24.5428	22.6074	15.483	3.51364	0.23155	2.69414	0.701629	0.643876		26.9517	13.868	1.0678		1.94344	0.183503	25.2404	0.00557148	12.9875	0.0417868
ENSDARG00000089066	nhsl2	NHSL2	5.70041	1.32722	11.3341	4.05976	9.23239	17.548	42.5221	11.6805	0.289437	0.299349	0.100233	0.286167		6.33078	23.9169	0.243796		0.264699	0.0527826	25.9675	0.0199629	98.1018	0.0303666
ENSDARG00000073724	nlrx1	NLRX1	33.1695	63.805	40.1573	18.6362	28.3127	28.9478	42.3538	31.2429	0.289437	0.957916	0.200465	1.64546		36.8161	34.1815	0.77332		1.07708	0.811592	47.6079	0.00414162	44.201	0.000209602
ENSDARG00000018721	npnt	NPNT	24.0259	2.45782	96.9404	91.5572	56.2022	48.9294	134.186	83.4251	2.95226	20.0564	18.8437	3.79171		54.2367	88.8468	11.411		0.610452	0.300337	4.75301	0.0845791	7.78605	0.0153371
ENSDARG00000099315	nsdhl	NSDHL	0.191289	0.0983128	0.11259	0.27065	0.192341	4.99541	8.41466	21.6041	0.173662	0.359219	0	0.643876		0.173037	11.6714	0.294189		0.0148257	0.0208682	0.588182	0.368404	39.6731	0.0436325
ENSDARG00000060025	nsmfa	NSMF	0.0382578	0.0983128	0	0.0773287	0.0384683	35.7364	20.4757	8.87906	0.0578874	0.0598698	0.100233	0		0.0504735	21.6971	0.0544975		0.00232628	0.00885036	0.926163	0.883743	398.13	0.0208671
ENSDARG00000061260	si:dkey-202e22.2	NTN4	2.63979	2.11372	3.22759	2.39719	2.65431	4.54711	8.13418	3.98845	0.0578874	0.11974	0	0		2.60652	5.55658	0.0444067		0.469087	0.0236642	58.6965	5.67716e-06	125.129	0.00386718
ENSDARG00000091951	si:dkeyp-85e10.2	NUGGC	6.15951	6.14455	5.29175	6.10897	6.27033	41.7565	10.3781	15.2891	0.578874	2.39479	0.300698	2.07471		5.99502	22.4746	1.33727		0.266747	0.0599068	4.48304	3.56947e-05	16.8063	0.0491283
ENSDARG00000101325	oxr1a	OXR1	7.46027	10.1262	10.8462	7.77153	6.92429	12.1043	6.05856	4.74816	1.96817	1.1974	0.902094	1.07313		8.62571	7.637	1.2852		1.12946	0.630928	6.71158	8.53682e-05	5.94228	0.0211124
ENSDARG00000056600	papss2b	PAPSS2	6.08299	10.7652	46.3498	7.03691	10.5018	8.13356	10.0415	7.16972	1.79451	0.778307	0.400931	1.50238		16.1473	8.44826	1.11903		1.91132	0.477331	14.4298	0.125155	7.54962	0.00026217
ENSDARG00000044253	paqr3b	PAQR3	0.0382578	0.0491564	0.0750603	0	0.0384683	19.5974	17.3903	26.1149	0.0578874	0	0	0		0.0401886	21.0342	0.0144718		0.00191063	3.3979e-05	2.77702	0.211154	1453.46	0.000208636
ENSDARG00000086778	si:ch211-79m20.1	PDGFB	584.923	292.431	255.017	292.921	264.97	65.0685	62.4929	15.1466	3.06803	20.3557	8.62001	1.07313		338.053	47.5693	8.27922		7.10652	0.0133186	40.8314	0.00228397	5.74563	0.0424095
ENSDARG00000059933	plpp3	PLPP3	4.1701	85.6304	13.3607	3.67311	1.03864	16.2671	9.87321	20.6545	3.87846	0.478958	0	1.28775		21.5746	15.5983	1.41129		1.38314	0.791803	15.2871	0.307632	11.0525	0.00394639
ENSDARG00000044691	ppp1r3b	PPP1R3B	2.63979	1.76963	4.01573	3.40246	5.50097	8.38973	3.64635	5.84024	3.93634	0.239479	0.200465	0.143083		3.46571	5.95877	1.12984		0.581615	0.105515	3.06743	0.0695204	5.27399	0.0290975
ENSDARG00000077513	ppp1r3da	PPP1R3D	0.34432	0.344095	0.300241	15.8137	9.88635	6.53246	7.85369	6.83735	0	0	0.100233	0.286167		5.33774	7.0745	0.0965999		0.754505	0.699358	55.2562	0.192735	73.2351	5.35249e-06
ENSDARG00000009505	prelid3b	PRELID3B	480.786	326.939	308.535	310.784	293.321	489.999	617.3	168.037	127.294	105.012	22.9533	80.6275		344.073	425.112	83.9717		0.80937	0.481327	4.09749	0.000584994	5.06256	0.0312527
ENSDARG00000101800	LOC101884223	PSTK	9.60271	11.6501	7.95639	10.9033	9.19392	87.804	38.427	87.651	17.3083	8.14229	6.71559	10.5166		9.86129	71.294	10.6707		0.138319	0.00220934	0.924145	0.722499	6.68128	0.00755706
ENSDARG00000035415	ptger4b	PTGER4	13.3137	32.2466	26.6089	12.0633	12.8869	6.02011	20.083	16.666	1.56296	4.43036	2.90675	2.50396		19.4239	14.2564	2.85101		1.36247	0.448871	6.81298	0.0103878	5.00047	0.0251785
ENSDARG00000058873	ptpdc1b	PTPDC1	25.2501	19.7117	18.6525	18.9069	16.6952	43.1655	30.405	28.7738	1.09986	5.92711	0.100233	2.71859		19.8433	34.1148	2.46145		0.581663	0.00986301	8.06164	5.00837e-05	13.8596	0.00057865
ENSDARG00000104197	ptpn22	PTPN22	38.2195	20.105	39.6694	18.7522	25.5045	20.3019	19.0171	21.9365	0.173662	6.40607	0.801861	1.35929		28.4501	20.4185	2.18522		1.39335	0.2256	13.0193	0.00145371	9.34391	0.000174471
ENSDARG00000087752	rfwd3	RFWD3	25.3649	31.8042	20.529	46.1266	40.9687	75.5716	55.8173	122.218	24.0233	13.8299	3.60838	12.3767		32.9587	84.5355	13.4596		0.38988	0.0167526	2.44872	0.0201896	6.2807	0.00905875
ENSDARG00000020979	fam65c	RIPOR3	69.9353	73.4888	3.82808	5.87698	3.00053	10.5672	5.21709	3.18127	0.23155	0.0598698	0.200465	0.715417		31.2259	6.32186	0.301826		4.93936	0.303191	103.457	0.143263	20.9454	0.0226159
ENSDARG00000074507	rmdn1	RMDN1	0.726898	0.491564	0.412832	1.0826	0.653961	41.7565	13.6879	23.5509	0.0578874	0	0	0.214625		0.673571	26.3318	0.0681282		0.0255802	0.00525059	9.88683	0.00338914	386.503	0.0123962
ENSDARG00000032272	sat1b	SAT1	75.7504	23.0543	84.5179	65.9614	60.1644	33.8792	15.2025	14.0071	3.35747	0.598698	0.400931	0.42925		61.8897	21.0296	1.19659		2.94298	0.03321	51.7219	0.00146359	17.5746	0.0149221
ENSDARG00000070396	serpinb1l2	SERPINB1	0.726898	0.589877	1.65133	0.811951	0.577024	17.4199	9.87321	9.21143	0.115775	0.11974	0	0.143083		0.871416	12.1682	0.0946495		0.0716143	0.00113123	9.20677	0.0114126	128.56	0.00275822
ENSDARG00000042684	serpinc1	SERPINC1	1.18599	1.96626	2.58958	1.12127	0.769366	7.23695	3.42196	4.60571	0.115775	0.179609	0	0.643876		1.52649	5.08821	0.234815		0.300006	0.00880679	6.50083	0.0135408	21.669	0.00387898
ENSDARG00000029353	serpine2	SERPINE2	30.4532	14.6978	18.2772	34.0633	41.2765	19.5333	30.7416	59.8743	6.36761	3.29284	4.31001	12.2336		27.7536	36.7164	6.55102		0.755891	0.445713	4.23653	0.0086858	5.60468	0.0330414
ENSDARG00000103251	sh3pxd2b	SH3PXD2B	25.3649	26.102	32.7638	12.4886	22.504	3.26623	11.5	6.22009	1.27352	1.85596	0.100233	1.21621		23.8447	6.99545	1.11148		3.40859	0.011979	21.453	0.000513841	6.29381	0.0356258
ENSDARG00000039354	ska1	SKA1	16.8334	9.5855	4.05326	40.7909	28.0434	96.8982	51.8904	140.783	19.2765	8.56138	9.92304	11.5898		19.8613	96.5239	12.3377		0.205766	0.0100479	1.60981	0.364991	7.82351	0.0115554
ENSDARG00000030530	slc22a2	SLC22A2	19.8941	15.4843	20.2288	16.703	12.6176	28.0512	13.6879	17.7581	0.347324	2.93362	0.801861	3.07629		16.9855	19.8324	1.78977		0.856455	0.46523	9.49032	4.94524e-05	11.0809	0.00442641
ENSDARG00000012881	slc4a1a	SLC4A1	3.55798	3.73589	4.31597	3.13181	3.69296	51.0429	7.6293	79.0568	0.23155	0.419088	0.200465	0.930043		3.68692	45.9097	0.445286		0.0803081	0.0319084	8.27988	5.11888e-06	103.101	0.04738
ENSDARG00000068372	zgc:158427	SLC6A12	4.66745	3.63757	3.79055	4.56239	3.84683	6.85268	4.9366	4.03593	0	0.0598698	0	0		4.10096	5.27507	0.0149674		0.777422	0.130201	273.992	6.28871e-07	352.437	0.000639147
ENSDARG00000078308	spry2	SPRY2	120.895	29.1497	107.674	93.0264	133.947	23.9524	39.3245	21.5092	2.08395	4.19088	1.80419	2.00317		96.9383	28.262	2.52055		3.42998	0.0319146	38.4592	0.00260925	11.2127	0.00279687
ENSDARG00000029368	srpk2	SRPK2	86.8452	42.2253	50.9284	115.142	75.3209	227.548	147.369	109.16	17.0768	41.849	12.3286	21.2479		74.0925	161.359	23.1256		0.459178	0.0299859	3.20392	0.0147492	6.97751	0.00594823
ENSDARG00000003904	sycp1	SYCP1	33.7051	32.9348	29.1609	47.4411	43.1999	92.8635	39.7733	44.6327	7.3517	0	0	0.0715417		37.2884	59.0898	1.85581		0.631046	0.149567	20.0928	6.61787e-05	31.8404	0.0104195
ENSDARG00000104470	syngr2b	SYNGR2	24.5615	16.5165	14.3741	27.2584	16.7722	93.0556	114.047	76.6828	1.09986	0.299349	0.601396	1.86009		19.8965	94.595	0.965173		0.210334	0.000127339	20.6145	0.000312037	98.0084	0.000145675
ENSDARG00000043468	sytl3	SYTL3	18.555	14.5503	38.2057	27.6063	37.5066	22.7996	21.0928	14.102	0.289437	0.478958	0.501163	0.500792		27.2848	19.3315	0.442588		1.41142	0.279934	61.6483	0.0017059	43.6783	0.000374313
ENSDARG00000036613	tab1	TAB1	132.869	118.909	117.92	138.96	116.405	304.016	450.858	267.274	53.6616	73.5799	58.8366	65.6038		125.013	340.716	62.9205		0.366912	0.00199699	1.98684	2.66468e-05	5.41502	0.00201189
ENSDARG00000100552	LOC100534805	TACO1	0	0.147469	0	0.0386643	0	15.4345	41.4002	41.0716	0	0.0598698	0	0		0.0372267	32.6354	0.0149674		0.00114068	0.00203514	2.48718	0.544456	2180.43	0.00620797
ENSDARG00000043627	tbc1d9b	TBC1D9B	174.035	185.221	214.748	211.146	230.002	47.5205	82.071	63.8627	6.13606	4.49023	2.10489	11.5182		203.03	64.4847	6.06235		3.1485	0.000107516	33.4904	6.46014e-07	10.6369	0.00109582
ENSDARG00000098477	tec	TEC	35.1972	43.7	29.4612	31.5501	31.4286	24.4647	18.2879	33.0947	0.578874	3.53232	1.30302	1.35929		34.2674	25.2824	1.69338		1.35539	0.0991476	20.2361	1.05269e-05	14.9302	0.00135554
ENSDARG00000033104	tmc2a	TMC2	179.965	30.2803	316.417	267.557	397.531	27.4748	8.07808	28.489	0	0.0598698	1.40326	0.0715417		238.35	21.3473	0.383667		11.1654	0.0414651	621.242	0.0124292	55.6401	0.0131159
ENSDARG00000098686	tmprss2	TMPRSS2	1.60683	1.1306	2.25181	1.54657	1.73107	9.73465	5.94636	8.4992	0.173662	1.1974	0.100233	0.500792		1.65338	8.06007	0.493021		0.205132	0.000281582	3.35356	0.00618731	16.3483	0.000579359
ENSDARG00000068760	tnks1bp1	TNKS1BP1	0.0765156	0.196626	9.87043	0.309315	0.23081	7.42908	4.37563	4.6532	0.23155	0	0	0.214625		2.13674	5.48597	0.111544		0.389492	0.257126	19.1561	0.386572	49.1822	0.00123338
ENSDARG00000028012	tpmt.2	TPMT	0.650383	0.639033	0.938254	1.04394	0.884771	6.66055	6.05856	9.68624	0.289437	0.239479	0.200465	0.643876		0.831276	7.46845	0.343314		0.111305	0.000199463	2.42133	0.00653048	21.754	0.000655791
ENSDARG00000016699	trpa1a	TRPA1	6.42731	5.25973	8.14405	4.25308	7.27051	5.25159	6.33905	8.68913	0.115775	0	0	0		6.27093	6.75992	0.0289437		0.927664	0.694231	216.66	9.63586e-05	233.554	0.000515332
ENSDARG00000026655	tspo	TSPO	5.92996	4.76817	28.9733	2.86116	2.80819	20.0457	21.822	20.9869	0.520987	2.03557	0.200465	7.58342		9.06815	20.9515	2.58511		0.432816	0.126127	3.50784	0.306542	8.10469	0.000304108
ENSDARG00000100597	ubxn4	UBXN4	33.5521	33.2789	44.8861	21.2654	18.6187	53.3485	43.027	47.3391	9.55142	8.68112	8.11885	9.0858		30.3202	47.9049	8.8593		0.632926	0.0392094	3.42242	0.00529705	5.4073	2.07277e-05
ENSDARG00000079220	si:dkey-241l7.1	WDR20	50.9594	59.2334	49.6899	48.0984	44.7771	144.739	112.476	122.028	23.6759	26.7019	11.0256	20.0317		50.5517	126.414	20.3588		0.399889	6.24939e-05	2.48304	0.00014077	6.20932	7.56781e-05
ENSDARG00000062449	xpr1a	XPR1	1.26251	1.17975	6.3426	1.31459	0.615493	6.46842	10.4342	2.3266	0	0.11974	0	0.0715417		2.14299	6.40973	0.0478203		0.334333	0.102457	44.8133	0.124106	134.038	0.0227426
ENSDARG00000101756	im:7141269	ZNF568	0.0382578	0.294938	0.187651	0.154657	0.153873	4.86733	13.2952	6.26757	0.463099	0.11974	0	0.143083		0.165875	8.14336	0.181481		0.0203694	0.00576402	0.914013	0.878711	44.8718	0.0148346
ENSDARG00000095283	si:dkeyp-2e4.3	ZNF628	0.382578	0.393251	0.375302	0.27065	0.384683	5.18755	7.5171	12.2977	1.50507	1.13753	0.801861	1.28775		0.361293	8.33413	1.18305		0.043351	0.0019847	0.30539	0.000441337	7.04459	0.009692

## Sheet: Human Homologs
Geneid	Gene	Hsortholog	CG1_P2mut_STABLE.1	CG1_P2mut_STABLE.2	CG1_P2mut_STABLE.3	CG1_P2mut_STABLE.4	CG1_P2mut_STABLE.5	Tu_AB_mMycplusP1mut.4	Tu_AB_mMycplusP1mut.6	Tu_AB_mMycplusP2mut.4	M4.22	M6.4	M6.16	Mp5.1		Stable	Myc+P1	MYC-elaine		Stable/Myc+P1	p-value	stable/MYC	p-value	MYC+P1 vs Myc	p-value
ENSDARG00000076620	abhd8b	ABHD8	8.53149	5.50552	9.87043	14.2285	10.271	20.558	22.5513	11.4905	1.8524	4.13101	0.400931	3.21938		9.68139	18.2	2.40093		0.531946	0.0340694	4.03235	0.00427389	7.58038	0.00331239
ENSDARG00000060072	abi3a	ABI1	15.1118	57.8079	20.8292	23.0826	24.2735	11.5919	3.59026	15.1941	1.27352	1.377	1.80419	1.35929		28.221	10.1254	1.4535		2.78714	0.132204	19.4159	0.0168136	6.96623	0.0294487
ENSDARG00000007219	actn1	ACTN1	145.724	241.948	152.222	187.135	136.678	8.70995	7.12442	10.7308	1.09986	1.31713	0.801861	1.50238		172.741	8.85507	1.18031		19.5076	0.000705089	146.353	0.00010366	7.50234	0.00034829
ENSDARG00000005525	acy3.2	ACY3	6.35079	6.43949	3.37771	9.39544	7.23204	32.7264	11.1635	21.1293	1.50507	0.778307	0.801861	0.643876		6.55909	21.673	0.932279		0.302638	0.0186955	7.03555	0.00144038	23.2474	0.0105846
ENSDARG00000074581	add2	ADD2	0.114773	0.196626	0.262711	0.0386643	0.23081	13.0649	2.4683	8.97402	0.289437	0	0	2.36088		0.168717	8.16908	0.662579		0.0206531	0.0120778	0.254637	0.358838	12.3292	0.0373966
ENSDARG00000104083	adgre5b.2	ADGRE5	0.535609	0.835659	0.600483	0.618629	0.577024	16.2031	7.40491	5.98268	0.578874	0.359219	0	0.357709		0.633481	9.86355	0.32395		0.0642244	0.00751606	1.95549	0.0375064	30.4477	0.0161748
ENSDARG00000038643	alas2	ALAS2	36.8805	21.2847	21.3922	21.2654	26.5047	212.433	26.0855	143.632	0.405212	0.478958	0.400931	6.65338		25.4655	127.383	1.98462		0.199912	0.0433691	12.8314	0.000382273	64.1853	0.0401812
ENSDARG00000028087	aldh2.2	ALDH2	23.146	14.4028	31.4127	20.2601	25.466	54.6934	77.6393	68.5634	12.7352	4.96919	6.51512	10.6597		22.9375	66.9654	8.71982		0.342528	0.00037447	2.63051	0.00522777	7.67968	0.000193006
ENSDARG00000104491	ampd2a	AMPD2	12.3573	32.0008	20.9794	18.5975	16.0028	38.6184	31.6952	19.9897	3.12592	1.07766	0.701629	6.93955		19.9876	30.1011	2.96119		0.664014	0.140243	6.74984	0.00364238	10.1652	0.00252221
ENSDARG00000077383	anxa11a	ANXA11	205.062	110.995	132.857	108.879	134.678	104.135	104.117	120.983	11.7511	10.4772	22.1514	7.51188		138.494	109.745	12.9729		1.26196	0.270066	10.6756	0.000415706	8.45957	1.70499e-05
ENSDARG00000103659	bco1l	BCO1	0.34432	1.17975	0.863194	0.695958	1.07711	11.3998	17.8391	6.93231	0.636761	0.658567	0.801861	1.21621		0.832068	12.0571	0.82835		0.0690108	0.00288715	1.00449	0.986051	14.5555	0.00823282
ENSDARG00000096829	blvrb	BLVRB	3.59623	3.98167	11.1465	4.21441	2.84665	22.9917	6.05856	15.0991	1.04197	0.538828	1.60372	3.72017		5.15709	14.7165	1.72617		0.350429	0.0587085	2.98758	0.102109	8.52549	0.0265226
ENSDARG00000060526	bmp3	BMP3	0.114773	2.40866	2.40193	0.154657	0.192341	47.6486	60.1929	47.4816	0	2.21518	1.20279	0		1.05447	51.7744	0.854493		0.0203667	3.72299e-06	1.23403	0.805572	60.5907	3.08736e-05
ENSDARG00000005179	c17h14orf159	C14orf159	1.95115	3.14601	4.46609	2.62918	2.34657	4.99541	6.73173	11.9179	0.520987	1.01779	2.10489	1.78854		2.9078	7.88167	1.35805		0.368931	0.0222443	2.14116	0.033327	5.80367	0.0148745
ENSDARG00000011166	cahz	CA2	1.79812	2.60529	3.26512	2.62918	2.46197	82.7445	13.6879	78.772	0.347324	0.0598698	0	2.21779		2.55194	58.4015	0.656247		0.0436964	0.0142212	3.88868	0.00923516	88.9931	0.0274262
ENSDARG00000055592	capn2b	CAPN2	100.503	92.414	99.1922	100.759	123.445	63.0831	155.11	73.5015	3.53113	9.93838	8.62001	3.79171		103.263	97.2316	6.47031		1.06203	0.796584	15.9595	1.00988e-06	15.0274	0.0137603
ENSDARG00000046107	caskin1	CASKIN1	7.03943	9.53634	14.2239	10.2074	8.88618	12.5526	9.25613	8.83158	0	0.718437	0.100233	0.214625		9.97865	10.2134	0.258324		0.977013	0.900422	38.6285	0.000178561	39.5373	0.000176217
ENSDARG00000056477	ccdc125	CCDC125	26.3596	20.0066	43.7977	28.4956	44.2385	27.5388	19.522	7.31216	0.115775	0	0.100233	1.28775		32.5796	18.1243	0.37594		1.79756	0.11291	86.6618	0.000650431	48.2108	0.0155813
ENSDARG00000103285	LOC100536187	CCDC134	0.229547	0.245782	0.0750603	0.193322	0.153873	59.8169	27.2074	37.2256	0	0.11974	0	0.214625		0.179517	41.4166	0.0835912		0.00433441	0.00109622	2.14756	0.138129	495.466	0.00369941
ENSDARG00000089892	cd44b	CD44	5.20306	6.04624	2.66464	7.38489	7.30898	32.5983	10.2098	10.9208	1.62085	2.39479	1.50349	2.71859		5.72156	17.9096	2.05943		0.319469	0.0681376	2.77823	0.00868364	8.6964	0.0497741
ENSDARG00000005112	cdh17	CDH17	4.01707	4.71901	4.12832	3.67311	4.57773	7.81334	5.77807	5.12801	0.23155	0.179609	0	0.286167		4.22305	6.23981	0.174331		0.676791	0.0201543	24.2242	3.77489e-07	35.7928	0.000296377
ENSDARG00000057610	cdkn2c	CDKN2C	10.4061	40.5049	27.5847	39.0123	34.0829	8.00547	25.0196	37.9378	3.93634	3.11323	0.501163	4.72175		30.3182	23.6543	3.06812		1.28172	0.515776	9.88167	0.00331317	7.7097	0.037658
ENSDARG00000087303	cebpd	CEBPD	23.452	36.0808	31.4503	7.07557	7.07817	16.3312	10.7147	7.26468	0.173662	0.299349	0.200465	4.00634		21.0274	11.4368	1.16995		1.83856	0.291038	17.9728	0.0237554	9.77546	0.00896404
ENSDARG00000044135	cenpp	CENPP	28.1577	11.1585	10.4334	29.5009	20.3497	26.0018	11.9488	29.9609	4.39944	1.07766	0.300698	3.79171		19.92	22.6372	2.39238		0.879971	0.699365	8.32647	0.00710871	9.4622	0.00782289
ENSDARG00000070485	apitd1	CENPS-CORT	3.13714	1.62216	1.08837	5.33568	4.03917	4.93137	8.80735	9.0215	3.29958	0.538828	0.100233	0.643876		3.04451	7.58674	1.14563		0.401293	0.0186489	2.6575	0.12475	6.62233	0.00594663
ENSDARG00000060316	cish	CISH	168.717	172.981	155.563	136.872	239.388	88.0602	138.786	22.3638	1.09986	0.299349	0	0.786959		174.704	83.07	0.546542		2.1031	0.0349701	319.654	4.75085e-05	151.992	0.0327608
ENSDARG00000009544	cldnb	CLDN4	0.306062	0.933971	45.7117	0.773287	0.538556	11.3998	14.5854	1.8043	0.405212	0	0	1.21621		9.65272	9.26317	0.405355		1.04205	0.975847	23.813	0.395873	22.852	0.0407428
ENSDARG00000104788	clec3a	CLEC3A	4.05533	1.96626	9.11983	10.9807	6.00105	15.2424	7.12442	2.37408	0.0578874	0	0.200465	0		6.42463	8.24697	0.0645882		0.779029	0.621945	99.4706	0.011098	127.685	0.0480906
ENSDARG00000006368	crlf1b	CRLF1	1.56857	1.573	1.76392	2.59051	2.07729	5.82798	3.70245	5.84024	0.463099	0.179609	0	0.286167		1.91466	5.12356	0.232219		0.373697	0.00145704	8.24506	0.000181398	22.0635	0.000470834
ENSDARG00000070119	ctc1	CTC1	565.986	363.61	151.059	544.549	366.295	689.303	212.274	330.282	76.2377	60.5283	38.1887	54.6579		398.3	410.62	57.4031		0.969997	0.935024	6.93864	0.0052629	7.15326	0.0324702
ENSDARG00000033566	cyp17a1	CYP17A1	0.0382578	0.0491564	0.0750603	0.115993	0.0769366	8.64591	3.75855	14.197	0.115775	0.0598698	1.10256	1.28775		0.0710808	8.86715	0.641489		0.0080162	0.00716562	0.110806	0.0839436	13.8228	0.0233633
ENSDARG00000015575	cyp3c1	CYP3A4	0.841672	0.884815	34.8655	0.579965	0.923239	1.98536	11.4439	7.92942	0.115775	1.377	0.601396	0.643876		7.61904	7.11958	0.684513		1.07015	0.958928	11.1306	0.399315	10.4009	0.0397405
ENSDARG00000023062	cyr61	CYR61	15.4179	12.3874	13.0605	66.58	37.4297	11.2717	6.95612	3.41867	0.984086	0.299349	0.100233	0.786959		28.9751	7.2155	0.542657		4.01567	0.173075	53.3949	0.0480476	13.2966	0.0175861
ENSDARG00000016494	ddc	DDC	4.4379	5.21058	4.50362	3.32513	4.26998	8.58186	5.60978	5.36542	0	0.0598698	0	0		4.34944	6.51902	0.0149674		0.667193	0.0443898	290.594	4.50089e-06	435.547	0.000658925
ENSDARG00000076025	dgkzb	DGKZ	15.9535	8.40574	32.351	19.1775	33.5444	5.63585	6.28295	8.07187	0.926198	0.359219	0.400931	1.07313		21.8864	6.66356	0.689868		3.2845	0.0572122	31.7255	0.0062447	9.65917	0.000248984
ENSDARG00000019081	zgc:101723	DHDH	48.7787	56.5298	72.5083	37.4657	42.6229	87.804	84.3149	84.0899	7.75691	12.0937	7.61768	36.057		51.5811	85.4029	15.8813		0.603973	0.00622211	3.24791	0.00592227	5.37757	0.000356942
ENSDARG00000026322	dhrs13a.1	DHRS13	1.95115	3.34263	10.7336	1.46924	0.846303	14.666	13.2952	7.07476	1.62085	1.43687	1.30302	2.71859		3.66859	11.6786	1.76983		0.314128	0.0352488	2.07285	0.39075	6.59873	0.00418895
ENSDARG00000005464	dnase1l1	DNASE1L3	1.56857	1.86794	13.023	1.12127	1.11558	9.41443	9.9854	5.4129	0.347324	0.957916	0.300698	1.00158		3.73927	8.27091	0.651881		0.452098	0.215543	5.73612	0.280806	12.6878	0.00156671
ENSDARG00000101873	dtwd2	DTWD2	25.1354	21.4813	14.8244	24.4359	18.5802	49.5699	56.6587	46.9593	15.919	8.68112	4.20977	9.65813		20.8914	51.0626	9.61701		0.409134	9.8431e-05	2.17234	0.00745842	5.30961	0.00010493
ENSDARG00000039682	si:ch211-121a2.2	DUPD1	0.306062	1.08144	0.225181	0.309315	0.192341	589.715	315.887	230.238	15.3402	0.478958	4.41024	14.0937		0.422868	378.613	8.58077		0.00111689	0.00307252	0.0492809	0.0383087	44.1235	0.00958567
ENSDARG00000099640	eed	EED	65.4208	56.3332	62.8255	68.0879	57.087	144.931	158.027	330.234	55.8034	57.9539	21.7505	32.9092		61.9509	211.064	42.1043		0.293517	0.0142934	1.47137	0.0458699	5.0129	0.0212263
ENSDARG00000043740	efcab11	EFCAB11	0.382578	0.196626	0.375302	0.850616	0.730898	6.40438	1.85123	8.16683	0.0578874	0	0	0.0715417		0.507204	5.47415	0.0323573		0.0926544	0.0115084	15.6751	0.0112882	169.178	0.018111
ENSDARG00000057353	ehbp1l1a	EHBP1L1	26.2448	43.8967	17.7518	31.3181	24.3504	13.129	12.1732	8.07187	1.04197	2.51453	0.200465	3.00475		28.7124	11.1247	1.69043		2.58096	0.0252658	16.9852	0.000994514	6.58098	0.00152841
ENSDARG00000102733	emc4	EMC4	0.726898	0.54072	1.1259	1.15993	1.19252	6.85268	5.89027	7.02727	1.09986	0.538828	0.501163	1.07313		0.949194	6.59007	0.803244		0.144034	1.87161e-06	1.1817	0.505561	8.20432	1.55438e-05
ENSDARG00000005565	entpd8	ENTPD8	63.6227	11.6501	57.2335	116.496	69.6661	28.4995	26.5342	44.1104	0	0.239479	0	0.214625		63.7336	33.048	0.113526		1.92851	0.223853	561.401	0.0120699	291.105	0.000870753
ENSDARG00000101762	fah	FAH	0.535609	0.344095	2.3644	0.231986	0.192341	12.1683	20.9806	43.1133	0.115775	0	0.100233	0.214625		0.733686	25.4207	0.107658		0.0288617	0.0105763	6.81496	0.223505	236.124	0.0217905
ENSDARG00000008287	fam114a1	FAM114A1	9.94703	15.2385	16.851	14.4605	17.7339	25.8737	20.5879	17.7106	2.14183	1.377	0.200465	5.50871		14.8462	21.3907	2.307		0.694047	0.0403317	6.43526	0.0002437	9.27208	0.000519099
ENSDARG00000062889	fam78bb	FAM78B	1.30077	1.96626	2.7397	2.55185	2.84665	6.21225	2.97318	6.6949	0.0578874	0.11974	0	0		2.28104	5.29344	0.0444067		0.430919	0.0181724	51.3671	0.000248839	119.204	0.00302443
ENSDARG00000104188	fam83fb	FAM83F	110.297	75.2584	169.749	300.345	193.726	88.1242	99.4613	127.061	4.5731	1.79609	0.902094	1.35929		169.875	104.882	2.15765		1.61968	0.261194	78.7317	0.00660493	48.6095	0.000131245
ENSDARG00000103933	fancm	FANCM	2.90759	2.16288	2.10169	4.48506	3.92377	11.3998	10.8269	33.1896	3.58902	1.25727	0	1.64546		3.1162	18.4721	1.62294		0.168698	0.0296807	1.9201	0.12101	11.3819	0.0423522
ENSDARG00000021366	fbp1a	FBP1	7.84285	7.96333	37.3425	6.92092	8.84771	9.03017	6.56344	12.3927	1.09986	0.419088	0.601396	1.78854		13.7835	9.32877	0.977222		1.47752	0.595975	14.1047	0.0972622	9.54621	0.00227768
ENSDARG00000102147	fem1c	FEM1C	57.1954	123.333	90.4852	79.4552	70.4354	125.59	112.588	86.6064	17.8293	16.4642	12.6293	13.3783		84.1809	108.261	15.0753		0.77757	0.209345	5.58404	0.000989066	7.18139	0.000207032
ENSDARG00000038667	fggy	FGGY	2.41024	2.11372	1.20097	9.27944	6.96276	5.25159	20.5879	23.8358	0.463099	1.61648	0.801861	4.36405		4.39343	16.5584	1.81137		0.265329	0.0408229	2.42547	0.22719	9.14136	0.0299272
ENSDARG00000028396	fkbp5	FKBP5	657.766	1467.42	1426.6	997.849	941.588	306.706	717.322	484.977	19.2186	202.12	4.20977	161.899		1098.24	503.002	96.8619		2.18338	0.0368379	11.3382	0.000841484	5.19298	0.0170874
ENSDARG00000042180	foxl2	FOXL2	68.9023	14.2062	48.1512	29.5782	51.3552	25.6816	4.9927	20.7495	0.578874	1.377	7.51745	0.143083		42.4386	17.1412	2.4041		2.47582	0.107161	17.6526	0.00754668	7.12999	0.0465482
ENSDARG00000056001	fryb	FRY	0.114773	0.0491564	0.525422	0.154657	0.153873	39.1948	30.9099	41.3565	0.289437	0.11974	0.200465	0		0.199577	37.1537	0.15241		0.00537165	3.96335e-06	1.30947	0.678779	243.774	3.48003e-05
ENSDARG00000039576	fstl1b	FSTL1	24.0642	22.8086	14.4866	25.4411	15.118	5.6999	20.5879	12.4877	0.115775	0.179609	0	0.42925		20.3837	12.9251	0.181159		1.57706	0.141604	112.519	0.000118055	71.3471	0.016598
ENSDARG00000068213	fzd10	FZD10	31.0271	35.8842	51.041	42.3761	45.3926	35.096	41.6806	25.2127	2.72071	10.5371	4.10954	0.143083		41.1442	33.9964	4.3776		1.21025	0.26756	9.3988	7.27541e-05	7.766	0.00160222
ENSDARG00000104874	fzd6	FZD6	21.1183	54.9568	36.667	41.4482	21.8885	48.5452	27.7684	20.2746	4.80465	7.1245	3.10721	7.72651		35.2157	32.1961	5.69072		1.09379	0.782973	6.18828	0.00478003	5.65764	0.0141719
ENSDARG00000013721	g6pca.2	G6PC	3.13714	3.4901	2.88982	3.9051	3.34674	9.2223	4.88051	4.03593	0	0	0	1.35929		3.35378	6.04625	0.339823		0.554688	0.0652069	9.86919	6.32839e-05	17.7923	0.00966103
ENSDARG00000056855	si:rp71-1c23.3	GATC	16.2596	15.0419	19.5907	20.4148	16.349	52.2597	22.6635	26.4472	6.59916	4.72971	8.72024	6.22413		17.5312	33.7902	6.56831		0.518825	0.0574147	2.66906	9.81665e-05	5.14442	0.0178158
ENSDARG00000028106	glrx	GLRX	56.4685	47.6325	30.7747	59.2724	48.6239	65.901	27.6562	86.4165	8.22001	11.4351	11.1258	4.86484		48.5544	59.9912	8.91145		0.809359	0.451768	5.44854	0.000244307	6.73193	0.0169534
ENSDARG00000074441	gp1bb	GP1BB	0.229547	0.147469	0.337771	0.193322	0.153873	13.5773	4.60002	5.31794	0.0578874	0.179609	0	0.715417		0.212396	7.83174	0.238229		0.0271199	0.0110775	0.891566	0.867094	32.8749	0.0256364
ENSDARG00000102226	gpr19	GPR19	12.8546	5.06311	3.9782	7.19157	5.92412	26.386	17.1659	20.5595	0.347324	4.60997	0	0.286167		7.00232	21.3705	1.31087		0.327663	0.00238357	5.34175	0.0254216	16.3026	0.000587038
ENSDARG00000029936	grtp1a	GRTP1	9.29664	1.03228	1.42615	8.50616	5.38556	9.2223	8.19027	18.2804	1.50507	3.83167	0.400931	0.858501		5.12936	11.8977	1.64904		0.431123	0.0845889	3.11051	0.135705	7.21489	0.0151806
ENSDARG00000019236	gsr	GSR	23.4138	20.2033	76.5615	49.2197	60.3952	21.903	13.4074	29.5335	2.83648	2.87375	1.90442	2.71859		45.9587	21.6146	2.58331		2.12628	0.150623	17.7906	0.00939681	8.36703	0.00458402
ENSDARG00000069734	hbba2	HBE1	3.97881	4.17829	3.94067	3.05448	4.46232	11.0155	5.60978	6.26757	0	0	0	0.357709		3.92292	7.63096	0.0894272		0.514079	0.0276735	43.8671	2.54271e-06	85.3315	0.00324847
ENSDARG00000097011	hbaa1	HBZ	14.4232	15.3368	13.023	13.4165	13.0408	812.523	175.642	621.534	0.23155	0.598698	0	16.0253		13.848	536.566	4.2139		0.0258086	0.00903992	3.28628	0.02831	127.333	0.0198783
ENSDARG00000034957	hddc2	HDDC2	3.59623	2.7036	4.76633	4.63972	4.46232	34.3915	13.8001	26.8271	7.29381	3.59219	2.30535	4.72175		4.03364	25.0062	4.47828		0.161306	0.00318379	0.900713	0.679305	5.58389	0.0107557
ENSDARG00000056438	her9	HES1	115.041	245.585	65.8654	35.0686	43.7	52.1957	58.6783	28.1091	9.31987	9.45942	4.71094	12.8775		101.052	46.3277	9.09194		2.18125	0.333625	11.1145	0.0745275	5.09547	0.00564551
ENSDARG00000025375	idh1	IDH1	41.9305	40.3082	42.8594	56.8752	42.4305	35.6724	24.6269	37.6529	3.76268	1.31713	1.00233	1.86009		44.8808	32.6507	1.98556		1.37457	0.0503131	22.6036	5.28826e-06	16.4441	0.000307645
ENSDARG00000078520	zgc:113921	IKBIP	10.0235	6.68527	8.40676	12.5272	11.4636	20.3659	10.4903	11.633	3.24169	4.07114	0.501163	2.28934		9.82127	14.1631	2.52583		0.693443	0.155178	3.88833	0.00106695	5.60728	0.00838996
ENSDARG00000070606	ikbke	IKBKE	3.59623	14.3045	27.3595	6.68893	8.42456	39.8352	13.5757	13.5323	3.53113	2.69414	0.902094	3.07629		12.0747	22.3144	2.55091		0.541119	0.273815	4.7335	0.0870695	8.7476	0.0435659
ENSDARG00000058244	il17ra1a	IL17RA	0.420836	1.86794	0.900724	0.425308	0.153873	9.35039	3.47806	6.12512	2.95226	0.359219	0.200465	1.28775		0.753737	6.31786	1.19992		0.119303	0.00528696	0.628154	0.516171	5.26522	0.0243025
ENSDARG00000091756	insm1a	INSM1	10.4444	6.09539	22.3304	2.66784	8.42456	139.295	318.972	563.891	4.68888	30.7731	18.2423	1.28775		9.99252	340.719	13.748		0.0293277	0.0103827	0.726834	0.610267	24.7832	0.0249148
ENSDARG00000042282	itga6a	ITGA6	0.114773	0.0491564	0.225181	0.0386643	0.0769366	48.0969	93.2906	12.1553	0.115775	0.658567	0	0		0.100942	51.1809	0.193586		0.00197227	0.0246421	0.521435	0.538904	264.384	0.0484727
ENSDARG00000076090	jakmip1	JAKMIP1	7.3455	3.8342	7.80627	5.64499	7.96294	22.0311	5.89027	25.735	6.02029	0.179609	2.20512	1.50238		6.51878	17.8854	2.47685		0.364474	0.0473826	2.63188	0.024634	7.22105	0.0336871
ENSDARG00000038862	kcnb2	KCNB2	4.1701	2.06457	2.58958	4.4464	8.11681	7.49312	5.21709	5.12801	0.0578874	0.478958	0	0.643876		4.27749	5.94607	0.29518		0.719381	0.315494	14.4911	0.0133479	20.1439	0.000395127
ENSDARG00000062687	kcnh7	KCNH7	0.306062	0.196626	0.150121	0.347979	0.346215	68.5268	24.122	23.5509	0.0578874	0	0.100233	0		0.2694	38.7332	0.03953		0.00695528	0.0122883	6.81509	0.00270612	979.844	0.0267211
ENSDARG00000014939	si:dkey-76p7.5	KCNN2	0.612125	0.54072	1.42615	1.12127	1.23099	61.418	58.51	29.1062	3.06803	1.49674	5.91373	8.29884		0.986249	49.6781	4.69434		0.0198528	0.000653732	0.210093	0.0278592	10.5826	0.0037645
ENSDARG00000016132	keap1a	KEAP1	21.3861	30.2312	47.288	30.8541	29.6591	10.4391	2.5805	9.97113	1.09986	0.957916	0.300698	2.00317		31.8837	7.66359	1.09041		4.16041	0.00645135	29.2401	0.00035986	7.02817	0.0290842
ENSDARG00000052912	si:dkey-57n24.6	KIAA1257	0.918187	1.37638	1.1259	2.31986	2.07729	10.8234	3.75855	9.5438	1.04197	0	0.100233	0		1.56352	8.04192	0.285551		0.194422	0.00728954	5.47545	0.0120626	28.1628	0.008417
ENSDARG00000094041	krt17	KRT17	0.0382578	0.0983128	0.638013	0.115993	0.0384683	6.98077	8.30247	2.65897	0.520987	0	0.100233	0.357709		0.185809	5.98074	0.244732		0.0310679	0.00360819	0.759234	0.733579	24.4379	0.0102869
ENSDARG00000014976	lims2	LIMS4	3.55798	2.94938	2.28934	4.48506	4.0007	21.7108	15.8757	9.40135	1.91028	1.9757	0	1.14467		3.45649	15.6626	1.25766		0.220684	0.00364725	2.74834	0.00774391	12.4537	0.00504135
ENSDARG00000053535	lmo7b	LMO7	37.3014	37.5063	4.7288	54.4394	26.2738	43.2295	10.8269	42.6859	11.288	0.598698	0.100233	0.786959		32.0499	32.2475	3.19348		0.993875	0.988737	10.036	0.0195563	10.0979	0.0283118
ENSDARG00000044074	loxl2b	LOXL2	1.79812	1.42554	0.788133	0.618629	1.07711	890.016	660.551	169.509	0.289437	0	0.601396	0.286167		1.14151	573.359	0.29425		0.00199091	0.0102448	3.87937	0.0152125	1948.54	0.0233854
ENSDARG00000042561	lpar2b	LPAR2	14.8823	7.71755	9.30748	29.1916	20.8113	13.2571	5.94636	10.9682	6.54128	0.11974	0	0.42925		16.382	10.0572	1.77257		1.62888	0.293101	9.24199	0.0168892	5.67382	0.0246965
ENSDARG00000031952	mb	MB	5.20306	6.34117	3.67796	3.94376	4.88547	5.95607	5.44148	5.31794	0.0578874	0	0.100233	0.286167		4.81029	5.57183	0.111072		0.863322	0.286343	43.3079	5.48441e-05	50.1642	7.1265e-07
ENSDARG00000021572	mb21d1	MB21D1	6.31254	8.35659	3.90314	23.8559	14.9257	42.9734	4.9366	30.1033	1.56296	4.31062	0.200465	0.786959		11.4708	26.0044	1.71525		0.441108	0.175499	6.68751	0.0513336	15.1607	0.049312
ENSDARG00000098918	mcoln2	MCOLN2	7.65156	10.3228	15.8377	5.79965	7.57825	5.05946	8.02198	12.6301	0	0.658567	0	0.143083		9.43801	8.57051	0.200413		1.10122	0.770336	47.0928	0.00239759	42.7643	0.00628715
ENSDARG00000009418	mef2cb	MEF2C	6.65686	24.9223	5.89224	1.85589	9.19392	22.7996	45.6075	28.299	0.520987	0.11974	0.701629	0.214625		9.70424	32.2354	0.389245		0.301043	0.0215623	24.9309	0.0781466	82.8151	0.00263667
ENSDARG00000093877	si:zfos-2330d3.8	MFAP4	1.03296	1.22891	2.66464	2.7065	1.00018	16.4592	5.66587	7.50209	0	0.0598698	0.100233	1.14467		1.72664	9.87574	0.326193		0.174836	0.0169987	5.29331	0.0279561	30.2758	0.0192407
ENSDARG00000004115	mgat4b	MGAT4B	2.37198	2.06457	0.525422	0.657294	0.115405	16.5233	9.20003	11.8704	0.520987	2.75401	0.801861	1.93163		1.14693	12.5312	1.50212		0.091526	0.000494176	0.763543	0.618623	8.34236	0.00209857
ENSDARG00000022165	mgst1.2	MGST1	0.994703	5.70214	20.1912	0.231986	0.500088	13.2571	3.92684	10.4459	0	3.65206	0.100233	3.57709		5.52403	9.20995	1.83234		0.599789	0.524389	3.01473	0.429525	5.02632	0.0369672
ENSDARG00000099922	mir222b	MIR222	0.306062	1.47469	0.412832	0.927944	0.923239	9.47848	5.44148	3.89349	0.23155	0.957916	0	0		0.808954	6.27115	0.297366		0.128996	0.0046763	2.72039	0.143197	21.089	0.00839657
ENSDARG00000012395	mmp13a	MMP8	12.7781	8.40574	62.6378	1.58524	1.84648	22.7355	19.1293	4.03593	0.984086	0.239479	0.100233	3.434		17.4507	15.3003	1.18945		1.14055	0.896722	14.6712	0.25272	12.8633	0.0340896
ENSDARG00000090462	mrpl20	MRPL20	15.9535	14.3045	15.7627	17.167	14.1179	107.594	133.4	297.377	31.6065	25.6243	19.8461	23.1795		15.4611	179.457	25.0641		0.0861549	0.00920106	0.616863	0.00390221	7.15993	0.0268611
ENSDARG00000086421	si:ch211-212k18.8	MS4A4A	0	0.147469	0.412832	0	0.115405	6.66055	9.81711	4.84312	0	0.0598698	0	0.0715417		0.135141	7.10693	0.0328529		0.0190154	0.000610694	4.11353	0.279676	216.326	0.00211863
ENSDARG00000007018	ms4a17a.6	MS4A4A	10.1383	16.025	27.2844	9.4341	10.925	23.7602	78.4808	45.25	0	0.778307	0.100233	0.357709		14.7614	49.1637	0.309062		0.30025	0.0326883	47.7618	0.00658613	159.074	0.0144724
ENSDARG00000007241	mycb	MYC	783.711	942.279	909.544	672.682	812.527	109.579	154.101	52.3722	28.1333	13.77	2.30535	4.7933		824.149	105.351	12.2505		7.82292	4.0207e-05	67.2747	1.49047e-06	8.5997	0.0149186
ENSDARG00000075706	si:ch211-106h4.9	MYRIP	1.22425	0.639033	1.01331	1.04394	1.96188	6.53246	4.71221	8.4992	0.0578874	0	0	0		1.17648	6.58129	0.0144718		0.178762	0.000709369	81.2946	0.00223313	454.765	0.000817259
ENSDARG00000042940	nab1a	NAB1	38.6021	36.4249	104.522	113.209	228.925	5.25159	14.4732	5.17549	0.0578874	1.01779	0.100233	0.786959		104.337	8.3001	0.490716		12.5705	0.0857534	212.621	0.0346696	16.9143	0.0299092
ENSDARG00000033735	ncf1	NCF1	182.834	121.957	368.396	267.403	264.854	21.903	6.11466	35.7536	1.15775	0.957916	2.80652	3.07629		241.089	21.2571	1.99962		11.3416	0.0078568	120.567	0.00150227	10.6306	0.0439623
ENSDARG00000063922	ND6	ND6	116.227	233.984	189.114	154.387	149.603	714.408	289.577	541.527	14.3561	7.30411	1.20279	5.36563		168.663	515.171	7.05715		0.327393	0.0102271	23.8996	0.000196159	72.9998	0.00439265
ENSDARG00000100873	ndufaf3	NDUFAF3	22.3808	25.0206	24.1694	18.4429	16.5798	154.281	189.61	203.411	24.7758	17.9011	23.7551	30.1191		21.3187	182.434	24.1378		0.116857	6.04318e-06	0.88321	0.360073	7.55804	5.65746e-05
ENSDARG00000010047	neu3.2	NEU3	0.0382578	0	0.0375302	0	0	2.43366	19.9708	14.0545	0	0.0598698	0.100233	0		0.0151576	12.153	0.0400256		0.00124723	0.0179873	0.378697	0.334239	303.631	0.0375223
ENSDARG00000102097	nfkbiz	NFKBIZ	40.0559	8.74984	22.6682	38.7417	24.5428	22.6074	15.483	3.51364	0.23155	2.69414	0.701629	0.643876		26.9517	13.868	1.0678		1.94344	0.183503	25.2404	0.00557148	12.9875	0.0417868
ENSDARG00000089066	nhsl2	NHSL2	5.70041	1.32722	11.3341	4.05976	9.23239	17.548	42.5221	11.6805	0.289437	0.299349	0.100233	0.286167		6.33078	23.9169	0.243796		0.264699	0.0527826	25.9675	0.0199629	98.1018	0.0303666
ENSDARG00000073724	nlrx1	NLRX1	33.1695	63.805	40.1573	18.6362	28.3127	28.9478	42.3538	31.2429	0.289437	0.957916	0.200465	1.64546		36.8161	34.1815	0.77332		1.07708	0.811592	47.6079	0.00414162	44.201	0.000209602
ENSDARG00000018721	npnt	NPNT	24.0259	2.45782	96.9404	91.5572	56.2022	48.9294	134.186	83.4251	2.95226	20.0564	18.8437	3.79171		54.2367	88.8468	11.411		0.610452	0.300337	4.75301	0.0845791	7.78605	0.0153371
ENSDARG00000099315	nsdhl	NSDHL	0.191289	0.0983128	0.11259	0.27065	0.192341	4.99541	8.41466	21.6041	0.173662	0.359219	0	0.643876		0.173037	11.6714	0.294189		0.0148257	0.0208682	0.588182	0.368404	39.6731	0.0436325
ENSDARG00000060025	nsmfa	NSMF	0.0382578	0.0983128	0	0.0773287	0.0384683	35.7364	20.4757	8.87906	0.0578874	0.0598698	0.100233	0		0.0504735	21.6971	0.0544975		0.00232628	0.00885036	0.926163	0.883743	398.13	0.0208671
ENSDARG00000061260	si:dkey-202e22.2	NTN4	2.63979	2.11372	3.22759	2.39719	2.65431	4.54711	8.13418	3.98845	0.0578874	0.11974	0	0		2.60652	5.55658	0.0444067		0.469087	0.0236642	58.6965	5.67716e-06	125.129	0.00386718
ENSDARG00000091951	si:dkeyp-85e10.2	NUGGC	6.15951	6.14455	5.29175	6.10897	6.27033	41.7565	10.3781	15.2891	0.578874	2.39479	0.300698	2.07471		5.99502	22.4746	1.33727		0.266747	0.0599068	4.48304	3.56947e-05	16.8063	0.0491283
ENSDARG00000101325	oxr1a	OXR1	7.46027	10.1262	10.8462	7.77153	6.92429	12.1043	6.05856	4.74816	1.96817	1.1974	0.902094	1.07313		8.62571	7.637	1.2852		1.12946	0.630928	6.71158	8.53682e-05	5.94228	0.0211124
ENSDARG00000056600	papss2b	PAPSS2	6.08299	10.7652	46.3498	7.03691	10.5018	8.13356	10.0415	7.16972	1.79451	0.778307	0.400931	1.50238		16.1473	8.44826	1.11903		1.91132	0.477331	14.4298	0.125155	7.54962	0.00026217
ENSDARG00000044253	paqr3b	PAQR3	0.0382578	0.0491564	0.0750603	0	0.0384683	19.5974	17.3903	26.1149	0.0578874	0	0	0		0.0401886	21.0342	0.0144718		0.00191063	3.3979e-05	2.77702	0.211154	1453.46	0.000208636
ENSDARG00000086778	si:ch211-79m20.1	PDGFB	584.923	292.431	255.017	292.921	264.97	65.0685	62.4929	15.1466	3.06803	20.3557	8.62001	1.07313		338.053	47.5693	8.27922		7.10652	0.0133186	40.8314	0.00228397	5.74563	0.0424095
ENSDARG00000059933	plpp3	PLPP3	4.1701	85.6304	13.3607	3.67311	1.03864	16.2671	9.87321	20.6545	3.87846	0.478958	0	1.28775		21.5746	15.5983	1.41129		1.38314	0.791803	15.2871	0.307632	11.0525	0.00394639
ENSDARG00000044691	ppp1r3b	PPP1R3B	2.63979	1.76963	4.01573	3.40246	5.50097	8.38973	3.64635	5.84024	3.93634	0.239479	0.200465	0.143083		3.46571	5.95877	1.12984		0.581615	0.105515	3.06743	0.0695204	5.27399	0.0290975
ENSDARG00000077513	ppp1r3da	PPP1R3D	0.34432	0.344095	0.300241	15.8137	9.88635	6.53246	7.85369	6.83735	0	0	0.100233	0.286167		5.33774	7.0745	0.0965999		0.754505	0.699358	55.2562	0.192735	73.2351	5.35249e-06
ENSDARG00000009505	prelid3b	PRELID3B	480.786	326.939	308.535	310.784	293.321	489.999	617.3	168.037	127.294	105.012	22.9533	80.6275		344.073	425.112	83.9717		0.80937	0.481327	4.09749	0.000584994	5.06256	0.0312527
ENSDARG00000101800	LOC101884223	PSTK	9.60271	11.6501	7.95639	10.9033	9.19392	87.804	38.427	87.651	17.3083	8.14229	6.71559	10.5166		9.86129	71.294	10.6707		0.138319	0.00220934	0.924145	0.722499	6.68128	0.00755706
ENSDARG00000035415	ptger4b	PTGER4	13.3137	32.2466	26.6089	12.0633	12.8869	6.02011	20.083	16.666	1.56296	4.43036	2.90675	2.50396		19.4239	14.2564	2.85101		1.36247	0.448871	6.81298	0.0103878	5.00047	0.0251785
ENSDARG00000058873	ptpdc1b	PTPDC1	25.2501	19.7117	18.6525	18.9069	16.6952	43.1655	30.405	28.7738	1.09986	5.92711	0.100233	2.71859		19.8433	34.1148	2.46145		0.581663	0.00986301	8.06164	5.00837e-05	13.8596	0.00057865
ENSDARG00000104197	ptpn22	PTPN22	38.2195	20.105	39.6694	18.7522	25.5045	20.3019	19.0171	21.9365	0.173662	6.40607	0.801861	1.35929		28.4501	20.4185	2.18522		1.39335	0.2256	13.0193	0.00145371	9.34391	0.000174471
ENSDARG00000087752	rfwd3	RFWD3	25.3649	31.8042	20.529	46.1266	40.9687	75.5716	55.8173	122.218	24.0233	13.8299	3.60838	12.3767		32.9587	84.5355	13.4596		0.38988	0.0167526	2.44872	0.0201896	6.2807	0.00905875
ENSDARG00000020979	fam65c	RIPOR3	69.9353	73.4888	3.82808	5.87698	3.00053	10.5672	5.21709	3.18127	0.23155	0.0598698	0.200465	0.715417		31.2259	6.32186	0.301826		4.93936	0.303191	103.457	0.143263	20.9454	0.0226159
ENSDARG00000074507	rmdn1	RMDN1	0.726898	0.491564	0.412832	1.0826	0.653961	41.7565	13.6879	23.5509	0.0578874	0	0	0.214625		0.673571	26.3318	0.0681282		0.0255802	0.00525059	9.88683	0.00338914	386.503	0.0123962
ENSDARG00000032272	sat1b	SAT1	75.7504	23.0543	84.5179	65.9614	60.1644	33.8792	15.2025	14.0071	3.35747	0.598698	0.400931	0.42925		61.8897	21.0296	1.19659		2.94298	0.03321	51.7219	0.00146359	17.5746	0.0149221
ENSDARG00000070396	serpinb1l2	SERPINB1	0.726898	0.589877	1.65133	0.811951	0.577024	17.4199	9.87321	9.21143	0.115775	0.11974	0	0.143083		0.871416	12.1682	0.0946495		0.0716143	0.00113123	9.20677	0.0114126	128.56	0.00275822
ENSDARG00000042684	serpinc1	SERPINC1	1.18599	1.96626	2.58958	1.12127	0.769366	7.23695	3.42196	4.60571	0.115775	0.179609	0	0.643876		1.52649	5.08821	0.234815		0.300006	0.00880679	6.50083	0.0135408	21.669	0.00387898
ENSDARG00000029353	serpine2	SERPINE2	30.4532	14.6978	18.2772	34.0633	41.2765	19.5333	30.7416	59.8743	6.36761	3.29284	4.31001	12.2336		27.7536	36.7164	6.55102		0.755891	0.445713	4.23653	0.0086858	5.60468	0.0330414
ENSDARG00000103251	sh3pxd2b	SH3PXD2B	25.3649	26.102	32.7638	12.4886	22.504	3.26623	11.5	6.22009	1.27352	1.85596	0.100233	1.21621		23.8447	6.99545	1.11148		3.40859	0.011979	21.453	0.000513841	6.29381	0.0356258
ENSDARG00000039354	ska1	SKA1	16.8334	9.5855	4.05326	40.7909	28.0434	96.8982	51.8904	140.783	19.2765	8.56138	9.92304	11.5898		19.8613	96.5239	12.3377		0.205766	0.0100479	1.60981	0.364991	7.82351	0.0115554
ENSDARG00000030530	slc22a2	SLC22A2	19.8941	15.4843	20.2288	16.703	12.6176	28.0512	13.6879	17.7581	0.347324	2.93362	0.801861	3.07629		16.9855	19.8324	1.78977		0.856455	0.46523	9.49032	4.94524e-05	11.0809	0.00442641
ENSDARG00000012881	slc4a1a	SLC4A1	3.55798	3.73589	4.31597	3.13181	3.69296	51.0429	7.6293	79.0568	0.23155	0.419088	0.200465	0.930043		3.68692	45.9097	0.445286		0.0803081	0.0319084	8.27988	5.11888e-06	103.101	0.04738
ENSDARG00000068372	zgc:158427	SLC6A12	4.66745	3.63757	3.79055	4.56239	3.84683	6.85268	4.9366	4.03593	0	0.0598698	0	0		4.10096	5.27507	0.0149674		0.777422	0.130201	273.992	6.28871e-07	352.437	0.000639147
ENSDARG00000078308	spry2	SPRY2	120.895	29.1497	107.674	93.0264	133.947	23.9524	39.3245	21.5092	2.08395	4.19088	1.80419	2.00317		96.9383	28.262	2.52055		3.42998	0.0319146	38.4592	0.00260925	11.2127	0.00279687
ENSDARG00000029368	srpk2	SRPK2	86.8452	42.2253	50.9284	115.142	75.3209	227.548	147.369	109.16	17.0768	41.849	12.3286	21.2479		74.0925	161.359	23.1256		0.459178	0.0299859	3.20392	0.0147492	6.97751	0.00594823
ENSDARG00000003904	sycp1	SYCP1	33.7051	32.9348	29.1609	47.4411	43.1999	92.8635	39.7733	44.6327	7.3517	0	0	0.0715417		37.2884	59.0898	1.85581		0.631046	0.149567	20.0928	6.61787e-05	31.8404	0.0104195
ENSDARG00000104470	syngr2b	SYNGR2	24.5615	16.5165	14.3741	27.2584	16.7722	93.0556	114.047	76.6828	1.09986	0.299349	0.601396	1.86009		19.8965	94.595	0.965173		0.210334	0.000127339	20.6145	0.000312037	98.0084	0.000145675
ENSDARG00000043468	sytl3	SYTL3	18.555	14.5503	38.2057	27.6063	37.5066	22.7996	21.0928	14.102	0.289437	0.478958	0.501163	0.500792		27.2848	19.3315	0.442588		1.41142	0.279934	61.6483	0.0017059	43.6783	0.000374313
ENSDARG00000036613	tab1	TAB1	132.869	118.909	117.92	138.96	116.405	304.016	450.858	267.274	53.6616	73.5799	58.8366	65.6038		125.013	340.716	62.9205		0.366912	0.00199699	1.98684	2.66468e-05	5.41502	0.00201189
ENSDARG00000100552	LOC100534805	TACO1	0	0.147469	0	0.0386643	0	15.4345	41.4002	41.0716	0	0.0598698	0	0		0.0372267	32.6354	0.0149674		0.00114068	0.00203514	2.48718	0.544456	2180.43	0.00620797
ENSDARG00000043627	tbc1d9b	TBC1D9B	174.035	185.221	214.748	211.146	230.002	47.5205	82.071	63.8627	6.13606	4.49023	2.10489	11.5182		203.03	64.4847	6.06235		3.1485	0.000107516	33.4904	6.46014e-07	10.6369	0.00109582
ENSDARG00000098477	tec	TEC	35.1972	43.7	29.4612	31.5501	31.4286	24.4647	18.2879	33.0947	0.578874	3.53232	1.30302	1.35929		34.2674	25.2824	1.69338		1.35539	0.0991476	20.2361	1.05269e-05	14.9302	0.00135554
ENSDARG00000033104	tmc2a	TMC2	179.965	30.2803	316.417	267.557	397.531	27.4748	8.07808	28.489	0	0.0598698	1.40326	0.0715417		238.35	21.3473	0.383667		11.1654	0.0414651	621.242	0.0124292	55.6401	0.0131159
ENSDARG00000098686	tmprss2	TMPRSS2	1.60683	1.1306	2.25181	1.54657	1.73107	9.73465	5.94636	8.4992	0.173662	1.1974	0.100233	0.500792		1.65338	8.06007	0.493021		0.205132	0.000281582	3.35356	0.00618731	16.3483	0.000579359
ENSDARG00000068760	tnks1bp1	TNKS1BP1	0.0765156	0.196626	9.87043	0.309315	0.23081	7.42908	4.37563	4.6532	0.23155	0	0	0.214625		2.13674	5.48597	0.111544		0.389492	0.257126	19.1561	0.386572	49.1822	0.00123338
ENSDARG00000028012	tpmt.2	TPMT	0.650383	0.639033	0.938254	1.04394	0.884771	6.66055	6.05856	9.68624	0.289437	0.239479	0.200465	0.643876		0.831276	7.46845	0.343314		0.111305	0.000199463	2.42133	0.00653048	21.754	0.000655791
ENSDARG00000016699	trpa1a	TRPA1	6.42731	5.25973	8.14405	4.25308	7.27051	5.25159	6.33905	8.68913	0.115775	0	0	0		6.27093	6.75992	0.0289437		0.927664	0.694231	216.66	9.63586e-05	233.554	0.000515332
ENSDARG00000026655	tspo	TSPO	5.92996	4.76817	28.9733	2.86116	2.80819	20.0457	21.822	20.9869	0.520987	2.03557	0.200465	7.58342		9.06815	20.9515	2.58511		0.432816	0.126127	3.50784	0.306542	8.10469	0.000304108
ENSDARG00000100597	ubxn4	UBXN4	33.5521	33.2789	44.8861	21.2654	18.6187	53.3485	43.027	47.3391	9.55142	8.68112	8.11885	9.0858		30.3202	47.9049	8.8593		0.632926	0.0392094	3.42242	0.00529705	5.4073	2.07277e-05
ENSDARG00000079220	si:dkey-241l7.1	WDR20	50.9594	59.2334	49.6899	48.0984	44.7771	144.739	112.476	122.028	23.6759	26.7019	11.0256	20.0317		50.5517	126.414	20.3588		0.399889	6.24939e-05	2.48304	0.00014077	6.20932	7.56781e-05
ENSDARG00000062449	xpr1a	XPR1	1.26251	1.17975	6.3426	1.31459	0.615493	6.46842	10.4342	2.3266	0	0.11974	0	0.0715417		2.14299	6.40973	0.0478203		0.334333	0.102457	44.8133	0.124106	134.038	0.0227426
ENSDARG00000101756	im:7141269	ZNF568	0.0382578	0.294938	0.187651	0.154657	0.153873	4.86733	13.2952	6.26757	0.463099	0.11974	0	0.143083		0.165875	8.14336	0.181481		0.0203694	0.00576402	0.914013	0.878711	44.8718	0.0148346
ENSDARG00000095283	si:dkeyp-2e4.3	ZNF628	0.382578	0.393251	0.375302	0.27065	0.384683	5.18755	7.5171	12.2977	1.50507	1.13753	0.801861	1.28775		0.361293	8.33413	1.18305		0.043351	0.0019847	0.30539	0.000441337	7.04459	0.009692

## Sheet: Genes shown in Figure 2
Supplementary Table 3. Genes differentialy expressed between Myc and Myc+IL7Rmut T-ALLs, shown if Figure 2A.
Genes were identified by comparing MYC+IL7Rmut P1 vs MYC T-ALLs, 5-fold up with T-test p-value of <0.05, and only scored if read counts ≥ 5 reads/million and with a corresponding human ortholog (see "Whole List" and "Human Homologs" pages).
Geneid	Gene	Hsortholog
ENSDARG00000076620	abhd8b	ABHD8
ENSDARG00000060072	abi3a	ABI1
ENSDARG00000007219	actn1	ACTN1
ENSDARG00000005525	acy3.2	ACY3
ENSDARG00000074581	add2	ADD2
ENSDARG00000104083	adgre5b.2	ADGRE5
ENSDARG00000038643	alas2	ALAS2
ENSDARG00000028087	aldh2.2	ALDH2
ENSDARG00000104491	ampd2a	AMPD2
ENSDARG00000077383	anxa11a	ANXA11
ENSDARG00000103659	bco1l	BCO1
ENSDARG00000096829	blvrb	BLVRB
ENSDARG00000060526	bmp3	BMP3
ENSDARG00000005179	c17h14orf159	C14orf159
ENSDARG00000011166	cahz	CA2
ENSDARG00000055592	capn2b	CAPN2
ENSDARG00000046107	caskin1	CASKIN1
ENSDARG00000056477	ccdc125	CCDC125
ENSDARG00000103285	LOC100536187	CCDC134
ENSDARG00000089892	cd44b	CD44
ENSDARG00000005112	cdh17	CDH17
ENSDARG00000057610	cdkn2c	CDKN2C
ENSDARG00000087303	cebpd	CEBPD
ENSDARG00000044135	cenpp	CENPP
ENSDARG00000070485	apitd1	CENPS-CORT
ENSDARG00000060316	cish	CISH
ENSDARG00000009544	cldnb	CLDN4
ENSDARG00000104788	clec3a	CLEC3A
ENSDARG00000006368	crlf1b	CRLF1
ENSDARG00000070119	ctc1	CTC1
ENSDARG00000033566	cyp17a1	CYP17A1
ENSDARG00000015575	cyp3c1	CYP3A4
ENSDARG00000023062	cyr61	CYR61
ENSDARG00000016494	ddc	DDC
ENSDARG00000076025	dgkzb	DGKZ
ENSDARG00000019081	zgc:101723	DHDH
ENSDARG00000026322	dhrs13a.1	DHRS13
ENSDARG00000005464	dnase1l1	DNASE1L3
ENSDARG00000101873	dtwd2	DTWD2
ENSDARG00000039682	si:ch211-121a2.2	DUPD1
ENSDARG00000099640	eed	EED
ENSDARG00000043740	efcab11	EFCAB11
ENSDARG00000057353	ehbp1l1a	EHBP1L1
ENSDARG00000102733	emc4	EMC4
ENSDARG00000005565	entpd8	ENTPD8
ENSDARG00000101762	fah	FAH
ENSDARG00000008287	fam114a1	FAM114A1
ENSDARG00000062889	fam78bb	FAM78B
ENSDARG00000104188	fam83fb	FAM83F
ENSDARG00000103933	fancm	FANCM
ENSDARG00000021366	fbp1a	FBP1
ENSDARG00000102147	fem1c	FEM1C
ENSDARG00000038667	fggy	FGGY
ENSDARG00000028396	fkbp5	FKBP5
ENSDARG00000042180	foxl2	FOXL2
ENSDARG00000056001	fryb	FRY
ENSDARG00000039576	fstl1b	FSTL1
ENSDARG00000068213	fzd10	FZD10
ENSDARG00000104874	fzd6	FZD6
ENSDARG00000013721	g6pca.2	G6PC
ENSDARG00000056855	si:rp71-1c23.3	GATC
ENSDARG00000028106	glrx	GLRX
ENSDARG00000074441	gp1bb	GP1BB
ENSDARG00000102226	gpr19	GPR19
ENSDARG00000029936	grtp1a	GRTP1
ENSDARG00000019236	gsr	GSR
ENSDARG00000069734	hbba2	HBE1
ENSDARG00000097011	hbaa1	HBZ
ENSDARG00000034957	hddc2	HDDC2
ENSDARG00000056438	her9	HES1
ENSDARG00000025375	idh1	IDH1
ENSDARG00000078520	zgc:113921	IKBIP
ENSDARG00000070606	ikbke	IKBKE
ENSDARG00000058244	il17ra1a	IL17RA
ENSDARG00000091756	insm1a	INSM1
ENSDARG00000042282	itga6a	ITGA6
ENSDARG00000076090	jakmip1	JAKMIP1
ENSDARG00000038862	kcnb2	KCNB2
ENSDARG00000062687	kcnh7	KCNH7
ENSDARG00000014939	si:dkey-76p7.5	KCNN2
ENSDARG00000016132	keap1a	KEAP1
ENSDARG00000052912	si:dkey-57n24.6	KIAA1257
ENSDARG00000094041	krt17	KRT17
ENSDARG00000014976	lims2	LIMS4
ENSDARG00000053535	lmo7b	LMO7
ENSDARG00000044074	loxl2b	LOXL2
ENSDARG00000042561	lpar2b	LPAR2
ENSDARG00000031952	mb	MB
ENSDARG00000021572	mb21d1	MB21D1
ENSDARG00000098918	mcoln2	MCOLN2
ENSDARG00000009418	mef2cb	MEF2C
ENSDARG00000093877	si:zfos-2330d3.8	MFAP4
ENSDARG00000004115	mgat4b	MGAT4B
ENSDARG00000022165	mgst1.2	MGST1
ENSDARG00000099922	mir222b	MIR222
ENSDARG00000012395	mmp13a	MMP8
ENSDARG00000090462	mrpl20	MRPL20
ENSDARG00000086421	si:ch211-212k18.8	MS4A4A
ENSDARG00000007018	ms4a17a.6	MS4A4A
ENSDARG00000007241	mycb	MYC
ENSDARG00000075706	si:ch211-106h4.9	MYRIP
ENSDARG00000042940	nab1a	NAB1
ENSDARG00000033735	ncf1	NCF1
ENSDARG00000063922	ND6	ND6
ENSDARG00000100873	ndufaf3	NDUFAF3
ENSDARG00000010047	neu3.2	NEU3
ENSDARG00000102097	nfkbiz	NFKBIZ
ENSDARG00000089066	nhsl2	NHSL2
ENSDARG00000073724	nlrx1	NLRX1
ENSDARG00000018721	npnt	NPNT
ENSDARG00000099315	nsdhl	NSDHL
ENSDARG00000060025	nsmfa	NSMF
ENSDARG00000061260	si:dkey-202e22.2	NTN4
ENSDARG00000091951	si:dkeyp-85e10.2	NUGGC
ENSDARG00000101325	oxr1a	OXR1
ENSDARG00000056600	papss2b	PAPSS2
ENSDARG00000044253	paqr3b	PAQR3
ENSDARG00000086778	si:ch211-79m20.1	PDGFB
ENSDARG00000059933	plpp3	PLPP3
ENSDARG00000044691	ppp1r3b	PPP1R3B
ENSDARG00000077513	ppp1r3da	PPP1R3D
ENSDARG00000009505	prelid3b	PRELID3B
ENSDARG00000101800	LOC101884223	PSTK
ENSDARG00000035415	ptger4b	PTGER4
ENSDARG00000058873	ptpdc1b	PTPDC1
ENSDARG00000104197	ptpn22	PTPN22
ENSDARG00000087752	rfwd3	RFWD3
ENSDARG00000020979	fam65c	RIPOR3
ENSDARG00000074507	rmdn1	RMDN1
ENSDARG00000032272	sat1b	SAT1
ENSDARG00000070396	serpinb1l2	SERPINB1
ENSDARG00000042684	serpinc1	SERPINC1
ENSDARG00000029353	serpine2	SERPINE2
ENSDARG00000103251	sh3pxd2b	SH3PXD2B
ENSDARG00000039354	ska1	SKA1
ENSDARG00000030530	slc22a2	SLC22A2
ENSDARG00000012881	slc4a1a	SLC4A1
ENSDARG00000068372	zgc:158427	SLC6A12
ENSDARG00000078308	spry2	SPRY2
ENSDARG00000029368	srpk2	SRPK2
ENSDARG00000003904	sycp1	SYCP1
ENSDARG00000104470	syngr2b	SYNGR2
ENSDARG00000043468	sytl3	SYTL3
ENSDARG00000036613	tab1	TAB1
ENSDARG00000100552	LOC100534805	TACO1
ENSDARG00000043627	tbc1d9b	TBC1D9B
ENSDARG00000098477	tec	TEC
ENSDARG00000033104	tmc2a	TMC2
ENSDARG00000098686	tmprss2	TMPRSS2
ENSDARG00000068760	tnks1bp1	TNKS1BP1
ENSDARG00000028012	tpmt.2	TPMT
ENSDARG00000016699	trpa1a	TRPA1
ENSDARG00000026655	tspo	TSPO
ENSDARG00000100597	ubxn4	UBXN4
ENSDARG00000079220	si:dkey-241l7.1	WDR20
ENSDARG00000062449	xpr1a	XPR1
ENSDARG00000101756	im:7141269	ZNF568
ENSDARG00000095283	si:dkeyp-2e4.3	ZNF628
