# Supplementary material for: Mutant IL7R collaborates with MYC to induce T-cell acute lymphoblastic leukemia
Source: Leukemia. 2022 May 17;36(6):1533–40. doi: 10.1038/s41375-022-01590-5 (PMC9162918; doi:10.1038/s41375-022-01590-5)
Supplement: Supplementary file 5 — Supplementary Table 4 [file 41375_2022_1590_MOESM5_ESM.xlsx]

## Sheet: Sheet1
Supplementary Table 4. Leukemia propagating cell frequency. Related to Figure 3C.
	T-ALL Type	Limiting Dilution Transplant*				LPC Frequency**
		10,000 cell	1,000 cell	100 cell	10 cell
	Myc#1	4/4	2/2	3/5	4/5	1:47 (125,18)
	Myc#2	-	2/4	3/4	4/8	1:316 (964,104)
	Myc#3	4/4	4/5	2/3	3/9	1:241 (785,74)
	Myc+IL7Rmut2#1	5/5	5/5	5/5	4/8	1:14 (38,5)
	Myc+IL7Rmut2#2	5/5	5/5	3/5	6/10	1:40 (97,17)
	Myc+IL7Rmut2#3	4/4	4/4	5/5	5/6	1:6 (15,2)
	Myc+IL7Rmut2#4	5/5	5/5	3/3	3/4	1:7 (25,2)
	Myc+IL7Rmut2#5	3/3	3/3	4/5	7/10	1:23 (56,9)
	* Fractions indicate number of animals that developed leukemia in the numerator over the number of transplanted animals in the denominator.
	** LPC frequency is shown (with 95% confidence interval shown in parenthesis)
